# Supplementary material for: Bis{4-methylbenzyl 2-[4-(propan-2-yl)benzyl­idene]hydrazine­carbodi­thio­ato-κ2 N 2,S}nickel(II): crystal structure and Hirshfeld surface analysis
Source: Acta Crystallogr E Crystallogr Commun. 2017 Feb 17;73(Pt 3):397–402. doi: 10.1107/S2056989017002419 (PMC5347063; doi:10.1107/S2056989017002419)
Supplement: Supplementary file 1 [file e-73-00397-sup1.cif]

##############################################################################
#                                                                            #
# This CIF contains the data in a paper accepted for publication in          #
# Acta Crystallographica Section E. It conforms to the requirements of       #
# Notes for Authors for Acta Crystallographica Section E, and has been       #
# peer reviewed under the auspices of the IUCr Commission on Journals.       #
#                                                                            #
# Full details of the Crystallographic Information File format               #
# are given in the paper "The Crystallographic Information File (CIF):       #
# a New Standard Archive File for Crystallography" by S. R. Hall, F. H.      #
# Allen and I. D. Brown [Acta Cryst. (1991), A47, 655-685].                  #
#                                                                            #
# The current version of the core CIF dictionary is obtainable from          #
# ftp://ftp.iucr.org/pub/cif_core.dic.                                       #
#                                                                            #
# Software is freely available for graphical display of the structure(s)     #
# in this CIF. For information consult the CIF software page                 #
# http://www.iucr.org/resources/cif/software.                                #
#                                                                            #
# This file may be used for bona fide research purposes within the           #
# scientific community so long as proper attribution is given to the journal # 
# article from which it was obtained.                                        #
#                                                                            #
##############################################################################
data_I
_audit_creation_method     'SHELXL-2014/7'
_chemical_name_systematic
;\
Bis{4-methylbenzyl 2-[4-(propan-2-yl)benzylidene]hydrazinecarbodithioato-\
\k^2^<i>N</i>^2^,<i>S</i>}nickel(II):
;
_chemical_name_common     ?
_chemical_formula_moiety     'C38 H42 N4 Ni S4'
_chemical_formula_sum     'C38 H42 N4 Ni S4'
_chemical_formula_iupac     '[Ni (C19 H21 N2 S2)2]'
_chemical_formula_weight     741.70
_chemical_melting_point     ?
_shelx_space_group_comment
;
The symmetry employed for this shelxl refinement is uniquely defined
by the following loop, which should always be used as a source of
symmetry information in preference to the above space-group names.
They are only intended as comments.
;
_space_group_crystal_system     monoclinic
_space_group_name_H-M_alt     'P 21/c'
_space_group_name_Hall     '-P 2ybc'
loop_
    _space_group_symop_operation_xyz
    'x, y, z'
    '-x, y+1/2, -z+1/2'
    '-x, -y, -z'
    'x, -y-1/2, z-1/2'
_cell_length_a     11.5799(7)
_cell_length_b     7.3910(3)
_cell_length_c     21.9848(16)
_cell_angle_alpha     90
_cell_angle_beta     103.033(7)
_cell_angle_gamma     90
_cell_volume     1833.1(2)
_cell_formula_units_Z     2
_cell_measurement_reflns_used     3077
_cell_measurement_theta_min     2.3034
_cell_measurement_theta_max     28.7392
_cell_measurement_temperature     100(2)
_exptl_crystal_description     prism
_exptl_crystal_colour     brown
_exptl_crystal_size_max     0.300
_exptl_crystal_size_mid     0.200
_exptl_crystal_size_min     0.100
_exptl_crystal_density_diffrn     1.344
_exptl_crystal_density_meas     ?
_exptl_crystal_density_method     ?
_exptl_crystal_F_000     780
_exptl_absorpt_coefficient_mu     0.790
_exptl_absorpt_correction_type     multi-scan
_exptl_absorpt_process_details
;
(CrysAlis PRO; Agilent, 2011)
;
_shelx_estimated_absorpt_T_min     0.798
_shelx_estimated_absorpt_T_max     0.925
_exptl_absorpt_correction_T_min     0.89446
_exptl_absorpt_correction_T_max     1.00000
_diffrn_ambient_temperature     100(2)
_diffrn_radiation_type     MoK\a
_diffrn_radiation_wavelength     0.7107
_diffrn_radiation_source     'Enhance (Mo) X-ray Source'
_diffrn_radiation_monochromator     'graphite'
_diffrn_measurement_device_type     'Agilent Xcalibur Eos Gemini'
_diffrn_measurement_method     '\w scans'
_diffrn_detector_area_resol_mean     16.1952
_diffrn_reflns_number     8467
_diffrn_reflns_av_R_equivalents     0.0300
_diffrn_reflns_theta_min     2.308
_diffrn_reflns_theta_max     28.629
_diffrn_reflns_theta_full     25.241
_diffrn_measured_fraction_theta_max     0.891
_diffrn_measured_fraction_theta_full     0.999
_diffrn_reflns_limit_h_min     -15
_diffrn_reflns_limit_h_max     14
_diffrn_reflns_limit_k_min     -9
_diffrn_reflns_limit_k_max     9
_diffrn_reflns_limit_l_min     -27
_diffrn_reflns_limit_l_max     29
_reflns_number_total     4192
_reflns_number_gt     3393
_reflns_threshold_expression     'I > 2\s(I)'
_refine_ls_structure_factor_coef     Fsqd
_refine_ls_matrix_type     full
_refine_ls_R_factor_all     0.0490
_refine_ls_R_factor_gt     0.0349
_refine_ls_wR_factor_gt     0.0779
_refine_ls_wR_factor_ref     0.0847
_refine_ls_goodness_of_fit_ref     1.016
_refine_ls_restrained_S_all     1.016
_refine_ls_number_reflns     4192
_refine_ls_number_parameters     217
_refine_ls_number_restraints     0
_refine_ls_hydrogen_treatment     constr
_refine_ls_weighting_scheme     calc
_refine_ls_weighting_details
              'w=1/[\s^2^(Fo^2^)+(0.0367P)^2^+0.7493P] where P=(Fo^2^+2Fc^2^)/3'
_atom_sites_solution_hydrogens     geom
_atom_sites_solution_primary     direct
_atom_sites_solution_secondary     ?
_refine_ls_shift/su_max     0.001
_refine_ls_shift/su_mean     0.000
_refine_diff_density_max     0.479
_refine_diff_density_min     -0.242
_refine_ls_extinction_method     none
_refine_ls_extinction_coef     .
loop_
    _atom_type_symbol
    _atom_type_description
    _atom_type_scat_dispersion_real
    _atom_type_scat_dispersion_imag
    _atom_type_scat_source
    'C' 'C' 0.0033 0.0016
                         'International Tables Vol C Tables 4.2.6.8 and 6.1.1.4'
    'H' 'H' 0.0000 0.0000
                         'International Tables Vol C Tables 4.2.6.8 and 6.1.1.4'
    'N' 'N' 0.0061 0.0033
                         'International Tables Vol C Tables 4.2.6.8 and 6.1.1.4'
    'Ni' 'Ni' 0.3393 1.1124
                         'International Tables Vol C Tables 4.2.6.8 and 6.1.1.4'
    'S' 'S' 0.1246 0.1234
                         'International Tables Vol C Tables 4.2.6.8 and 6.1.1.4'
_computing_data_collection
;
CrysAlis PRO (Agilent, 2011)
;
_computing_cell_refinement
;
CrysAlis PRO (Agilent, 2011)
;
_computing_data_reduction
;
CrysAlis PRO (Agilent, 2011)
;
_computing_structure_solution
;
SHELXS97 (Sheldrick, 2008)
;
_computing_structure_refinement
;
SHELXL2014 (Sheldrick, 2015)
;
_computing_molecular_graphics
;
ORTEP-3 for Windows (Farrugia, 2012) and DIAMOND (Brandenburg,
2006)
;
_computing_publication_material
;
publCIF (Westrip, 2010)
;
loop_
    _atom_site_type_symbol
    _atom_site_label
    _atom_site_fract_x
    _atom_site_fract_y
    _atom_site_fract_z
    _atom_site_U_iso_or_equiv
    _atom_site_adp_type
    _atom_site_calc_flag
    _atom_site_occupancy
    _atom_site_disorder_assembly
    _atom_site_disorder_group
    Ni Ni 0.5000 0.5000 0.5000 0.01242(9) Uani d 1 . .
    S S1 0.46625(4) 0.27399(6) 0.43507(2) 0.01691(12) Uani d 1 . .
    S S2 0.29415(4) -0.01653(6) 0.43496(2) 0.01892(12) Uani d 1 . .
    N N1 0.36782(13) 0.1991(2) 0.53197(7) 0.0153(3) Uani d 1 . .
    N N2 0.43911(13) 0.3485(2) 0.55606(7) 0.0141(3) Uani d 1 . .
    C C1 0.37730(16) 0.1603(2) 0.47593(9) 0.0150(4) Uani d 1 . .
    C C2 0.45497(16) 0.3715(2) 0.61599(9) 0.0156(4) Uani d 1 . .
    H H2 0.5057 0.4692 0.6325 0.019 Uiso calc 1 . .
    C C3 0.40706(16) 0.2706(2) 0.66191(9) 0.0158(4) Uani d 1 . .
    C C4 0.37058(16) 0.0885(3) 0.65720(9) 0.0173(4) Uani d 1 . .
    H H4 0.3835 0.0158 0.6237 0.021 Uiso calc 1 . .
    C C5 0.31580(17) 0.0154(3) 0.70149(9) 0.0191(4) Uani d 1 . .
    H H5 0.2931 -0.1084 0.6981 0.023 Uiso calc 1 . .
    C C6 0.29286(17) 0.1173(3) 0.75084(9) 0.0192(4) Uani d 1 . .
    C C7 0.33687(18) 0.2946(3) 0.75775(9) 0.0215(4) Uani d 1 . .
    H H7 0.3273 0.3649 0.7925 0.026 Uiso calc 1 . .
    C C8 0.39416(17) 0.3687(3) 0.71472(9) 0.0197(4) Uani d 1 . .
    H H8 0.4252 0.4879 0.7210 0.024 Uiso calc 1 . .
    C C9 0.21599(19) 0.0493(3) 0.79346(10) 0.0247(5) Uani d 1 . .
    H H9 0.2445 0.1068 0.8353 0.030 Uiso calc 1 . .
    C C10 0.0885(2) 0.1130(4) 0.76693(13) 0.0426(7) Uani d 1 . .
    H H10A 0.0864 0.2455 0.7655 0.064 Uiso calc 1 . .
    H H10B 0.0371 0.0696 0.7937 0.064 Uiso calc 1 . .
    H H10C 0.0604 0.0646 0.7247 0.064 Uiso calc 1 . .
    C C11 0.2185(2) -0.1560(3) 0.80247(11) 0.0298(5) Uani d 1 . .
    H H11A 0.1814 -0.2148 0.7629 0.045 Uiso calc 1 . .
    H H11B 0.1749 -0.1879 0.8343 0.045 Uiso calc 1 . .
    H H11C 0.3009 -0.1968 0.8159 0.045 Uiso calc 1 . .
    C C12 0.21972(18) -0.1039(3) 0.49369(9) 0.0202(4) Uani d 1 . .
    H H12A 0.2782 -0.1605 0.5283 0.024 Uiso calc 1 . .
    H H12B 0.1800 -0.0041 0.5110 0.024 Uiso calc 1 . .
    C C13 0.12954(16) -0.2422(3) 0.46281(9) 0.0167(4) Uani d 1 . .
    C C14 0.15875(17) -0.4252(3) 0.46395(9) 0.0195(4) Uani d 1 . .
    H H14 0.2363 -0.4633 0.4841 0.023 Uiso calc 1 . .
    C C15 0.07536(19) -0.5521(3) 0.43589(10) 0.0227(4) Uani d 1 . .
    H H15 0.0966 -0.6764 0.4372 0.027 Uiso calc 1 . .
    C C16 -0.03838(18) -0.5005(3) 0.40599(10) 0.0212(4) Uani d 1 . .
    C C17 -0.06739(17) -0.3171(3) 0.40435(10) 0.0230(4) Uani d 1 . .
    H H17 -0.1447 -0.2791 0.3838 0.028 Uiso calc 1 . .
    C C18 0.01567(17) -0.1900(3) 0.43244(10) 0.0211(4) Uani d 1 . .
    H H18 -0.0054 -0.0656 0.4309 0.025 Uiso calc 1 . .
    C C19 -0.1304(2) -0.6381(3) 0.37581(11) 0.0329(5) Uani d 1 . .
    H H19A -0.1946 -0.6411 0.3982 0.049 Uiso calc 1 . .
    H H19B -0.0936 -0.7580 0.3775 0.049 Uiso calc 1 . .
    H H19C -0.1626 -0.6045 0.3322 0.049 Uiso calc 1 . .
loop_
    _atom_site_aniso_label
    _atom_site_aniso_U_11
    _atom_site_aniso_U_22
    _atom_site_aniso_U_33
    _atom_site_aniso_U_12
    _atom_site_aniso_U_13
    _atom_site_aniso_U_23
    Ni 0.01367(16) 0.01287(16) 0.01220(17) -0.00309(12) 0.00605(13) -0.00017(13)
    S1 0.0214(2) 0.0164(2) 0.0156(2) -0.00518(18) 0.00956(19) -0.00249(19)
    S2 0.0239(2) 0.0188(2) 0.0157(2) -0.00893(18) 0.0080(2) -0.0039(2)
    N1 0.0169(8) 0.0147(7) 0.0157(8) -0.0057(6) 0.0062(6) -0.0015(7)
    N2 0.0141(7) 0.0131(7) 0.0160(8) -0.0033(6) 0.0054(6) -0.0013(6)
    C1 0.0160(9) 0.0122(8) 0.0174(9) -0.0010(7) 0.0049(8) 0.0020(7)
    C2 0.0154(9) 0.0155(9) 0.0165(10) -0.0035(7) 0.0049(8) 0.0003(8)
    C3 0.0146(9) 0.0205(9) 0.0127(9) -0.0035(7) 0.0037(7) 0.0012(8)
    C4 0.0185(9) 0.0198(9) 0.0144(9) -0.0022(7) 0.0052(8) -0.0012(8)
    C5 0.0202(9) 0.0200(9) 0.0169(10) -0.0057(7) 0.0040(8) 0.0018(8)
    C6 0.0187(9) 0.0255(10) 0.0133(9) -0.0029(8) 0.0037(8) 0.0027(8)
    C7 0.0275(11) 0.0258(10) 0.0126(9) -0.0035(8) 0.0074(8) -0.0033(8)
    C8 0.0218(10) 0.0214(10) 0.0159(10) -0.0051(8) 0.0040(8) 0.0001(8)
    C9 0.0275(11) 0.0317(11) 0.0167(10) -0.0059(9) 0.0089(9) 0.0021(9)
    C10 0.0313(13) 0.0582(17) 0.0461(16) 0.0062(11) 0.0250(12) 0.0199(14)
    C11 0.0330(12) 0.0345(12) 0.0240(11) -0.0100(10) 0.0109(10) 0.0080(10)
    C12 0.0232(10) 0.0227(10) 0.0173(10) -0.0079(8) 0.0101(8) -0.0014(8)
    C13 0.0170(9) 0.0199(9) 0.0156(9) -0.0052(7) 0.0086(8) -0.0010(8)
    C14 0.0199(10) 0.0203(9) 0.0189(10) 0.0007(8) 0.0059(8) 0.0015(8)
    C15 0.0326(11) 0.0165(9) 0.0207(10) -0.0021(8) 0.0094(9) 0.0000(8)
    C16 0.0260(10) 0.0230(10) 0.0159(10) -0.0113(8) 0.0074(8) -0.0010(8)
    C17 0.0155(9) 0.0301(11) 0.0225(11) -0.0019(8) 0.0025(8) 0.0032(9)
    C18 0.0222(10) 0.0174(9) 0.0251(11) -0.0004(8) 0.0080(9) 0.0024(9)
    C19 0.0376(13) 0.0351(12) 0.0251(12) -0.0209(10) 0.0051(10) -0.0034(10)
_geom_special_details
;
 All esds (except the esd in the dihedral angle between two l.s. planes)
 are estimated using the full covariance matrix.  The cell esds are taken
 into account individually in the estimation of esds in distances, angles
 and torsion angles; correlations between esds in cell parameters are only
 used when they are defined by crystal symmetry.  An approximate (isotropic)
 treatment of cell esds is used for estimating esds involving l.s. planes.
;
loop_
    _geom_bond_atom_site_label_1
    _geom_bond_atom_site_label_2
    _geom_bond_site_symmetry_2
    _geom_bond_distance
    _geom_bond_publ_flag
    Ni S1 . 2.1747(5) y
    Ni N2 . 1.9137(15) y
    Ni N2 3_666 1.9138(15) ?
    Ni S1 3_666 2.1746(5) ?
    C1 S1 . 1.7296(19) y
    C1 S2 . 1.7479(18) y
    C12 S2 . 1.824(2) y
    N1 C1 . 1.294(2) ?
    N1 N2 . 1.408(2) ?
    N2 C2 . 1.300(2) ?
    C2 C3 . 1.461(3) ?
    C2 H2 . 0.9500 ?
    C3 C8 . 1.405(3) ?
    C3 C4 . 1.408(3) ?
    C4 C5 . 1.386(3) ?
    C4 H4 . 0.9500 ?
    C5 C6 . 1.395(3) ?
    C5 H5 . 0.9500 ?
    C6 C7 . 1.401(3) ?
    C6 C9 . 1.516(3) ?
    C7 C8 . 1.385(3) ?
    C7 H7 . 0.9500 ?
    C8 H8 . 0.9500 ?
    C9 C11 . 1.529(3) ?
    C9 C10 . 1.534(3) ?
    C9 H9 . 1.0000 ?
    C10 H10A . 0.9800 ?
    C10 H10B . 0.9800 ?
    C10 H10C . 0.9800 ?
    C11 H11A . 0.9800 ?
    C11 H11B . 0.9800 ?
    C11 H11C . 0.9800 ?
    C12 C13 . 1.509(2) ?
    C12 H12A . 0.9900 ?
    C12 H12B . 0.9900 ?
    C13 C18 . 1.391(3) ?
    C13 C14 . 1.393(3) ?
    C14 C15 . 1.387(3) ?
    C14 H14 . 0.9500 ?
    C15 C16 . 1.386(3) ?
    C15 H15 . 0.9500 ?
    C16 C17 . 1.395(3) ?
    C16 C19 . 1.514(3) ?
    C17 C18 . 1.386(3) ?
    C17 H17 . 0.9500 ?
    C18 H18 . 0.9500 ?
    C19 H19A . 0.9800 ?
    C19 H19B . 0.9800 ?
    C19 H19C . 0.9800 ?
loop_
    _geom_angle_atom_site_label_1
    _geom_angle_atom_site_label_2
    _geom_angle_atom_site_label_3
    _geom_angle_site_symmetry_1
    _geom_angle_site_symmetry_3
    _geom_angle
    _geom_angle_publ_flag
    N2 Ni N2 . 3_666 180.00(7) ?
    N2 Ni S1 . 3_666 93.71(5) ?
    N2 Ni S1 3_666 3_666 86.29(5) ?
    N2 Ni S1 . . 86.30(5) ?
    N2 Ni S1 3_666 . 93.70(5) ?
    S1 Ni S1 3_666 . 180.0 ?
    C1 S1 Ni . . 94.14(6) ?
    C1 S2 C12 . . 101.14(9) ?
    C1 N1 N2 . . 111.31(15) ?
    C2 N2 N1 . . 114.86(15) ?
    C2 N2 Ni . . 126.01(13) ?
    N1 N2 Ni . . 119.11(12) ?
    N1 C1 S1 . . 125.12(14) ?
    N1 C1 S2 . . 120.09(14) ?
    S1 C1 S2 . . 114.77(11) ?
    N2 C2 C3 . . 130.15(17) ?
    N2 C2 H2 . . 114.9 ?
    C3 C2 H2 . . 114.9 ?
    C8 C3 C4 . . 117.91(18) ?
    C8 C3 C2 . . 115.80(16) ?
    C4 C3 C2 . . 126.26(18) ?
    C5 C4 C3 . . 119.90(18) ?
    C5 C4 H4 . . 120.1 ?
    C3 C4 H4 . . 120.1 ?
    C4 C5 C6 . . 122.24(18) ?
    C4 C5 H5 . . 118.9 ?
    C6 C5 H5 . . 118.9 ?
    C5 C6 C7 . . 117.45(18) ?
    C5 C6 C9 . . 122.87(18) ?
    C7 C6 C9 . . 119.53(18) ?
    C8 C7 C6 . . 120.95(19) ?
    C8 C7 H7 . . 119.5 ?
    C6 C7 H7 . . 119.5 ?
    C7 C8 C3 . . 121.12(18) ?
    C7 C8 H8 . . 119.4 ?
    C3 C8 H8 . . 119.4 ?
    C6 C9 C11 . . 114.35(18) ?
    C6 C9 C10 . . 108.19(18) ?
    C11 C9 C10 . . 110.02(19) ?
    C6 C9 H9 . . 108.0 ?
    C11 C9 H9 . . 108.0 ?
    C10 C9 H9 . . 108.0 ?
    C9 C10 H10A . . 109.5 ?
    C9 C10 H10B . . 109.5 ?
    H10A C10 H10B . . 109.5 ?
    C9 C10 H10C . . 109.5 ?
    H10A C10 H10C . . 109.5 ?
    H10B C10 H10C . . 109.5 ?
    C9 C11 H11A . . 109.5 ?
    C9 C11 H11B . . 109.5 ?
    H11A C11 H11B . . 109.5 ?
    C9 C11 H11C . . 109.5 ?
    H11A C11 H11C . . 109.5 ?
    H11B C11 H11C . . 109.5 ?
    C13 C12 S2 . . 108.11(14) ?
    C13 C12 H12A . . 110.1 ?
    S2 C12 H12A . . 110.1 ?
    C13 C12 H12B . . 110.1 ?
    S2 C12 H12B . . 110.1 ?
    H12A C12 H12B . . 108.4 ?
    C18 C13 C14 . . 118.53(17) ?
    C18 C13 C12 . . 120.86(17) ?
    C14 C13 C12 . . 120.60(17) ?
    C15 C14 C13 . . 120.43(18) ?
    C15 C14 H14 . . 119.8 ?
    C13 C14 H14 . . 119.8 ?
    C16 C15 C14 . . 121.13(19) ?
    C16 C15 H15 . . 119.4 ?
    C14 C15 H15 . . 119.4 ?
    C15 C16 C17 . . 118.47(18) ?
    C15 C16 C19 . . 121.53(19) ?
    C17 C16 C19 . . 120.00(19) ?
    C18 C17 C16 . . 120.55(18) ?
    C18 C17 H17 . . 119.7 ?
    C16 C17 H17 . . 119.7 ?
    C17 C18 C13 . . 120.87(18) ?
    C17 C18 H18 . . 119.6 ?
    C13 C18 H18 . . 119.6 ?
    C16 C19 H19A . . 109.5 ?
    C16 C19 H19B . . 109.5 ?
    H19A C19 H19B . . 109.5 ?
    C16 C19 H19C . . 109.5 ?
    H19A C19 H19C . . 109.5 ?
    H19B C19 H19C . . 109.5 ?
loop_
    _geom_torsion_atom_site_label_1
    _geom_torsion_atom_site_label_2
    _geom_torsion_atom_site_label_3
    _geom_torsion_atom_site_label_4
    _geom_torsion_site_symmetry_1
    _geom_torsion_site_symmetry_2
    _geom_torsion_site_symmetry_3
    _geom_torsion_site_symmetry_4
    _geom_torsion
    _geom_torsion_publ_flag
    C1 N1 N2 C2 . . . . -165.61(17) ?
    C1 N1 N2 Ni . . . . 15.80(19) ?
    N2 N1 C1 S1 . . . . 0.5(2) ?
    N2 N1 C1 S2 . . . . -178.25(12) ?
    Ni S1 C1 N1 . . . . -12.72(17) ?
    Ni S1 C1 S2 . . . . 166.05(9) ?
    C12 S2 C1 N1 . . . . -3.28(18) ?
    C12 S2 C1 S1 . . . . 177.88(11) ?
    N1 N2 C2 C3 . . . . -2.5(3) ?
    Ni N2 C2 C3 . . . . 176.01(15) ?
    N2 C2 C3 C8 . . . . -152.0(2) ?
    N2 C2 C3 C4 . . . . 26.3(3) ?
    C8 C3 C4 C5 . . . . 4.7(3) ?
    C2 C3 C4 C5 . . . . -173.58(18) ?
    C3 C4 C5 C6 . . . . 1.2(3) ?
    C4 C5 C6 C7 . . . . -5.6(3) ?
    C4 C5 C6 C9 . . . . 169.86(18) ?
    C5 C6 C7 C8 . . . . 4.1(3) ?
    C9 C6 C7 C8 . . . . -171.54(18) ?
    C6 C7 C8 C3 . . . . 1.8(3) ?
    C4 C3 C8 C7 . . . . -6.2(3) ?
    C2 C3 C8 C7 . . . . 172.25(17) ?
    C5 C6 C9 C11 . . . . 30.3(3) ?
    C7 C6 C9 C11 . . . . -154.27(19) ?
    C5 C6 C9 C10 . . . . -92.6(2) ?
    C7 C6 C9 C10 . . . . 82.8(2) ?
    C1 S2 C12 C13 . . . . 171.91(13) ?
    S2 C12 C13 C18 . . . . -86.5(2) ?
    S2 C12 C13 C14 . . . . 93.3(2) ?
    C18 C13 C14 C15 . . . . -0.6(3) ?
    C12 C13 C14 C15 . . . . 179.55(19) ?
    C13 C14 C15 C16 . . . . 0.2(3) ?
    C14 C15 C16 C17 . . . . 0.4(3) ?
    C14 C15 C16 C19 . . . . -179.4(2) ?
    C15 C16 C17 C18 . . . . -0.5(3) ?
    C19 C16 C17 C18 . . . . 179.2(2) ?
    C16 C17 C18 C13 . . . . 0.0(3) ?
    C14 C13 C18 C17 . . . . 0.5(3) ?
    C12 C13 C18 C17 . . . . -179.67(19) ?
loop_
    _geom_hbond_atom_site_label_D
    _geom_hbond_atom_site_label_H
    _geom_hbond_atom_site_label_A
    _geom_hbond_site_symmetry_A
    _geom_hbond_distance_DH
    _geom_hbond_distance_HA
    _geom_hbond_distance_DA
    _geom_hbond_angle_DHA
    C2 H2 S1 3_666 0.95 2.48 3.0691(17) 120
    C4 H4 N1 . 0.95 2.40 2.865(2) 110
    C17 H17 Cg1 3_556 0.95 2.84 3.761(2) 164
    C11 H11B Cg2 4_545 0.98 2.96 3.880(3) 158
_shelx_hkl_file
;
  -2   0   0 21327.4 475.293   3
  -3   0   0 1381.38 102.257   3
  -4   0   0 3908.53 177.297   3
   4   0   0 4189.42 160.823   4
  -5   0   0 25807.5 658.218   3
   5   0   0 25862.6 621.153   4
   6   0   0 6495.57 246.578   4
  -6   0   0 6844.37 283.396   3
  -7   0   0 3838.03 228.555   3
   7   0   0 3993.67 195.642   4
   8   0   0 497.896 88.1905   4
  -8   0   0 384.745 112.053   3
   9   0   0 3932.23 221.748   4
  -9   0   0 4127.79 259.696   3
 -10   0   0 6593.90 355.817   3
  10   0   0 6546.49 307.015   4
 -11   0   0 794.650 154.830   3
  11   0   0 721.894 129.438   4
  12   0   0 5922.95 326.068   4
 -12   0   0 6347.52 386.622   3
 -13   0   0 4859.78 352.525   3
 -14   0   0 3152.23 301.377   3
   0   1   0-9.94869 29.5357   2
   0  -1   0 9.95172 19.7214   1
   1  -1   0 23477.3 493.882   1
  -1  -1   0 24232.8 499.708   3
  -1   1   0 23498.3 508.050   2
   1  -1   0 24306.4 486.957   3
   1   1   0 23832.2 499.885   2
  -1   1   0 23603.8 486.942   3
  -2  -1   0 175655. 3533.15   3
  -2   1   0 178289. 3515.09   2
   2  -1   0 185102. 3524.63   3
   2   1   0 178371. 3496.79   2
  -2   1   0 183206. 3524.07   3
   3   1   0 117933. 2344.83   2
  -3   1   0 119555. 2412.03   3
  -3  -1   0 119638. 2423.41   3
   3   1   0 122150. 2361.74   4
  -3   1   0 120210. 2371.69   2
   3  -1   0 125276. 2412.48   3
   4   1   0 445.028 52.4877   4
  -4   1   0 462.277 81.0646   3
  -4  -1   0 581.237 93.7658   3
  -4   1   0 407.605 44.6471   2
  -5   1   0 13983.9 322.898   2
  -5  -1   0 12504.2 404.655   3
   5   1   0 13166.2 347.210   4
  -5   1   0 13699.6 406.069   3
  -6   1   0 152.865 73.8357   3
   6  -1   0 150.601 75.5711   4
  -6   1   0 215.752 35.0476   2
  -6  -1   0 87.7829 82.9275   3
   6   1   0 189.969 56.5165   4
  -7  -1   0 2063.79 170.508   3
  -7   1   0 2119.89 170.573   3
   7   1   0 1914.31 124.445   4
   7  -1   0 1899.26 154.008   4
  -8  -1   0 8504.36 375.073   3
   8   1   0 8659.98 304.714   4
   8  -1   0 8352.61 339.123   4
  -8   1   0 8427.89 365.017   3
  -9  -1   0 537.176 132.641   3
  -9   1   0 370.809 124.022   3
   9   1   0 587.980 91.7163   4
   9  -1   0 519.430 105.610   4
 -10  -1   0 13825.9 548.157   3
 -10   1   0 13789.6 538.142   3
  10   1   0 14550.3 467.263   4
  10  -1   0 14102.1 513.911   4
  11  -1   0 11.2690 99.6317   4
 -11  -1   0-6.83288 116.978   3
 -11   1   0-64.1240 125.212   3
  12  -1   0 274.086 113.891   4
 -12  -1   0 210.585 131.843   3
 -12   1   0 251.267 123.571   3
  13  -1   0-20.4388 108.994   4
 -13  -1   0 45.2633 133.446   3
 -13   1   0 15.0635 130.618   3
 -14   1   0 325.721 166.820   3
 -14  -1   0 100.835 173.707   3
  14  -1   0-68.8601 128.458   4
   0   2   0 3244.63 136.975   2
   0  -2   0 3640.46 119.962   1
   0   2   0 3467.49 119.270   1
   1   2   0 1279.05 60.8750   3
  -1   2   0 1319.83 65.0351   1
  -1  -2   0 1125.28 76.5998   1
  -1  -2   0 1229.45 59.7892   3
  -1   2   0 1100.55 87.7316   2
   1   2   0 1076.90 81.3446   2
   1  -2   0 1201.78 66.6719   1
  -2   2   0 18351.0 412.726   3
   2  -2   0 18254.8 425.592   1
   2   2   0 20036.6 438.825   3
  -2   2   0 17567.0 452.358   2
   2  -2   0 19047.9 413.124   3
   2   2   0 17776.8 436.375   2
  -2  -2   0 18587.5 435.239   3
  -2   2   0 18884.9 431.138   1
   3  -2   0 1205.05 80.8793   3
  -3  -2   0 1021.39 86.6776   3
  -3   2   0 1041.35 84.8036   2
  -3   2   0 1212.03 83.9948   3
   3   2   0 1253.47 77.8289   2
  -3   2   0 1073.21 78.0594   1
  -4   2   0 38870.8 871.501   3
   4   2   0 38505.0 824.012   2
  -4   2   0 39747.7 859.972   2
  -4  -2   0 38859.4 894.465   3
  -5   2   0 24290.0 572.342   2
  -5   2   0 24015.1 609.861   3
   5   2   0 23994.9 528.255   2
  -5  -2   0 23628.0 631.641   3
  -6   2   0 7083.15 227.416   2
  -6   2   0 6425.32 268.531   3
  -6  -2   0 6128.07 279.896   3
  -7  -2   0 1388.01 148.914   3
   7  -2   0 1230.82 144.248   4
  -7   2   0 1221.68 128.506   3
  -7   2   0 1325.67 91.0784   2
  -8   2   0 181.421 93.8064   3
   8  -2   0 183.467 104.271   4
  -8  -2   0 220.339 95.3636   3
  -8   2   0 81.9725 41.5183   2
   9  -2   0 16039.6 563.648   4
  -9   2   0 16900.1 574.963   3
  -9  -2   0 16649.3 590.187   3
  10  -2   0 16171.1 585.617   4
 -10  -2   0 16893.5 622.207   3
 -10   2   0 16809.6 603.295   3
 -11  -2   0 8227.34 428.717   3
 -11   2   0 7831.73 409.858   3
  11  -2   0 7915.70 401.766   4
 -12  -2   0 1499.89 222.714   3
 -12   2   0 1355.83 195.345   3
  12  -2   0 1280.93 184.769   4
 -13   2   0 1629.61 220.360   3
  13  -2   0 1957.00 225.833   4
 -13  -2   0 1833.99 236.480   3
 -14   2   0 5582.96 395.933   3
  14  -2   0 5607.17 385.674   4
   0   3   0 34.2575 64.9802   2
   0   3   0 5.12092 37.4170   1
   0  -3   0-3.13431 40.0135   1
  -1  -3   0 486.349 63.3553   1
  -1   3   0 445.904 55.0138   1
   1   3   0 432.083 42.6774   3
   1   3   0 381.747 79.2458   2
  -1   3   0 399.625 76.6266   2
  -1  -3   0 445.131 39.2959   3
   1  -3   0 405.333 52.7865   1
   2   3   0 2622.60 112.893   3
   2  -3   0 2781.71 118.697   1
   2   3   0 2443.32 135.056   2
  -2   3   0 2674.70 148.624   2
  -2  -3   0 2506.12 112.381   3
   2  -3   0 2615.04 89.7243   3
  -2   3   0 2601.69 115.500   1
  -2  -3   0 2523.61 135.024   1
  -3   3   0 789.763 64.7514   3
   3  -3   0 902.692 65.0456   3
  -3  -3   0 813.776 79.9242   3
  -3   3   0 857.036 95.7927   2
  -3  -3   0 882.407 97.7026   1
   3   3   0 782.479 80.0271   2
   4   3   0 9147.50 276.967   2
  -4   3   0 8512.25 297.915   2
  -4  -3   0 8606.87 294.758   3
  -4   3   0 8881.82 272.088   3
  -5   3   0 91.9411 62.7190   2
  -5   3   0-3.13292 58.2496   3
  -5  -3   0 68.3439 66.6196   3
   5   3   0 101.577 45.0484   2
  -6  -3   0 3110.19 198.626   3
   6   3   0 3023.07 136.491   2
  -6   3   0 3144.76 167.248   2
  -6   3   0 2881.48 171.092   3
  -7   3   0 7059.58 297.139   3
   7  -3   0 6712.75 327.099   4
  -7  -3   0 6774.20 320.030   3
  -7   3   0 6963.69 266.631   2
  -8   3   0 1006.85 134.702   3
  -8  -3   0 753.518 134.355   3
   8  -3   0 1007.48 155.629   4
  -8   3   0 1120.34 103.964   2
  -9   3   0 1874.30 180.505   3
   9  -3   0 1465.93 182.218   4
  -9  -3   0 1620.47 181.709   3
  10  -3   0 396.248 120.561   4
 -10   3   0 380.817 117.715   3
 -10  -3   0 733.745 147.045   3
 -11   3   0 84.1662 104.356   3
  11  -3   0 127.485 112.609   4
 -11  -3   0 183.940 127.919   3
  12  -3   0 1063.30 179.791   4
 -12   3   0 1802.42 218.693   3
 -12  -3   0 1531.16 209.425   3
 -13  -3   0 683.138 184.906   3
 -13   3   0 747.143 174.883   3
  13  -3   0 1078.02 191.129   4
 -14   3   0 584.301 181.828   3
   0   4   0 25831.3 687.045   2
   0  -4   0 27322.5 635.810   1
  -1  -4   0 13640.8 310.390   3
  -1   4   0 12857.1 417.566   2
  -1  -4   0 13498.8 382.023   1
   1  -4   0 13067.3 360.294   1
   1   4   0 12933.5 410.208   2
   2   4   0 13324.3 313.809   3
  -2   4   0 11900.1 388.012   2
   2  -4   0 12406.2 330.689   1
   2  -4   0 10430.8 247.690   3
  -2  -4   0 12249.3 366.917   1
   2   4   0 12155.5 377.434   2
  -2  -4   0 12231.1 306.931   3
  -3  -4   0 1545.10 127.656   1
   3  -4   0 1536.48 74.3992   3
   3  -4   0 1518.34 99.6157   1
  -3   4   0 1723.41 142.452   2
   3   4   0 1510.74 124.218   2
  -3  -4   0 1612.48 106.346   3
  -4  -4   0 23985.1 600.982   3
  -4  -4   0 22622.7 639.988   1
   4   4   0 23472.6 608.309   2
  -4   4   0 22736.4 636.403   2
  -5   4   0 35746.7 831.026   3
  -5   4   0 35948.2 896.219   2
  -5  -4   0 35797.5 883.018   3
   5   4   0 36423.9 854.955   2
  -5  -4   0 35271.9 918.044   1
  -6   4   0 17618.3 503.441   3
   6   4   0 17892.9 489.037   2
  -6   4   0 17775.5 535.620   2
  -6  -4   0 18149.4 546.955   3
   7  -4   0 398.406 114.646   4
  -7   4   0 465.095 93.9392   3
  -7   4   0 534.200 97.5527   2
   7   4   0 462.370 74.2015   2
  -7  -4   0 438.679 108.186   3
  -8  -4   0 972.039 141.527   3
   8  -4   0 671.018 136.945   4
  -8   4   0 726.983 120.802   3
  -8   4   0 790.690 105.248   2
   9  -4   0 4910.97 319.726   4
  -9   4   0 5597.55 265.430   2
  -9   4   0 5636.98 297.736   3
  -9  -4   0 5482.29 317.113   3
 -10  -4   0 3866.89 285.134   3
  10  -4   0 4185.30 309.726   4
 -10   4   0 4109.46 269.667   3
  11  -4   0 3331.97 291.369   4
 -11  -4   0 3651.19 296.313   3
 -11   4   0 3354.96 261.790   3
 -12  -4   0 192.007 155.858   3
 -12   4   0 125.243 117.540   3
  12  -4   0 235.059 125.153   4
 -13   4   0 1285.99 206.160   3
 -13  -4   0 1719.78 240.086   3
   0   5   0 179.434 98.0164   2
   0  -5   0 54.5875 47.9223   1
   1  -5   0 481.405 62.5966   1
   1   5   0 498.735 97.6092   2
  -1  -5   0 489.238 71.7406   1
  -1  -5   0 447.569 34.7414   3
  -1   5   0 453.600 104.351   2
  -2   5   0 1581.83 151.666   2
   2   5   0 1628.62 147.114   2
  -2  -5   0 1702.92 88.3067   3
   2  -5   0 1914.55 117.542   1
  -2  -5   0 1490.50 125.589   1
  -3  -5   0 167.256 35.4573   4
  -3  -5   0 91.3219 63.4711   1
  -3   5   0 172.833 91.8786   2
  -3  -5   0 149.163 51.5289   3
   3   5   0 107.043 75.1460   2
   3  -5   0 172.291 52.3424   1
  -4  -5   0 984.236 124.194   1
  -4  -5   0 1081.06 103.688   3
  -4   5   0 894.600 126.909   2
   4   5   0 854.206 109.185   2
   5   5   0 1840.17 147.959   2
  -5   5   0 1730.32 163.901   2
  -5  -5   0 1706.49 137.057   3
  -5  -5   0 1976.58 172.491   1
  -6  -5   0 1245.71 134.835   3
  -6  -5   0 1441.74 157.974   1
  -6   5   0 1400.50 150.265   2
   6   5   0 1311.03 125.272   2
  -7   5   0 315.994 96.0633   2
  -7  -5   0 123.991 86.0162   3
   7  -5   0 111.659 105.790   4
   7   5   0 176.415 70.5096   2
  -7  -5   0 194.988 105.350   1
   8  -5   0 5420.94 335.046   4
  -8   5   0 5965.39 297.687   2
  -8  -5   0 5628.59 304.922   3
  -8  -5   0 4884.29 313.266   1
  -9  -5   0 822.594 155.208   1
  -9   5   0 1046.12 138.323   2
  -9  -5   0 969.348 156.143   3
   9  -5   0 980.242 173.973   4
 -10  -5   0 131.360 119.891   3
  10  -5   0 39.6248 117.409   4
 -10  -5   0-1.95112 108.326   1
  11  -5   0 25.6026 123.663   4
 -11  -5   0-237.808 123.381   1
 -11  -5   0 185.765 150.749   3
 -12  -5   0 554.331 176.340   3
 -12  -5   0 160.816 111.878   1
   0  -6   0 11526.2 368.810   1
   0   6   0 10891.9 437.908   2
   1  -6   0 3263.81 168.828   1
  -1   6   0 3099.86 226.100   2
  -1  -6   0 3580.03 192.529   1
   1   6   0 3484.76 229.209   2
   2  -6   0 586.338 78.5793   1
  -2  -6   0 621.842 93.3410   1
  -2   6   0 400.449 114.967   2
   2   6   0 654.710 114.708   2
  -3  -6   0 2220.83 169.454   1
  -3   6   0 2422.44 200.531   2
   3   6   0 2285.12 184.222   2
   4   6   0 7195.80 328.407   2
  -4   6   0 6833.31 345.557   2
  -4  -6   0 7444.23 333.920   1
  -5  -6   0 4956.58 283.517   1
   5  -6   0 4905.15 295.134   4
   5   6   0 4758.13 264.432   2
  -5   6   0 4524.18 281.420   2
  -6  -6   0 1438.96 167.988   1
  -6   6   0 1447.60 169.766   2
   6  -6   0 1254.83 175.986   4
   6   6   0 1208.85 142.143   2
   7   6   0 164.346 75.5762   2
   7  -6   0 464.458 130.512   4
  -7  -6   0 123.685 100.769   1
  -7   6   0 37.8501 101.289   2
   8  -6   0 163.792 131.374   4
  -8   6   0 483.138 125.467   2
  -8  -6   0 382.291 129.941   1
   9  -6   0 2924.62 276.798   4
  -9   6   0 3145.47 240.181   2
  -9  -6   0 3046.22 270.053   1
  10  -6   0 4932.28 366.091   4
 -10  -6   0 3765.46 308.607   1
 -11  -6   0 1383.31 212.992   1
   0   7   0 55.5389 104.599   2
   0  -7   0 66.5318 67.1800   4
  -1   7   0 34.0214 96.8418   2
   1  -7   0 175.626 92.4315   4
   1   7   0-57.9391 104.679   2
   2  -7   0 3205.99 221.088   4
   2   7   0 3184.40 248.329   2
  -2   7   0 3061.80 248.598   2
  -3   7   0 75.5636 99.7359   2
  -3  -7   0 168.657 87.8226   1
   3  -7   0 200.008 106.285   4
   3   7   0 258.128 111.996   2
   4   7   0-55.1119 93.0910   2
  -4  -7   0-107.426 90.7875   1
  -4   7   0 136.813 114.343   2
   4  -7   0 150.594 107.620   4
  -5  -7   0 1677.17 179.370   1
   5   7   0 1359.67 165.156   2
   5  -7   0 1474.66 184.108   4
  -5   7   0 1614.27 200.988   2
  -6   7   0 3834.01 284.639   2
   6   7   0 3924.27 259.228   2
   6  -7   0 4083.31 300.621   4
  -6  -7   0 4241.05 286.343   1
  -7  -7   0 1924.78 217.327   1
  -7   7   0 1483.96 186.919   2
   7  -7   0 1472.59 200.744   4
   8  -7   0 484.219 162.148   4
  -8  -7   0 387.076 129.443   1
  -8   7   0 387.680 151.618   2
  -9  -7   0 41.2984 125.271   1
  -9   7   0-213.213 122.118   2
   9  -7   0 139.687 130.658   4
 -10  -7   0 976.550 185.268   1
   0   8   0 11464.3 518.672   2
   1   8   0 8754.08 446.585   2
  -1   8   0 9375.45 465.655   2
   2   8   0 1125.69 179.312   2
  -2   8   0 1078.84 184.926   2
   3  -8   0 3275.32 248.032   4
   3   8   0 3297.43 273.682   2
  -3   8   0 3186.51 273.396   2
   4   8   0 5531.12 335.413   2
  -4   8   0 5193.41 346.682   2
   4  -8   0 5092.77 324.861   4
   5   8   0 8359.97 417.443   2
  -5   8   0 7973.38 435.676   2
   5  -8   0 8147.81 427.173   4
  -6   8   0 1051.23 180.843   2
   6  -8   0 964.282 172.348   4
   6   8   0 917.382 151.967   2
  -7   8   0 408.000 132.851   2
   7  -8   0 468.018 153.987   4
  -8   8   0 588.446 157.930   2
   0   9   0-17.3288 133.873   2
   1   9   0 873.260 186.698   2
  -1   9   0 892.623 187.205   2
  -2   9   0-124.563 140.404   2
   2   9   0 95.4014 125.075   2
   3   9   0-7.75075 125.156   2
  -3   9   0 434.782 153.424   2
   4   9   0 2618.45 255.670   2
   5   9   0 999.852 173.439   2
   5  -9   0 1361.96 193.958   4
   6  -9   0 284.387 152.893   4
 -14   0   1-13.4148 134.229   3
 -13   0   1-33.9167 151.477   3
 -12   0   1 304.233 164.443   3
 -11   0   1-49.2725 125.326   3
  11   0  -1 88.9437 85.9474   4
 -10   0   1-40.2114 110.909   3
  10   0  -1 13.1871 75.4782   4
  -9   0   1-218.465 127.428   3
   9   0  -1 11.0104 69.5118   4
  -8   0   1-0.33660 91.8226   3
   8   0  -1-16.1853 65.0302   4
   7   0  -1-44.2949 58.5099   4
  -7   0   1 48.4925 89.2787   3
  -6   0   1-32.0964 87.3804   3
   6   0  -1 40.3313 60.3188   4
   5   0  -1-11.5963 57.9365   4
  -5   0   1 67.6136 85.4644   3
  -4   0   1-31.3211 76.0575   3
   4   0  -1-32.7721 54.7918   4
   3   0  -1-30.9774 47.9867   4
  -3   0   1-6.70276 57.6565   3
  -2   0   1 12.4813 47.5169   3
   2   0  -1 23.9329 35.1109   4
  -2   0  -1 29.4260 46.0551   3
  -3   0  -1 4.44801 64.2658   3
  -4   0  -1 30.7015 72.5530   3
  -5   0  -1 106.114 88.3238   3
  -6   0  -1-99.4477 94.5459   3
   6   0   1-64.1088 67.7962   4
   7   0   1 55.5489 68.8755   4
  -7   0  -1-18.5142 90.0249   3
  -8   0  -1-27.4379 99.4978   3
   8   0   1 65.4605 67.2157   4
   9   0   1-24.7457 72.5310   4
  -9   0  -1-39.1135 109.851   3
  10   0   1 35.1335 78.5614   4
 -10   0  -1-258.767 133.532   3
  11   0   1-26.4480 84.9815   4
 -11   0  -1-18.4901 119.478   3
 -12   0  -1 51.0479 119.350   3
  12   0   1 109.769 108.349   4
 -13   0  -1-105.106 150.385   3
 -14   0  -1-308.923 177.702   3
 -14   1   1-264.322 169.794   3
 -14  -1   1-62.5674 144.172   3
  13  -1  -1 2742.50 244.171   4
 -13  -1   1 2874.81 286.745   3
 -13   1   1 2709.87 267.509   3
 -12   1   1 10859.9 514.602   3
  12  -1  -1 10714.7 478.307   4
 -12  -1   1 11728.3 537.939   3
  11  -1  -1 3054.45 235.091   4
 -11   1   1 3289.55 267.339   3
 -11  -1   1 3170.47 268.043   3
  10  -1  -1 435.828 107.574   4
 -10   1   1 467.142 136.145   3
 -10  -1   1 451.496 127.174   3
  -9   1   1 445.724 118.728   3
   9  -1  -1 524.607 114.507   4
  -9  -1   1 513.209 129.198   3
   8  -1  -1 12581.3 431.466   4
  -8  -1   1 12490.1 464.386   3
  -8   1   1 12368.3 455.160   3
  -7  -1   1 10010.0 382.984   3
   7   1  -1 9890.13 316.786   4
   7  -1  -1 9650.70 354.476   4
  -7   1   1 10206.7 376.010   3
  -6  -1   1 81.0835 89.1124   3
  -6   1   1 47.2674 77.7473   3
   6  -1  -1 80.7447 71.0869   4
   6   1  -1 149.255 58.7645   4
   5  -1  -1 3200.40 167.665   4
  -5   1   1 3116.14 171.603   3
  -5  -1   1 3199.05 183.478   3
   4   1  -1 2628.60 78.2514   2
  -4   1   1 2723.30 102.041   2
  -4   1   1 2385.65 139.882   3
  -4  -1   1 2359.76 144.175   3
   4  -1  -1 2814.65 104.475   2
   4  -1  -1 2485.49 142.431   4
  -3   1   1 68295.2 1446.84   3
   3  -1  -1 72142.0 1410.99   2
   3  -1  -1 68933.2 1461.06   4
  -3  -1   1 71308.2 1406.27   4
  -3   1   1 69335.7 1411.69   2
   3  -1  -1 71633.0 1447.16   3
  -3  -1   1 68293.4 1457.89   3
   2  -1  -1 100664. 1952.85   2
  -2   1   1 97611.1 1960.83   3
  -2  -1   1 97700.2 1969.46   3
   2  -1  -1 97250.7 1983.03   4
  -2   1   1 98247.6 1955.05   2
   2  -1  -1 99655.1 1960.85   3
  -1   1   1 11809.2 281.078   2
  -1  -1   1 12155.2 267.849   3
   1  -1  -1 12291.4 285.944   4
  -1  -1   1 11763.6 286.227   1
   0  -1  -1 24267.3 494.645   4
   0   1   1 23700.0 513.601   2
   0  -1   1 24592.6 511.426   1
  -1   1  -1 8920.75 196.471   3
   1  -1   1 8476.51 214.308   1
  -1  -1  -1 8656.77 211.621   3
   1  -1   1 8470.73 196.928   3
   1   1   1 8139.42 204.991   2
  -2   1  -1 162587. 3238.18   1
  -2   1  -1 165334. 3228.65   3
  -2  -1  -1 162738. 3244.76   3
   2  -1   1 174438. 3233.37   3
   2   1   1 157846. 3203.15   2
  -2  -1  -1 171747. 3204.20   2
  -3  -1  -1 167979. 3096.57   2
  -3   1  -1 158669. 3160.04   3
   3   1   1 162753. 3106.84   4
  -3  -1  -1 157135. 3175.45   3
  -4   1  -1 12794.8 300.167   2
  -4  -1  -1 11798.9 361.443   3
   4   1   1 12292.5 304.740   4
  -4   1  -1 12005.5 352.942   3
  -5  -1  -1 6265.98 259.392   3
   5   1   1 6273.15 200.754   4
  -5   1  -1 6729.61 183.848   2
  -5   1  -1 5992.59 246.846   3
  -6   1  -1 7450.75 295.312   3
   6   1   1 7194.10 241.843   4
  -6   1  -1 7979.78 207.890   2
  -6  -1  -1 7591.21 310.578   3
  -7   1  -1 14853.7 343.386   2
  -7   1  -1 14442.5 482.947   3
   7   1   1 14249.3 410.116   4
  -7  -1  -1 14790.6 489.295   3
  -8   1  -1 289.225 105.969   3
   8   1   1 110.418 58.9722   4
  -8  -1  -1 90.4575 98.6813   3
   8  -1   1 126.563 84.6195   4
  -9  -1  -1 2492.64 223.462   3
   9   1   1 2584.83 169.978   4
  -9   1  -1 3175.66 233.654   3
   9  -1   1 2814.54 200.433   4
  10   1   1 921.014 119.409   4
 -10  -1  -1 1251.50 184.164   3
 -10   1  -1 715.756 142.649   3
  10  -1   1 885.386 139.238   4
 -11  -1  -1 3367.12 274.874   3
  11  -1   1 3394.25 252.307   4
 -11   1  -1 3407.12 269.615   3
  11   1   1 3607.58 220.392   4
 -12  -1  -1 6128.14 388.702   3
  12  -1   1 6239.20 355.540   4
 -12   1  -1 6795.01 397.879   3
 -13   1  -1 2375.75 256.850   3
  13  -1   1 2535.01 241.810   4
 -13  -1  -1 2553.91 280.495   3
  14  -1   1 433.898 142.580   4
 -14   1  -1 805.953 183.827   3
 -14   2   1 558.837 170.521   3
  14  -2  -1 902.751 190.703   4
  13  -2  -1-0.35330 120.666   4
 -13   2   1-91.4760 143.396   3
 -13  -2   1-259.768 164.611   3
 -12   2   1 444.441 124.924   3
 -12  -2   1 230.992 148.118   3
  12  -2  -1 398.904 136.913   4
 -11  -2   1 426.079 143.160   3
  11  -2  -1 313.923 111.871   4
 -11   2   1 659.881 155.824   3
 -10  -2   1 2363.85 223.511   3
  10  -2  -1 1669.35 183.682   4
 -10   2   1 2027.30 202.403   3
   9  -2  -1 1987.52 189.751   4
  -9  -2   1 2177.58 210.404   3
  -9   2   1 2242.73 196.149   3
   8  -2  -1 453.050 111.288   4
  -8   2   1 597.304 118.130   3
  -8  -2   1 482.512 117.063   3
  -7   2   1 4554.38 181.101   2
  -7  -2   1 4639.61 253.294   3
  -7   2   1 4923.10 247.933   3
   7  -2  -1 4333.87 243.461   4
  -6  -2   1 3038.90 189.856   3
  -6   2   1 2969.27 136.923   2
   6   2  -1 2955.35 104.426   2
   6  -2  -1 2657.05 182.301   4
  -6   2   1 2852.01 173.118   3
   5   2  -1 15186.0 361.573   2
   5  -2  -1 15381.3 470.723   4
  -5   2   1 15792.6 405.140   2
  -5   2   1 15339.6 438.499   3
  -5  -2   1 15578.4 458.970   3
  -4   2   1 92.2838 54.9384   2
  -4  -2   1 116.400 28.9414   4
   4   2  -1 101.616 39.4741   2
  -4  -2   1 108.525 69.3297   3
  -4   2   1 71.4365 61.8993   3
  -3   2   1 4560.13 156.197   1
  -3  -2   1 4550.88 177.891   3
  -3   2   1 4535.04 171.750   2
   3  -2  -1 4767.71 163.078   3
  -3   2   1 4457.02 161.708   3
   3   2  -1 4613.39 157.145   2
   2  -2  -1 555.299 50.5525   3
  -2  -2   1 518.062 74.4307   1
  -2  -2   1 509.787 63.6485   3
   2   2  -1 597.191 58.4196   3
   2   2  -1 532.613 64.6270   2
  -2   2   1 604.609 47.8622   1
  -2   2   1 411.399 67.2887   2
  -1   2   1 14635.3 401.408   2
  -1   2   1 16449.2 352.352   1
  -1  -2   1 15693.6 395.094   1
   1   2  -1 16537.0 395.424   1
   1  -2  -1 16343.5 352.904   1
  -1  -2   1 16068.3 352.879   3
   1   2  -1 16589.6 353.923   3
   0   2   1 2171.38 112.662   2
   0   2  -1 2165.12 97.4265   1
   0  -2  -1 2113.50 73.4562   3
   0  -2  -1 2237.53 82.2211   1
   0  -2   1 2116.42 100.114   1
  -1   2  -1 10757.2 274.581   1
   1  -2   1 10398.5 275.139   1
   1   2   1 11236.7 264.165   3
  -1  -2  -1 10422.3 259.144   3
   1   2   1 10372.7 286.717   2
  -2   2  -1 933.091 72.1076   1
  -2  -2  -1 1031.19 70.8854   2
   2   2   1 915.898 72.2256   3
  -2   2  -1 886.926 80.3649   2
  -2  -2  -1 864.048 75.1883   3
   2  -2   1 858.813 72.5620   1
   2   2   1 976.281 75.2026   2
  -2   2  -1 900.703 59.4433   3
   2  -2   1 920.882 58.6559   3
  -3  -2  -1 21.5916 33.7103   2
  -3   2  -1 127.588 54.9139   2
   3   2   1 51.9157 41.4054   2
  -3   2  -1 127.338 50.1674   3
   3  -2   1 120.916 43.9143   3
  -3  -2  -1 125.449 60.2836   3
  -4  -2  -1 267.656 76.5701   3
  -4   2  -1 251.403 53.8429   2
   4   2   1 208.879 44.6078   2
  -4   2  -1 262.095 68.3497   3
  -5  -2  -1 70160.0 1552.57   3
  -5   2  -1 72010.6 1529.00   3
  -5   2  -1 70420.7 1479.04   2
  -6   2  -1 6783.90 221.105   2
  -6  -2  -1 6143.58 282.123   3
  -6   2  -1 6249.55 263.763   3
  -7   2  -1 3271.33 145.602   2
  -7   2  -1 3223.21 197.351   3
  -7  -2  -1 2860.05 202.898   3
  -8   2  -1 3174.58 141.335   2
  -8  -2  -1 3542.75 243.062   3
  -8   2  -1 3231.46 214.391   3
   8  -2   1 2947.59 218.468   4
  -9  -2  -1 1384.22 174.354   3
  -9   2  -1 1459.73 169.028   3
   9  -2   1 1282.26 159.344   4
  10  -2   1-42.5611 109.672   4
 -10   2  -1 65.4292 121.940   3
 -10  -2  -1 80.5217 120.948   3
  11  -2   1 495.664 136.370   4
 -11  -2  -1 380.955 139.463   3
 -11   2  -1 479.629 151.680   3
 -12  -2  -1 258.002 148.981   3
 -12   2  -1 292.300 138.173   3
  12  -2   1 231.152 121.753   4
  13  -2   1 169.339 137.592   4
 -13   2  -1 166.470 136.486   3
 -14   2  -1 217.487 148.669   3
  14  -2   1 203.560 127.525   4
  14  -3  -1 1799.88 242.766   4
 -14   3   1 1775.48 242.789   3
  13  -3  -1 6489.23 416.406   4
 -13  -3   1 6993.21 429.518   3
 -13   3   1 6861.55 418.641   3
 -12  -3   1 8764.11 474.221   3
 -12   3   1 8672.41 449.619   3
  12  -3  -1 8961.88 468.737   4
 -11   3   1 1066.64 171.527   3
  11  -3  -1 738.095 166.653   4
 -11  -3   1 594.164 156.439   3
 -10   3   1-146.448 115.337   3
 -10  -3   1 174.955 125.404   3
  10  -3  -1-28.1961 120.881   4
   9  -3  -1 4764.11 299.645   4
  -9  -3   1 5351.17 304.726   3
  -9   3   1 5444.03 299.195   3
   8  -3  -1 31721.8 920.676   4
  -8  -3   1 32136.7 905.575   3
  -8   3   1 33407.5 887.153   3
  -8   3   1 34478.0 817.548   2
   7   3  -1 27727.9 630.495   2
  -7   3   1 27352.6 692.557   2
  -7   3   1 27171.6 734.956   3
   7  -3  -1 27022.5 785.598   4
  -7  -3   1 27731.4 764.251   3
  -6   3   1 5969.15 242.855   2
   6  -3  -1 5833.91 290.851   4
  -6  -3   1 5968.93 270.247   3
  -6   3   1 6125.55 254.804   3
   6   3  -1 6408.75 210.211   2
  -5   3   1 6323.86 248.742   2
  -5  -3   1 6740.96 264.333   3
  -5   3   1 6540.39 244.307   3
   5   3  -1 6610.00 221.944   2
  -4   3   1 3725.02 179.495   2
  -4  -3   1 3544.27 177.526   3
  -4   3   1 3639.35 156.366   3
   4   3  -1 3617.41 155.858   2
   3  -3  -1 13536.1 327.575   3
  -3   3   1 12859.7 328.392   1
  -3   3   1 12458.6 380.156   2
  -3  -3   1 12548.1 385.202   1
  -3  -3   1 12546.7 353.679   3
   3   3  -1 12346.8 356.914   2
   2   3  -1 30739.5 636.459   3
   2  -3  -1 28550.4 629.466   1
  -2  -3   1 27782.5 633.299   3
  -2   3   1 29302.0 627.622   1
  -2  -3   1 28166.9 686.713   1
   2  -3  -1 29336.7 612.490   3
   2   3  -1 27722.5 677.598   2
  -2   3   1 28395.5 697.527   2
   1   3  -1 68.3310 62.0531   2
   1  -3  -1 129.047 21.9524   3
  -1   3   1 146.570 70.4599   2
   1  -3  -1 191.478 37.5155   1
   1   3  -1 138.873 27.0488   3
  -1  -3   1 145.852 53.2766   1
  -1   3   1 149.524 33.4448   1
  -1  -3   1 139.646 28.8699   3
   0  -3  -1 60.9626 37.5445   1
   0  -3   1 59.4426 49.7061   1
   0   3   1-32.9586 70.0572   2
   0   3  -1 118.341 71.4640   2
   0  -3  -1 32.1846 23.9354   3
  -1   3  -1 443.728 84.6083   2
  -1  -3  -1 365.517 60.0828   1
   1   3   1 261.834 72.3785   2
   1  -3   1 355.287 54.4888   1
  -1   3  -1 447.669 60.8155   1
  -1  -3  -1 325.320 39.9705   3
  -2   3  -1 9208.42 222.155   3
  -2  -3  -1 9022.65 212.601   4
  -2  -3  -1 9884.44 266.902   3
   2   3   1 9075.33 261.655   3
  -2   3  -1 9086.73 302.128   2
  -2  -3  -1 9500.99 290.094   1
   2  -3   1 9564.75 224.570   3
   2   3   1 9081.88 290.282   2
   2  -3   1 9420.07 275.175   1
   3   3   1 4473.81 184.476   2
  -3   3  -1 4214.96 195.435   2
   3  -3   1 4696.55 153.499   3
  -3  -3  -1 4345.31 180.138   3
  -3   3  -1 4681.10 155.837   3
   4   3   1 175.591 50.4326   2
  -4  -3  -1 299.505 72.6438   3
  -4   3  -1 309.461 75.0680   2
  -4   3  -1 260.209 61.1431   3
  -5   3  -1-21.0212 60.1635   3
   5   3   1 0.45464 43.2109   2
  -5  -3  -1 77.5790 72.7792   3
  -5   3  -1-53.5041 57.5155   2
  -6  -3  -1 16881.2 529.477   3
  -6   3  -1 17609.7 504.663   3
  -6   3  -1 17575.7 487.630   2
  -7   3  -1 31840.9 762.266   2
  -7  -3  -1 28791.1 825.514   3
  -7   3  -1 30920.1 806.769   3
  -8   3  -1 22690.6 590.689   2
   8  -3   1 21565.8 703.838   4
  -8   3  -1 21940.6 658.282   3
  -8  -3  -1 21338.5 683.556   3
   9  -3   1 4033.72 279.833   4
  -9   3  -1 4391.17 262.449   3
  -9  -3  -1 4203.67 280.953   3
  10  -3   1 4446.60 304.309   4
 -10  -3  -1 4310.94 295.409   3
 -10   3  -1 4567.74 290.864   3
 -11   3  -1 7835.83 406.759   3
  11  -3   1 7774.34 415.111   4
 -11  -3  -1 7713.21 418.230   3
 -12  -3  -1 3318.82 285.218   3
 -12   3  -1 3316.29 278.855   3
  12  -3   1 3309.41 287.101   4
 -13   3  -1 1351.48 214.218   3
 -13  -3  -1 1819.15 252.861   3
  13  -3   1 1893.71 238.019   4
 -14   3  -1 157.608 156.500   3
 -13   4   1 427.833 152.719   3
  13  -4  -1 147.517 139.504   4
 -13  -4   1 643.106 179.022   3
 -12  -4   1 56.6739 134.333   3
 -12   4   1 71.9887 111.115   3
  12  -4  -1-113.154 139.313   4
 -11  -4   1-82.0209 118.156   3
 -11   4   1 20.6477 105.649   3
  11  -4  -1-101.237 125.451   4
 -10   4   1 658.636 139.366   3
 -10  -4   1 536.441 137.592   3
  10  -4  -1 547.563 147.357   4
   9  -4  -1 1996.61 220.416   4
  -9  -4   1 2005.59 200.666   3
  -9   4   1 2249.27 194.007   3
  -9   4   1 2353.65 169.388   2
   8  -4  -1 798.953 140.464   4
  -8   4   1 730.031 105.825   2
  -8  -4   1 817.054 136.619   3
  -8   4   1 1097.07 136.768   3
  -7  -4   1 8595.75 361.089   3
   7  -4  -1 9293.10 408.283   4
  -7   4   1 9572.26 352.001   3
   7   4  -1 9486.04 306.836   2
  -7   4   1 9057.38 349.800   2
  -6  -4   1 1165.59 128.672   3
   6   4  -1 1285.94 105.872   2
  -6   4   1 1338.05 118.171   3
  -6  -4   1 1033.25 140.027   1
  -6   4   1 1254.37 129.111   2
   6  -4  -1 1230.74 157.323   4
   5   4  -1 2716.14 155.848   2
  -5  -4   1 2356.10 178.876   1
  -5  -4   1 2651.17 167.815   3
  -5   4   1 2968.30 186.890   2
   5  -4  -1 2619.52 198.756   4
  -4  -4   1 3271.00 196.732   1
   4   4  -1 3316.48 174.363   2
  -4  -4   1 3212.91 164.874   3
  -4   4   1 3470.80 200.922   2
  -3   4   1 267.043 75.6160   2
   3  -4  -1 346.411 43.4864   3
  -3  -4   1 316.404 83.8097   1
   3   4  -1 225.826 66.8084   2
  -3  -4   1 288.545 59.9186   3
  -2  -4   1 8452.37 295.968   1
  -2   4   1 8357.44 316.428   2
  -2   4   1 8591.39 242.767   1
   2   4  -1 7871.46 296.054   2
   2   4  -1 8618.09 231.280   3
   2  -4  -1 8581.16 245.299   1
   2  -4  -1 7904.74 200.692   3
  -2  -4   1 8457.69 233.316   3
  -1  -4   1 615.239 37.8374   3
   1  -4  -1 533.761 55.5322   1
  -1   4   1 556.454 58.8747   1
  -1  -4   1 511.491 75.3843   1
   1   4  -1 569.091 97.0627   2
  -1   4   1 585.353 97.9998   2
   0  -4  -1 15518.8 402.588   1
   0   4   1 15455.3 464.281   2
   0  -4   1 15627.3 422.961   1
   0   4  -1 15350.6 458.653   2
   0  -4  -1 15500.5 337.815   3
  -1  -4  -1 1715.22 107.115   1
   1  -4   1 1456.14 102.489   1
   1   4   1 1559.70 131.436   2
  -1  -4  -1 1531.83 75.4776   3
  -1   4  -1 1479.81 129.085   2
  -2   4  -1 903.701 114.369   2
  -2  -4  -1 1041.48 76.6234   3
  -2  -4  -1 973.881 94.6732   1
   2  -4   1 1018.02 91.1908   1
   2   4   1 1040.23 109.906   2
  -2  -4  -1 949.260 58.3879   4
  -3  -4  -1 13121.1 369.396   3
  -3   4  -1 12599.1 417.675   2
  -3  -4  -1 13024.2 406.335   1
   3  -4   1 13380.5 315.429   3
   3   4   1 12780.6 401.284   2
   3  -4   1 12774.3 375.861   1
  -4  -4  -1 8825.77 304.301   3
  -4   4  -1 8802.27 261.523   3
   4   4   1 8714.82 306.658   2
  -4  -4  -1 9245.85 338.898   1
  -4   4  -1 8762.79 331.822   2
  -5   4  -1 4376.45 186.231   3
  -5   4  -1 4494.09 224.331   2
  -5  -4  -1 3962.07 210.490   3
   5   4   1 4206.77 197.634   2
  -6   4  -1 5448.51 236.637   3
   6   4   1 5637.11 228.877   2
  -6   4  -1 5468.05 256.241   2
  -6  -4  -1 5233.71 260.327   3
  -7   4  -1 515.837 92.1532   3
  -7   4  -1 642.445 98.5490   2
  -7  -4  -1 552.047 110.330   3
  -8   4  -1 962.193 127.210   3
  -8  -4  -1 1129.18 158.397   3
  -8   4  -1 887.042 114.877   2
   8  -4   1 1350.31 187.147   4
   9  -4   1 2144.60 220.431   4
  -9  -4  -1 2264.57 214.726   3
  -9   4  -1 1879.22 175.367   3
 -10   4  -1 110.731 97.6495   3
  10  -4   1 121.339 121.219   4
 -10  -4  -1 191.888 125.128   3
 -11   4  -1 1781.44 201.948   3
 -11  -4  -1 1451.90 202.135   3
  11  -4   1 1429.04 198.581   4
  12  -4   1-134.524 147.651   4
 -12   4  -1-65.7726 111.029   3
 -12  -4  -1 127.032 145.739   3
 -13   4  -1 1740.72 224.465   3
 -13  -4  -1 1902.90 252.733   3
 -12  -5   1 2668.28 280.559   3
 -12  -5   1 3209.61 301.785   1
 -11  -5   1 2431.38 244.246   3
 -11  -5   1 2282.52 255.778   1
  11  -5  -1 2448.44 259.290   4
 -10  -5   1 133.809 123.319   3
 -10  -5   1-153.187 144.746   1
  10  -5  -1-24.3764 122.826   4
  -9   5   1 1562.77 168.484   2
   9  -5  -1 1554.96 195.467   4
  -9  -5   1 1684.25 204.502   1
  -9  -5   1 1643.22 181.806   3
   8  -5  -1 6199.04 363.081   4
  -8  -5   1 5332.84 336.657   1
  -8   5   1 6351.88 311.763   2
  -8  -5   1 6430.71 323.489   3
   7  -5  -1 18107.5 645.371   4
  -7  -5   1 18259.3 586.924   3
   7   5  -1 19136.9 546.353   2
  -7   5   1 19124.7 601.897   2
  -7  -5   1 17144.5 621.505   1
  -6   5   1 1650.53 161.698   2
  -6  -5   1 1762.36 176.400   1
   6  -5  -1 1693.63 178.399   4
   6   5  -1 1785.02 140.609   2
  -6  -5   1 1940.69 152.497   3
  -5  -5   1 1760.56 137.092   3
   5   5  -1 1816.34 145.078   2
  -5   5   1 1803.31 166.404   2
   5  -5  -1 1648.41 169.164   4
  -5  -5   1 1878.99 170.419   1
   4   5  -1 33096.7 850.414   2
  -4  -5   1 33695.3 796.702   3
   4  -5  -1 34627.2 910.437   4
  -4  -5   1 33527.2 880.451   1
  -4   5   1 32349.3 885.315   2
  -3  -5   1 24531.9 574.583   3
   3   5  -1 22322.0 651.695   2
  -3   5   1 22810.2 681.411   2
  -3  -5   1 24393.4 663.714   1
  -2  -5   1 27836.7 593.409   3
   2   5  -1 25013.9 713.627   2
   2  -5  -1 26420.3 631.464   1
  -2  -5   1 26255.9 700.381   1
  -2   5   1 25809.0 738.159   2
  -1   5   1 1716.37 158.427   2
   1  -5  -1 1747.53 105.447   1
  -1  -5   1 1672.49 128.255   1
   1   5  -1 1502.37 144.896   2
   0   5   1 1687.96 155.696   2
   0   5  -1 1762.62 158.969   2
   0  -5  -1 1938.21 114.188   1
   0  -5   1 1830.19 126.844   1
   1  -5   1 17495.6 483.704   1
  -1   5  -1 17099.4 547.021   2
  -1  -5  -1 18195.2 406.649   3
  -1  -5  -1 18263.7 466.373   4
   1   5   1 17275.3 542.763   2
  -1  -5  -1 17609.3 486.728   1
   2  -5   1 26495.2 662.720   1
   2   5   1 26152.6 721.885   2
  -2  -5  -1 26861.4 608.569   3
  -2   5  -1 25068.2 726.962   2
  -2  -5  -1 27272.0 603.668   4
  -2  -5  -1 26066.8 682.230   1
  -3  -5  -1 22930.9 561.426   3
  -3  -5  -1 22031.0 488.544   4
  -3   5  -1 22883.3 661.506   2
   3  -5   1 22445.0 583.605   1
  -3  -5  -1 23269.2 631.547   1
   3   5   1 22193.4 636.839   2
  -4  -5  -1 1051.27 107.711   3
   4   5   1 930.492 113.682   2
  -4  -5  -1 911.284 114.659   1
  -4   5  -1 654.952 119.444   2
   5   5   1 1405.99 134.687   2
  -5   5  -1 1735.38 161.554   2
  -5  -5  -1 1424.53 132.689   3
  -5  -5  -1 1660.38 159.409   1
  -6   5  -1 286.338 104.606   2
  -6   5  -1 362.805 68.3786   3
  -6  -5  -1 282.641 94.7638   3
  -6  -5  -1 260.744 86.6916   1
   6   5   1 191.743 70.2343   2
  -7   5  -1 13989.3 434.446   3
  -7  -5  -1 13400.1 484.178   3
  -7   5  -1 13475.3 483.204   2
  -7  -5  -1 12636.5 506.572   1
   8  -5   1 325.702 141.455   4
  -8   5  -1 291.429 102.365   2
  -8  -5  -1 94.9304 98.2075   3
   9  -5   1 117.137 135.705   4
  -9  -5  -1 330.829 126.010   3
  10  -5   1 134.286 132.969   4
 -10  -5  -1 125.249 123.553   3
  11  -5   1 2736.49 272.334   4
 -11  -5  -1 3480.85 292.692   3
 -12  -5  -1 493.176 160.678   3
 -11  -6   1 1633.76 215.824   1
 -10  -6   1 290.462 144.567   1
  10  -6  -1 82.2544 127.913   4
  -9   6   1 10.1367 98.9981   2
  -9  -6   1-64.5988 104.642   1
   9  -6  -1 151.694 118.019   4
  -8  -6   1 69.6280 102.670   1
  -8   6   1 154.625 100.860   2
   7   6  -1 1287.20 141.978   2
   7  -6  -1 1405.28 186.276   4
  -7  -6   1 1267.93 174.502   1
  -7   6   1 1207.76 156.828   2
   6  -6  -1 3034.99 252.869   4
   6   6  -1 3113.14 209.620   2
  -6  -6   1 2546.75 218.462   1
  -6   6   1 3152.87 242.770   2
  -5  -6   1 2826.05 216.552   1
   5  -6  -1 3037.62 230.241   4
  -5   6   1 2377.42 200.684   2
   5   6  -1 2411.26 187.914   2
  -4   6   1 5045.26 292.344   2
   4   6  -1 4722.69 260.106   2
   4  -6  -1 4708.27 274.503   4
  -4  -6   1 4616.78 263.956   1
  -3  -6   1 45.2773 70.9798   1
   3  -6  -1 32.9911 76.8383   4
  -3   6   1 32.2178 93.1402   2
   3   6  -1 23.4498 84.3534   2
  -2  -6   1 1044.55 115.922   1
   2  -6  -1 1059.83 129.305   4
  -2   6   1 932.893 139.596   2
   2   6  -1 1118.73 142.486   2
   1  -6  -1 62.9536 62.8564   4
   1  -6  -1 11.5039 43.2503   1
   1   6  -1-41.6720 94.7141   2
  -1   6   1 45.8751 96.1860   2
  -1  -6   1 57.6676 65.2220   1
   0  -6  -1 1609.41 128.386   4
   0   6   1 1760.85 172.777   2
   0   6  -1 1519.48 162.642   2
   0  -6  -1 1792.33 122.731   1
   0  -6   1 1659.54 129.732   1
  -1  -6  -1 4131.83 188.726   4
   1   6   1 4438.41 263.335   2
   1  -6   1 4210.29 204.510   1
  -1   6  -1 4166.68 263.106   2
  -1  -6  -1 4326.00 207.465   1
   2  -6   1 69.2926 52.7734   1
  -2  -6  -1 198.703 70.9539   1
  -2   6  -1 92.8659 95.0085   2
   2   6   1 77.8312 87.2972   2
  -3   6  -1 1026.30 149.912   2
   3  -6   1 1043.63 105.349   1
   3   6   1 614.090 121.450   2
  -3  -6  -1 1022.76 122.992   1
  -4   6  -1-2.90268 92.0541   2
  -4  -6  -1 19.8230 79.7050   1
   4   6   1 18.8764 86.1425   2
   5   6   1 384.919 102.656   2
  -5  -6  -1 316.987 100.204   1
  -5   6  -1 387.268 113.489   2
  -6  -6  -1 2883.32 230.896   1
   6   6   1 2766.64 206.292   2
  -6   6  -1 2619.72 218.971   2
  -7   6  -1 1370.55 174.746   2
   7  -6   1 1282.92 188.225   4
  -7  -6  -1 1301.93 164.499   1
  -8  -6  -1 25.3997 104.667   1
  -8  -6  -1 53.4582 97.6761   3
  -8   6  -1 36.3484 92.4058   2
   8  -6   1 176.177 138.529   4
  -9   6  -1 515.217 122.882   2
   9  -6   1 565.861 145.501   4
  -9  -6  -1 501.427 154.644   1
  -9  -6  -1 685.592 139.353   3
  10  -6   1 464.392 155.567   4
 -10  -6  -1 527.177 170.627   1
 -11  -6  -1 437.110 157.687   1
 -10  -7   1 67.7747 112.806   1
  -9  -7   1 867.773 192.243   1
  -9   7   1 665.754 155.652   2
   9  -7  -1 653.969 169.831   4
   8  -7  -1 4393.57 336.738   4
  -8  -7   1 4319.73 320.285   1
  -8   7   1 4777.41 319.682   2
   7  -7  -1 2796.90 253.727   4
  -7   7   1 3113.00 260.665   2
  -7  -7   1 3125.93 265.342   1
   6   7  -1 507.205 114.613   2
  -6  -7   1 283.813 102.434   1
   6  -7  -1 583.258 137.961   4
  -6   7   1 477.931 135.933   2
  -5  -7   1 1251.09 161.969   1
   5   7  -1 1390.25 170.718   2
   5  -7  -1 1213.97 179.648   4
  -5   7   1 1147.64 164.856   2
  -4  -7   1 111.108 79.1960   1
   4   7  -1-45.1013 94.8639   2
  -4   7   1 111.850 117.938   2
   4  -7  -1 112.367 92.5074   4
  -3  -7   1 115.866 80.8807   1
   3  -7  -1 117.723 95.0053   4
   3   7  -1-12.2844 87.5715   2
  -3   7   1-82.4140 111.192   2
   2  -7  -1 4728.26 261.219   4
   2   7  -1 3971.18 267.120   2
  -2   7   1 4033.27 281.767   2
  -2  -7   1 4247.39 241.847   1
   1  -7  -1-76.4311 73.0492   4
  -1   7   1 185.936 105.978   2
   1   7  -1 165.835 108.174   2
   0   7  -1 121.179 100.859   2
   0   7   1 130.026 110.575   2
  -1   7  -1 1158.97 166.975   2
   1   7   1 1246.40 169.261   2
   2   7   1 6429.48 343.788   2
  -2   7  -1 6543.38 350.901   2
  -3   7  -1 4241.16 289.966   2
   3   7   1 4481.11 282.696   2
  -4  -7  -1 1879.45 174.923   1
   4   7   1 1602.53 174.948   2
  -4   7  -1 1984.97 207.689   2
  -5   7  -1 335.749 111.111   2
   5  -7   1 483.654 132.236   4
   5   7   1 404.551 113.195   2
  -5  -7  -1 527.442 125.985   1
   6  -7   1 3454.75 279.574   4
  -6  -7  -1 3369.29 255.991   1
  -6   7  -1 3266.98 262.641   2
   6   7   1 3312.92 248.183   2
  -7   7  -1 5176.68 329.328   2
  -7  -7  -1 4802.04 322.231   1
   7  -7   1 4962.12 344.303   4
   8  -7   1 3476.01 301.220   4
  -8  -7  -1 3434.81 283.830   1
  -8   7  -1 3485.48 276.398   2
  -9  -7  -1 488.634 150.641   1
   9  -7   1 744.920 169.195   4
 -10  -7  -1 1906.66 233.443   1
  -9   8   1 1977.90 231.327   2
  -8   8   1 1071.10 185.082   2
   7  -8  -1 202.681 136.889   4
  -7   8   1 133.679 112.413   2
   6  -8  -1 159.966 129.641   4
  -6   8   1 44.3747 122.481   2
   6   8  -1-99.7274 112.504   2
   5  -8  -1 1421.86 195.672   4
  -5   8   1 1343.42 195.902   2
   5   8  -1 1892.82 207.784   2
   4   8  -1 2341.21 230.379   2
  -4   8   1 2161.96 233.272   2
   4  -8  -1 2471.02 229.229   4
   3  -8  -1-112.831 94.9828   4
  -3   8   1 10.8095 113.417   2
   3   8  -1-114.586 122.442   2
   2   8  -1 1338.86 178.484   2
  -2   8   1 1086.62 173.041   2
   1   8  -1 877.626 166.040   2
  -1   8   1 1099.96 179.853   2
   0   8   1 14.1214 105.178   2
   0   8  -1 159.783 116.041   2
   1   8   1-55.2066 110.111   2
  -1   8  -1-11.8393 112.843   2
   2   8   1 695.549 155.571   2
  -2   8  -1 596.618 141.847   2
   2  -8   1 885.620 134.089   4
   3  -8   1 3329.95 256.438   4
   3   8   1 3186.64 268.227   2
  -3   8  -1 2831.32 270.414   2
   4  -8   1 4220.11 305.931   4
   4   8   1 4125.04 292.334   2
  -4   8  -1 4632.08 331.144   2
  -5   8  -1 142.075 135.297   2
   5  -8   1 214.958 120.982   4
   5   8   1 245.733 121.637   2
   6   8   1 56.6202 99.0564   2
   6  -8   1-274.220 152.088   4
  -6   8  -1-148.321 131.205   2
   7  -8   1 288.248 137.518   4
  -7   8  -1 205.781 123.744   2
  -8   8  -1 2919.11 275.562   2
   6  -9  -1 5953.37 397.908   4
   5   9  -1 177.227 115.669   2
   4   9  -1 1452.33 206.279   2
  -3   9   1 4210.75 334.789   2
   3   9  -1 4395.67 323.236   2
   2   9  -1 11763.2 558.777   2
  -2   9   1 13111.9 600.242   2
   1   9  -1 4339.55 336.051   2
  -1   9   1 4992.22 364.820   2
   0   9   1 1402.08 213.119   2
   0   9  -1 1425.12 206.206   2
  -1   9  -1 9443.63 499.344   2
   1   9   1 9252.76 494.127   2
   2   9   1 8887.99 477.388   2
  -2   9  -1 8976.94 498.525   2
   3   9   1 2007.46 227.481   2
   4   9   1 2288.40 243.563   2
   5   9   1 370.841 143.697   2
   5  -9   1 249.271 117.313   4
 -14   0   2 1391.97 225.266   3
 -13   0   2 52.8950 143.102   3
 -12   0   2 89.1216 139.042   3
 -11   0   2 4050.15 294.389   3
 -10   0   2 1553.53 184.192   3
  10   0  -2 1740.40 160.140   4
   9   0  -2 7068.36 310.495   4
  -9   0   2 7611.31 358.255   3
   8   0  -2 18077.6 543.534   4
  -8   0   2 19638.3 606.856   3
   7   0  -2 6939.55 274.168   4
  -7   0   2 7366.09 314.595   3
   6   0  -2 54959.5 1221.94   4
  -6   0   2 55775.2 1268.98   3
  -5   0   2 31271.0 768.637   3
   5   0  -2 31888.2 638.871   2
   5   0  -2 30646.7 734.836   4
  -4   0   2 17895.8 473.083   3
   4   0  -2 18178.6 451.251   4
   3   0  -2 47.8266 51.2744   4
  -3   0   2 157.160 67.2923   3
  -2   0   2 46488.3 963.777   3
  -1   0   2 33491.3 681.593   1
  -1   0  -2 12125.6 283.592   3
  -2   0  -2 149380. 2954.48   3
  -3   0  -2 199500. 3953.33   3
  -4   0  -2 32642.0 771.404   3
  -5   0  -2 4526.58 217.092   3
  -6   0  -2 578.399 106.833   3
  -7   0  -2 1298.67 145.229   3
   8   0   2 2718.64 173.658   4
  -8   0  -2 2468.29 200.045   3
   9   0   2 6883.18 302.635   4
  -9   0  -2 7380.72 357.116   3
 -10   0  -2 1036.01 172.817   3
  10   0   2 923.581 131.371   4
 -11   0  -2 4341.98 312.934   3
  11   0   2 4788.44 273.565   4
 -12   0  -2 1920.59 229.284   3
  12   0   2 1982.79 190.849   4
 -13   0  -2 393.042 177.682   3
 -14   1   2 586.374 176.452   3
 -14  -1   2 287.834 157.306   3
 -13  -1   2 172.077 144.157   3
 -13   1   2 63.4440 125.501   3
  12  -1  -2 334.695 126.621   4
 -12  -1   2 548.747 171.449   3
 -12   1   2 316.202 148.799   3
 -11  -1   2 694.707 150.585   3
  11  -1  -2 556.039 123.894   4
 -11   1   2 721.778 162.123   3
 -10   1   2 7491.11 380.833   3
 -10  -1   2 7727.32 390.446   3
  10  -1  -2 8304.37 371.179   4
  -9   1   2 5511.93 300.984   3
  -9  -1   2 5629.75 309.403   3
   9  -1  -2 5402.15 283.038   4
  -8  -1   2 4059.83 246.074   3
  -8   1   2 4038.29 238.983   3
   8  -1  -2 3698.02 223.393   4
   7  -1  -2 428.387 93.1068   4
  -7  -1   2 505.792 109.171   3
  -7   1   2 342.750 92.3064   3
   6  -1  -2 975.390 111.192   4
  -6   1   2 893.591 114.228   3
  -6  -1   2 922.074 121.578   3
  -5   1   2 1020.56 112.329   3
  -5  -1   2 926.106 110.065   3
   5  -1  -2 728.237 95.6558   4
   5  -1  -2 1090.84 63.6744   2
   4  -1  -2 4121.96 134.457   2
  -4  -1   2 3911.76 181.352   3
  -4   1   2 3958.41 175.187   3
   4  -1  -2 3606.86 173.748   4
  -4  -1   2 4497.04 149.366   4
  -3   1   2 1251.79 93.7392   3
   3  -1  -2 1253.97 88.5587   3
   3  -1  -2 1176.97 92.8257   4
  -3  -1   2 1406.57 101.781   3
   3  -1  -2 1200.57 69.3826   2
  -2  -1   2 11316.7 301.586   1
   2  -1  -2 10794.1 294.388   4
  -2  -1   2 11257.9 288.248   3
   2  -1  -2 11996.5 279.517   2
  -1  -1   2 10862.3 271.780   1
   1  -1  -2 10803.2 264.714   4
   1   1  -2 10720.4 249.105   3
   0  -1   2 18779.8 420.196   1
   1  -1   2 6997.64 195.550   1
   1  -1   2 6782.59 174.484   3
  -1  -1  -2 6618.09 187.705   3
  -1   1  -2 6675.90 170.505   3
   2  -1   2 9104.56 240.804   3
  -2   1  -2 8655.70 236.647   3
  -2  -1  -2 8580.98 250.515   3
  -2  -1  -2 8895.61 214.890   2
  -3  -1  -2 31902.0 648.272   2
  -3   1  -2 30560.5 705.211   3
  -3  -1  -2 30950.2 721.680   3
  -4  -1  -2 23681.9 613.819   3
  -4   1  -2 23317.9 594.273   3
  -4  -1  -2 24702.9 507.090   2
  -5  -1  -2 31134.1 781.411   3
  -5   1  -2 32052.4 770.797   3
  -5  -1  -2 31326.0 633.288   2
  -6   1  -2 1418.68 75.0422   2
  -6   1  -2 1400.62 135.677   3
  -6  -1  -2 1450.37 146.760   3
   6   1   2 1454.42 102.115   4
  -7   1  -2 4294.07 237.728   3
   7   1   2 4221.35 185.739   4
  -7  -1  -2 4527.42 254.529   3
  -7   1  -2 4551.21 142.669   2
  -8   1  -2 6670.88 319.408   3
  -8  -1  -2 6846.05 331.116   3
   8   1   2 6625.80 258.161   4
  -8   1  -2 6805.86 184.213   2
  -9   1  -2 1238.95 160.591   3
  -9  -1  -2 1370.49 171.248   3
   9  -1   2 1265.58 146.894   4
   9   1   2 1358.09 120.929   4
 -10   1  -2 2750.94 228.601   3
  10   1   2 2980.55 188.298   4
  10  -1   2 2515.18 202.102   4
 -10  -1  -2 3056.08 244.343   3
 -11  -1  -2 506.126 159.573   3
  11  -1   2 316.456 110.892   4
 -11   1  -2 287.856 140.620   3
  11   1   2 194.116 83.5638   4
 -12  -1  -2 134.308 118.201   3
  12  -1   2 378.043 125.237   4
 -12   1  -2 443.808 155.616   3
  13  -1   2 659.272 151.365   4
 -13  -1  -2 1105.59 224.333   3
 -13   1  -2 594.963 162.616   3
 -14   1  -2 2201.23 271.262   3
 -14   2   2 2880.23 289.041   3
 -14  -2   2 2684.21 294.615   3
  14  -2  -2 2971.26 283.297   4
 -13   2   2 1403.21 224.593   3
 -13  -2   2 1007.56 191.477   3
  13  -2  -2 676.310 146.186   4
  12  -2  -2 5826.57 360.478   4
 -12  -2   2 6592.18 394.724   3
 -12   2   2 6472.62 382.561   3
  11  -2  -2 3275.58 256.799   4
 -11  -2   2 3560.03 278.573   3
 -11   2   2 3547.16 270.022   3
 -10  -2   2 11296.2 485.357   3
 -10   2   2 12002.6 483.719   3
  10  -2  -2 11071.6 468.233   4
  -9   2   2-46.7568 102.685   3
   9  -2  -2-79.1495 98.9710   4
  -9  -2   2 3.98215 98.2506   3
   8  -2  -2 2415.46 189.931   4
  -8   2   2 2502.57 188.528   3
  -8  -2   2 2438.68 202.306   3
  -7   2   2 1103.93 127.468   3
   7  -2  -2 1000.20 128.828   4
   7   2  -2 1127.33 57.1082   2
  -7  -2   2 864.485 127.949   3
   6   2  -2 5501.94 162.321   2
  -6   2   2 5802.74 248.552   3
   6  -2  -2 5375.17 251.037   4
  -6  -2   2 5413.02 255.111   3
  -5   2   2 9535.18 290.919   2
  -5   2   2 9799.44 322.388   3
   5  -2  -2 9474.04 344.083   4
  -5  -2   2 9272.65 332.506   3
  -5  -2   2 10839.6 268.841   4
   5   2  -2 9840.57 260.056   2
  -4  -2   2 3292.19 160.051   3
  -4   2   2 3184.85 142.822   2
  -4   2   2 3280.80 153.096   3
   4  -2  -2 3167.25 173.359   4
   3  -2  -2 202.212 52.5436   3
  -3  -2   2 92.1323 66.5829   1
   3  -2  -2 203.163 74.9886   4
  -3   2   2 235.760 60.2556   2
  -3  -2   2 75.6600 55.0222   3
  -2   2   2 1367.98 58.8038   1
   2  -2  -2 1367.85 100.550   4
  -2  -2   2 1309.18 98.6616   1
   2   2  -2 1439.80 79.0370   3
   2  -2  -2 1456.81 76.3562   3
  -2   2   2 1299.74 95.5959   2
  -2  -2   2 1297.71 84.2360   3
   1   2  -2 12019.3 269.901   3
   1  -2  -2 11399.2 304.727   4
  -1  -2   2 11478.2 316.328   1
  -1   2   2 11293.6 319.520   2
  -1  -2   2 12062.8 269.590   3
   1   2  -2 11986.6 316.682   1
   0  -2  -2 3013.79 96.4931   1
   0  -2   2 3034.32 128.406   1
   0  -2  -2 3054.94 108.505   4
   0   2  -2 3175.33 128.851   1
   0   2   2 2961.85 134.505   2
  -1  -2  -2 1874.05 89.4057   3
   1   2   2 2033.26 106.933   2
  -1   2  -2 2053.23 67.9661   3
  -1   2  -2 2008.02 102.700   1
   1  -2   2 2019.61 105.563   1
   2   2   2 543.860 61.7519   2
  -2   2  -2 588.109 53.3596   3
   2  -2   2 655.012 54.9477   3
  -2  -2  -2 612.902 72.9948   3
   2  -2   2 656.625 72.0371   1
  -3  -2  -2 8205.29 266.608   3
  -3   2  -2 7970.26 239.759   3
  -3  -2  -2 8254.14 230.190   2
  -4   2  -2 32147.2 733.815   3
  -4  -2  -2 33756.5 687.055   2
  -4  -2  -2 30351.2 754.791   3
   4   2   2 30591.2 641.659   4
  -5  -2  -2 15815.9 483.956   3
  -5   2  -2 16270.7 461.520   3
   5   2   2 17111.6 378.713   4
  -5   2  -2 15928.7 426.820   2
  -6  -2  -2 3155.86 202.129   3
   6   2   2 3372.29 128.824   4
  -6   2  -2 3097.26 186.268   3
  -6   2  -2 3474.70 149.424   2
   7   2   2 10707.8 303.248   4
  -7   2  -2 10344.4 387.601   3
  -7  -2  -2 10189.5 400.128   3
  -7   2  -2 10570.3 309.061   2
  -8  -2  -2 6223.42 323.294   3
  -8   2  -2 6042.52 305.625   3
   8   2   2 6544.03 234.092   4
  -8   2  -2 6777.68 226.669   2
   9  -2   2 44726.9 1150.30   4
  -9  -2  -2 42490.8 1149.95   3
  -9   2  -2 42203.8 1122.16   3
 -10  -2  -2 7980.74 410.900   3
  10  -2   2 8136.21 389.657   4
 -10   2  -2 7512.46 376.306   3
 -11  -2  -2 8360.28 434.779   3
  11  -2   2 7436.86 386.800   4
 -11   2  -2 7943.27 408.690   3
  12  -2   2 5649.33 349.758   4
 -12  -2  -2 5253.26 359.704   3
 -12   2  -2 5170.45 348.677   3
 -13  -2  -2 9190.28 504.920   3
  13  -2   2 9168.10 473.291   4
 -13   2  -2 9297.50 489.134   3
  14  -2   2 4555.77 342.698   4
 -14   2  -2 5111.85 384.675   3
 -14   3   2 4.07184 137.542   3
  14  -3  -2 68.2446 139.939   4
 -13   3   2 767.234 172.856   3
 -13  -3   2 838.667 182.097   3
  13  -3  -2 1268.21 207.965   4
  12  -3  -2 5842.06 385.720   4
 -12   3   2 7056.68 402.908   3
 -12  -3   2 7671.48 432.502   3
 -11  -3   2 8619.66 444.891   3
  11  -3  -2 8396.45 436.858   4
 -11   3   2 8721.81 422.167   3
 -10   3   2 6850.27 356.059   3
 -10  -3   2 6591.64 363.959   3
  10  -3  -2 6424.03 359.365   4
  -9  -3   2 588.735 133.037   3
   9  -3  -2 492.342 123.526   4
  -9   3   2 785.361 139.517   3
   8  -3  -2 3092.32 234.552   4
  -8   3   2 3459.35 221.051   3
   8   3  -2 3424.72 133.862   2
  -8  -3   2 3305.79 229.446   3
  -7  -3   2 2293.94 179.365   3
  -7   3   2 2141.89 161.113   3
   7  -3  -2 1931.78 172.185   4
  -7   3   2 2207.22 140.689   2
   7   3  -2 2150.82 110.985   2
  -6  -3   2 668.029 98.4774   3
   6   3  -2 678.638 67.1633   2
  -6   3   2 730.926 99.8260   3
  -6   3   2 628.370 88.5915   2
   6  -3  -2 692.434 115.654   4
   5   3  -2 103.802 49.1350   2
  -5  -3   2-19.8151 71.1993   3
  -5  -3   2-115.693 88.2028   1
  -5  -3   2 5.27314 27.2360   4
  -5   3   2-20.0259 57.8502   3
   5  -3  -2-34.1947 85.9098   4
  -5   3   2 39.1722 60.9190   2
  -4  -3   2 401.823 87.2584   1
  -4  -3   2 176.626 67.2612   3
   4   3  -2 273.906 62.9536   2
  -4   3   2 276.814 69.9124   2
   4  -3  -2 329.975 94.6916   4
   3  -3  -2 3728.10 143.015   3
  -3  -3   2 3758.35 158.711   3
   3  -3  -2 4033.91 198.470   4
  -3   3   2 4067.55 134.361   1
  -3  -3   2 3872.62 191.307   1
   3   3  -2 3456.27 163.294   2
  -3   3   2 3986.03 189.484   2
  -2  -3   2 36.5258 42.4460   3
   2  -3  -2 18.1891 32.1319   3
  -2  -3   2-26.3858 58.2895   1
   2  -3  -2 3.82800 62.0824   4
  -2   3   2 29.9195 24.9502   1
   2   3  -2-39.2401 39.2631   3
  -2   3   2 30.3748 64.3925   2
   2  -3  -2 29.5572 25.5994   1
   1   3  -2 434.158 33.7201   3
  -1  -3   2 530.876 75.3263   1
  -1   3   2 412.031 38.7446   1
  -1   3   2 437.739 86.3260   2
   1  -3  -2 408.320 65.6633   4
   1  -3  -2 453.065 40.3308   1
   0  -3  -2 2450.98 99.3535   1
   0  -3  -2 2590.79 97.4982   3
   0   3   2 2464.13 147.978   2
   0  -3   2 2529.04 131.775   1
   0  -3  -2 2591.57 116.110   4
   1  -3   2 79916.9 1687.77   1
  -1  -3  -2 83807.3 1631.02   4
  -1  -3  -2 80760.7 1648.40   3
  -1  -3  -2 81442.5 1666.30   1
   1   3   2 79452.6 1708.93   2
  -2  -3  -2 7164.49 233.260   3
   2  -3   2 7354.16 251.707   1
  -2   3  -2 7519.12 267.712   2
   2   3   2 7578.88 258.718   2
  -2   3  -2 7642.27 193.602   3
   2  -3   2 7919.19 197.361   3
  -3  -3  -2 53.9105 60.6976   3
  -3   3  -2 120.745 44.9198   3
  -3   3  -2 155.343 66.7918   2
   3  -3   2 49.8918 37.0141   3
   3   3   2 115.013 54.9821   2
   3  -3   2 34.0947 52.6469   1
  -4   3  -2 6780.00 255.454   2
   4   3   2 6770.08 235.387   2
  -4   3  -2 6891.36 231.788   3
  -4  -3  -2 6974.70 263.763   3
  -5   3  -2 5583.87 222.858   3
  -5   3  -2 5656.08 228.701   2
  -5  -3  -2 5299.19 246.584   3
  -6  -3  -2 3880.88 219.695   3
  -6   3  -2 3541.62 180.497   2
  -6   3  -2 3667.36 192.793   3
  -7  -3  -2 1801.52 166.996   3
  -7   3  -2 2005.20 136.610   2
  -7   3  -2 1855.95 157.399   3
  -8   3  -2 172.689 85.1582   3
  -8  -3  -2 199.911 104.503   3
  -8   3  -2 151.069 57.1145   2
  -9  -3  -2-45.0873 101.836   3
  -9   3  -2-96.4086 103.367   3
   9  -3   2-7.88659 106.219   4
 -10   3  -2 961.323 157.747   3
 -10  -3  -2 1188.13 180.973   3
  10  -3   2 1221.41 179.598   4
 -11  -3  -2 339.200 146.631   3
 -11   3  -2 94.6531 114.110   3
  11  -3   2-18.7740 117.560   4
 -12  -3  -2-199.194 138.539   3
  12  -3   2 135.592 140.437   4
 -12   3  -2-70.3931 117.688   3
 -13   3  -2 1690.15 223.592   3
  13  -3   2 1296.26 199.095   4
 -13  -3  -2 895.889 192.890   3
 -14   3  -2 3575.06 315.992   3
 -14   4   2 225.603 138.181   3
 -13   4   2 591.534 160.463   3
  13  -4  -2 412.079 159.473   4
 -13  -4   2 474.287 165.715   3
 -12  -4   2 119.614 124.973   3
  12  -4  -2 131.032 143.795   4
 -12   4   2-132.240 124.646   3
 -11   4   2 3085.90 249.165   3
 -11  -4   2 3493.52 289.361   3
  11  -4  -2 3177.69 282.651   4
  10  -4  -2 14884.8 617.592   4
 -10   4   2 16996.7 594.046   3
 -10  -4   2 16735.4 617.386   3
  -9   4   2 15818.0 545.433   3
   9  -4  -2 15037.8 590.875   4
  -9  -4   2 16405.4 584.349   3
  -8  -4   2 7657.61 354.147   3
  -8   4   2 7881.32 333.792   3
   8  -4  -2 6845.92 367.643   4
  -8   4   2 7972.76 323.151   2
  -8  -4   2 7358.79 371.292   1
   7  -4  -2 5418.68 304.940   4
  -7   4   2 5744.83 259.961   3
  -7  -4   2 5111.88 292.146   1
  -7   4   2 5843.73 267.432   2
   7   4  -2 5705.91 223.029   2
  -7  -4   2 5764.69 281.722   3
  -6   4   2 42371.8 1038.08   2
   6   4  -2 43752.8 982.467   2
  -6  -4   2 41661.3 1087.13   1
  -6  -4   2 43733.5 1041.39   3
   6  -4  -2 40237.5 1084.79   4
  -5  -4   2 44750.8 1128.01   1
   5   4  -2 45595.7 1053.85   2
  -5   4   2 46950.3 1108.64   2
  -5  -4   2 47633.8 1083.13   3
   5  -4  -2 46755.9 1145.84   4
  -4  -4   2 20376.7 534.052   3
  -4  -4   2 20199.1 589.084   1
   4   4  -2 20108.2 544.929   2
   4  -4  -2 20361.9 595.908   4
  -4   4   2 20522.0 584.067   2
   3  -4  -2 10290.7 277.203   3
   3  -4  -2 10319.7 364.904   4
  -3  -4   2 10394.4 363.657   1
   3   4  -2 10239.2 341.917   2
  -3   4   2 10452.9 371.063   2
  -3   4   2 11030.7 278.632   1
  -3  -4   2 10217.1 299.790   3
   2   4  -2 20052.1 441.236   3
   2  -4  -2 19166.4 443.332   1
  -2  -4   2 19382.8 445.310   3
   2  -4  -2 18345.3 525.477   4
  -2  -4   2 18359.4 526.803   1
  -2   4   2 18741.0 548.682   2
  -2   4   2 19691.5 440.364   1
   2  -4  -2 18757.3 428.829   3
   2   4  -2 18433.4 527.647   2
   1  -4  -2 27887.9 599.096   1
   1   4  -2 26402.2 692.129   2
  -1  -4   2 26888.9 672.773   1
  -1   4   2 27211.1 707.164   2
   1  -4  -2 27448.9 664.503   4
   1   4  -2 26712.1 551.011   3
   0   4  -2 43675.1 1044.42   2
   0  -4   2 41006.1 998.499   1
   0   4   2 44450.8 1050.84   2
   0  -4  -2 45136.7 980.516   4
   0  -4  -2 45624.6 921.959   3
   0  -4  -2 45842.4 959.956   1
  -1  -4  -2 415.427 60.1219   1
  -1  -4  -2 343.315 43.5599   3
  -1   4  -2 348.603 91.3936   2
  -1  -4  -2 464.085 52.3795   4
   1   4   2 386.827 92.5335   2
   1  -4   2 442.570 73.2737   1
  -2   4  -2 2171.98 155.935   2
   2   4   2 2370.21 151.865   2
   2  -4   2 2405.47 138.658   1
  -2  -4  -2 2150.08 133.789   1
  -2  -4  -2 2251.43 117.214   3
  -2  -4  -2 2477.67 91.5588   4
   3  -4   2 2602.87 150.059   1
   3  -4   2 2739.39 105.324   3
  -3   4  -2 2440.36 163.199   2
  -3  -4  -2 2503.66 139.914   3
  -3  -4  -2 2478.95 155.781   1
  -3   4  -2 2711.21 103.897   3
   3   4   2 2409.99 154.262   2
  -4   4  -2 5741.32 260.213   2
  -4   4  -2 6509.15 213.201   3
   4   4   2 6032.48 248.902   2
  -4  -4  -2 6144.97 248.690   3
  -5   4  -2 15627.8 424.264   3
  -5  -4  -2 14589.4 463.511   3
   5   4   2 14933.3 443.978   2
  -5   4  -2 14730.5 466.460   2
  -6   4  -2 2600.83 172.629   2
  -6   4  -2 2880.31 168.429   3
  -6  -4  -2 2934.52 193.855   3
  -7  -4  -2 274.462 110.432   3
  -7   4  -2 164.323 75.2564   2
  -7   4  -2 210.144 80.9501   3
  -8   4  -2 1446.91 145.295   3
  -8  -4  -2 1370.27 161.907   3
  -8   4  -2 1560.79 139.864   2
  -9   4  -2 3907.40 252.214   3
  -9  -4  -2 4338.43 293.046   3
   9  -4   2 4184.89 296.563   4
 -10   4  -2 785.711 142.706   3
 -10  -4  -2 695.176 140.604   3
  10  -4   2 918.896 168.288   4
 -11  -4  -2 344.612 149.999   3
 -11   4  -2 480.596 137.629   3
  11  -4   2 407.675 128.928   4
  12  -4   2 603.675 170.927   4
 -12  -4  -2 833.168 195.922   3
 -12   4  -2 513.402 146.873   3
 -12  -5   2 155.906 121.265   3
 -12  -5   2-123.727 147.601   1
  12  -5  -2-158.909 156.222   4
 -11  -5   2 1023.86 181.097   3
  11  -5  -2 1446.93 203.906   4
 -11  -5   2 1395.17 212.795   1
 -10  -5   2 4901.72 319.481   3
  10  -5  -2 5396.49 358.819   4
 -10  -5   2 5098.99 343.179   1
  -9  -5   2 2555.04 218.252   3
  -9  -5   2 2418.55 236.758   1
   9  -5  -2 2667.59 252.341   4
  -8  -5   2 2873.59 223.147   3
   8  -5  -2 2352.35 226.365   4
  -8   5   2 2625.48 200.050   2
  -8  -5   2 3026.58 245.811   1
   7   5  -2 1359.29 124.331   2
  -7   5   2 1313.67 150.468   2
  -7  -5   2 1346.20 150.800   3
  -7  -5   2 1184.35 162.899   1
   7  -5  -2 1175.26 165.429   4
   6  -5  -2 826.487 133.385   4
  -6   5   2 893.675 126.254   2
   6   5  -2 1051.23 113.901   2
  -6  -5   2 856.401 111.835   3
  -6  -5   2 975.071 134.761   1
  -5  -5   2 2859.83 173.936   3
  -5   5   2 2904.78 207.038   2
  -5  -5   2 2911.54 207.423   1
   5   5  -2 2787.38 177.563   2
   5  -5  -2 2839.42 216.992   4
   4   5  -2 6094.44 274.263   2
  -4  -5   2 6351.33 300.405   1
  -4  -5   2 6553.81 241.730   3
   4  -5  -2 6245.13 304.728   4
  -4   5   2 6413.37 306.816   2
  -3  -5   2 1648.78 100.878   3
  -3  -5   2 1697.19 145.304   1
   3   5  -2 1168.50 132.340   2
   3  -5  -2 1450.33 146.242   4
  -3   5   2 1596.07 86.6650   1
  -3   5   2 1498.81 156.892   2
   2   5  -2 8409.88 207.459   3
   2  -5  -2 8088.75 307.826   4
   2  -5  -2 8172.95 230.771   1
  -2   5   2 8219.74 225.866   1
  -2   5   2 7414.90 329.707   2
  -2  -5   2 7960.01 307.612   1
   2   5  -2 7606.42 313.544   2
   1  -5  -2 10373.3 233.811   3
   1  -5  -2 11341.2 298.139   1
   1   5  -2 10537.2 382.632   2
  -1   5   2 11134.1 405.528   2
   1  -5  -2 9581.03 233.304   3
  -1  -5   2 11066.6 363.845   1
   1  -5  -2 11361.6 355.242   4
   0   5   2 652.012 116.934   2
   0  -5  -2 861.525 77.2308   1
   0  -5  -2 838.860 49.9225   3
   0  -5  -2 855.071 83.8933   4
   0   5  -2 819.904 110.443   2
   0  -5   2 867.266 95.3650   1
  -1  -5  -2 1303.77 75.2442   3
   1   5   2 1225.39 135.601   2
  -1   5  -2 1331.79 135.194   2
  -1  -5  -2 1327.66 89.0522   4
   1  -5   2 1334.09 110.086   1
  -1  -5  -2 1373.72 103.994   1
   2  -5   2 5967.70 247.622   1
  -2  -5  -2 6423.48 192.230   4
  -2  -5  -2 5774.06 242.548   1
  -2  -5  -2 5946.83 204.262   3
   2   5   2 6000.92 280.969   2
  -2   5  -2 5476.82 275.492   2
  -3  -5  -2 5572.94 250.294   1
   3   5   2 5617.32 263.918   2
  -3  -5  -2 5367.37 213.251   3
   3  -5   2 5228.68 231.945   1
  -3   5  -2 5536.69 275.433   2
   4   5   2 3175.98 194.447   2
  -4   5  -2 3123.30 207.421   2
  -4  -5  -2 3343.58 178.953   3
  -4  -5  -2 3259.49 201.302   1
  -5   5  -2 328.809 96.5067   2
   5   5   2 497.111 97.9848   2
  -5  -5  -2 436.319 89.4018   3
  -5  -5  -2 501.951 101.104   1
  -5   5  -2 557.786 68.5153   3
  -6  -5  -2 253.423 92.9059   3
  -6   5  -2 127.022 58.7023   3
  -6   5  -2 141.644 85.0511   2
  -7  -5  -2 2722.61 208.858   3
  -7   5  -2 2798.57 204.382   2
  -8  -5  -2 20.5427 100.170   3
  -8   5  -2-1.28270 91.0698   2
   9  -5   2 305.504 131.323   4
  -9  -5  -2 214.773 117.319   3
 -10  -5  -2 228.176 127.882   3
  10  -5   2-77.4260 114.392   4
 -11  -5  -2 1722.01 215.584   3
  11  -5   2 1560.42 227.777   4
 -12  -5  -2-76.0465 135.017   3
 -11  -6   2 704.056 179.270   1
  10  -6  -2 4280.33 335.324   4
 -10  -6   2 3886.34 313.032   1
   9  -6  -2 2320.60 239.661   4
  -9   6   2 2191.84 207.320   2
  -9  -6   2 1974.86 216.585   1
  -8   6   2 70.0329 105.078   2
  -8  -6   2 35.2360 108.037   1
   8  -6  -2 255.592 123.625   4
  -7  -6   2 233.213 118.415   1
   7  -6  -2 150.600 121.290   4
  -7   6   2 223.100 113.436   2
   7   6  -2 172.409 82.0987   2
   6   6  -2 139.152 78.9933   2
  -6  -6   2 72.5418 94.0218   1
   6  -6  -2 252.481 121.205   4
  -6   6   2 148.042 107.928   2
   5  -6  -2 416.481 117.670   4
  -5  -6   2 516.637 116.694   1
   5   6  -2 485.275 108.395   2
  -5   6   2 533.477 123.617   2
   4  -6  -2 735.610 130.847   4
   4   6  -2 709.403 121.414   2
  -4   6   2 707.401 135.391   2
  -4  -6   2 510.753 110.921   1
   3   6  -2 6729.53 323.044   2
   3  -6  -2 7271.14 328.710   4
  -3  -6   2 7660.17 335.050   1
  -3   6   2 7687.06 366.090   2
   2  -6  -2 9425.28 367.390   4
   2   6  -2 9090.57 385.084   2
  -2  -6   2 9893.06 372.162   1
  -2   6   2 9334.98 405.995   2
  -1  -6   2 8354.86 330.298   1
   1  -6  -2 8488.85 328.019   4
   1   6  -2 8412.70 368.838   2
  -1   6   2 8614.66 383.232   2
   0  -6   2 7446.34 296.438   1
   0  -6  -2 7539.87 282.301   4
   0  -6  -2 7419.64 257.900   1
   0   6   2 6864.51 340.482   2
   0   6  -2 6791.34 334.352   2
  -1  -6  -2 3303.80 162.189   4
  -1   6  -2 3000.96 218.914   2
   1  -6   2 3352.34 189.201   1
  -1  -6  -2 3583.05 180.760   1
   1   6   2 3268.70 228.045   2
   2  -6   2 147.922 60.4424   1
   2   6   2 74.9504 82.4150   2
  -2  -6  -2 145.109 68.2781   1
  -2   6  -2 223.132 112.673   2
   3   6   2 1207.98 141.678   2
   3  -6   2 1373.05 122.259   1
  -3  -6  -2 1607.96 140.896   1
  -3   6  -2 1323.38 159.321   2
  -4  -6  -2 6344.15 306.600   1
  -4   6  -2 6936.97 339.802   2
   4   6   2 7094.75 329.899   2
   5   6   2 6366.90 306.994   2
  -5  -6  -2 6259.51 317.721   1
  -5   6  -2 6096.35 325.556   2
  -6  -6  -2 1564.05 170.365   1
  -6  -6  -2 1753.10 157.780   3
  -6   6  -2 1424.49 175.532   2
  -7  -6  -2 4488.29 267.172   3
  -7   6  -2 4883.69 291.370   2
  -7  -6  -2 4684.22 306.238   1
   8  -6   2 7234.96 417.804   4
  -8  -6  -2 6648.16 383.340   1
  -8   6  -2 7622.72 373.211   2
  -8  -6  -2 7037.81 361.424   3
  -9  -6  -2 12095.6 551.125   1
  -9  -6  -2 11891.2 503.565   3
   9  -6   2 12944.1 586.831   4
  10  -6   2 3264.83 300.182   4
 -10  -6  -2 3450.85 278.793   3
 -10  -6  -2 2991.61 279.282   1
 -11  -6  -2 334.027 130.115   1
 -10  -7   2 601.450 173.079   1
   9  -7  -2 186.431 130.578   4
  -9  -7   2 75.3873 116.959   1
  -8   7   2 538.832 142.752   2
  -8  -7   2 713.911 160.490   1
   8  -7  -2 697.231 166.260   4
   7  -7  -2 6236.86 380.821   4
  -7   7   2 5677.50 350.619   2
   7   7  -2 5849.13 315.809   2
  -7  -7   2 5906.93 359.782   1
   6   7  -2 176.828 96.2854   2
  -6  -7   2 733.048 138.998   1
  -6   7   2 578.218 151.813   2
   6  -7  -2 702.147 155.755   4
  -5  -7   2 461.002 113.192   1
   5   7  -2 712.921 136.803   2
   5  -7  -2 667.738 140.298   4
  -5   7   2 584.248 140.518   2
   4   7  -2 2796.20 223.185   2
  -4   7   2 2388.49 230.044   2
  -4  -7   2 2726.96 215.410   1
   4  -7  -2 2435.78 211.666   4
  -3   7   2 341.207 118.359   2
   3  -7  -2 463.300 114.306   4
  -3  -7   2 636.265 113.501   1
   3   7  -2 364.422 115.807   2
  -2   7   2 643.456 140.956   2
  -2  -7   2 667.631 116.407   1
   2   7  -2 490.940 119.113   2
   2  -7  -2 319.748 91.8445   4
  -1   7   2 476.814 116.908   2
   1   7  -2 542.235 128.172   2
  -1  -7   2 598.563 102.928   1
   1  -7  -2 693.403 105.863   4
   0   7   2 1242.29 168.222   2
   0   7  -2 1439.88 173.614   2
  -1   7  -2 68.4774 99.2989   2
   1   7   2 179.527 115.002   2
  -2   7  -2 434.145 135.638   2
   2   7   2 263.762 101.820   2
  -3   7  -2 2416.84 217.273   2
   3   7   2 1907.16 191.960   2
  -4   7  -2 998.804 153.377   2
   4   7   2 842.959 145.710   2
  -5   7  -2 3364.97 262.494   2
   5   7   2 3837.36 260.514   2
  -5  -7  -2 3452.13 247.645   1
  -6  -7  -2 5181.17 317.648   1
  -6   7  -2 4807.00 317.096   2
  -7   7  -2 1779.98 208.581   2
   7  -7   2 2076.46 246.055   4
  -7  -7  -2 2058.42 214.127   1
  -8  -7  -2 311.848 125.711   1
   8  -7   2 361.277 156.884   4
  -8   7  -2 746.892 155.403   2
  -9  -7  -2 222.068 129.973   1
 -10  -7  -2 200.980 118.745   1
  -9  -8   2 86.6318 109.520   1
   8  -8  -2 1791.12 218.888   4
  -8   8   2 1892.97 232.688   2
   7  -8  -2 169.849 123.292   4
  -7   8   2 141.349 120.861   2
   6  -8  -2 4619.69 338.396   4
   6   8  -2 4150.76 295.910   2
  -6   8   2 4811.78 347.108   2
  -5   8   2 4090.48 317.662   2
   5   8  -2 3853.51 282.468   2
   5  -8  -2 4024.11 299.397   4
   4  -8  -2 3459.34 266.052   4
  -4   8   2 3748.65 297.594   2
   4   8  -2 3504.50 271.375   2
   3   8  -2 1499.59 193.687   2
  -3   8   2 1907.32 223.194   2
   3  -8  -2 1991.33 194.819   4
   2   8  -2 1687.56 197.679   2
  -2   8   2 1582.87 203.118   2
  -1   8   2 4167.51 306.211   2
   1   8  -2 3987.91 295.052   2
   0   8  -2 2284.44 233.376   2
   0   8   2 1799.01 203.733   2
   1   8   2 2667.59 244.367   2
  -1   8  -2 3285.28 275.330   2
   2   8   2 393.803 132.895   2
  -2   8  -2 201.045 115.459   2
  -3   8  -2 9744.47 479.465   2
   3   8   2 9502.97 461.114   2
   4   8   2 9094.77 459.853   2
  -4   8  -2 9702.59 484.462   2
   4  -8   2 10018.1 475.291   4
   5   8   2 4289.89 302.379   2
   5  -8   2 4220.87 312.912   4
  -5   8  -2 3929.90 308.748   2
  -6   8  -2 457.834 152.770   2
   6  -8   2 152.848 141.670   4
   7  -8   2 1536.80 228.771   4
  -7   8  -2 1200.98 190.898   2
  -8   8  -2 640.239 159.087   2
   6  -9  -2 1570.32 222.624   4
   6   9  -2 1154.81 187.561   2
   5   9  -2 1031.99 180.808   2
   4   9  -2 1434.51 203.791   2
   3   9  -2-76.2787 114.385   2
  -3   9   2 93.8311 115.864   2
   2   9  -2 1201.26 195.204   2
  -2   9   2 2043.34 249.979   2
   1   9  -2 49.9313 125.870   2
  -1   9   2-82.2445 144.626   2
   0   9  -2 57.4629 110.480   2
   0   9   2 141.826 121.653   2
   1   9   2 2410.62 255.847   2
  -1   9  -2 2026.26 236.400   2
  -2   9  -2-6.47240 136.906   2
   2   9   2 40.9335 115.439   2
   3   9   2 193.495 132.393   2
   4   9   2 490.524 142.444   2
   5  -9   2-84.5402 147.002   4
 -14   0   3-59.8635 124.019   3
 -13   0   3-369.647 173.225   3
 -12   0   3 83.4588 125.644   3
 -11   0   3-54.8749 121.165   3
 -10   0   3 105.829 123.645   3
  -9   0   3 80.6641 95.8832   3
  -8   0   3 58.5059 103.952   3
   8   0  -3 31.1946 67.9830   4
   7   0  -3 31.1460 14.4482   2
  -7   0   3 39.8913 84.3105   3
   7   0  -3 32.2639 70.9837   4
   6   0  -3 100.688 72.4425   4
   6   0  -3 29.9945 19.1795   2
  -6   0   3 9.77103 90.1137   3
  -5   0   3-22.7008 77.3738   3
  -4   0   3 196.381 85.4745   3
  -3   0   3 22.7445 65.5675   3
  -2   0   3-11.4155 40.0538   1
  -1   0   3 62.7415 34.1470   1
   0   0   3 28.8829 36.5000   1
  -1   0  -3 22.5181 51.1318   3
  -2   0  -3 43.5477 62.5662   3
  -3   0  -3 20.8448 66.0701   3
  -4   0  -3 48.1349 75.6058   3
  -5   0  -3-12.7389 76.3185   3
  -6   0  -3-23.3339 88.6010   3
  -7   0  -3 29.8582 90.3447   3
  -8   0  -3 12.1234 88.4683   3
  -9   0  -3-69.3676 106.167   3
   9   0   3 36.6278 71.9265   4
  10   0   3-26.0148 79.6571   4
 -10   0  -3 177.351 128.111   3
  11   0   3-107.343 94.5300   4
 -11   0  -3-88.6370 135.192   3
 -12   0  -3-207.827 141.461   3
  12   0   3 131.891 105.563   4
 -13   0  -3-27.0646 142.215   3
 -14   1   3 2970.50 307.420   3
 -14  -1   3 2958.44 305.259   3
 -13  -1   3 12452.5 583.544   3
 -13   1   3 11622.5 557.443   3
 -12   1   3 8317.32 445.896   3
 -12  -1   3 8769.60 460.223   3
 -11  -1   3 645.246 159.866   3
  11  -1  -3 711.837 135.242   4
 -11   1   3 518.121 139.691   3
 -10   1   3 2238.93 209.895   3
 -10  -1   3 2119.38 215.512   3
  10  -1  -3 2241.44 195.443   4
  -9   1   3 18007.8 601.888   3
  -9  -1   3 17316.1 601.334   3
   9  -1  -3 17577.0 572.586   4
  -8   1   3 11800.9 442.637   3
  -8  -1   3 12569.1 457.685   3
   8  -1  -3 11605.0 422.777   4
  -7   1   3-43.9554 84.4153   3
  -7  -1   3 132.525 93.6684   3
   7  -1  -3-0.89422 73.8042   4
   7  -1  -3 33.1079 28.8985   2
  -6   1   3 1854.34 147.963   3
   6  -1  -3 2242.17 95.1434   2
   6  -1  -3 1930.50 149.477   4
  -6  -1   3 1995.13 162.302   3
  -5  -1   3 2073.52 147.436   3
   5  -1  -3 2275.84 99.7054   2
  -5   1   3 2088.95 143.776   3
   5  -1  -3 2062.16 141.275   4
  -4  -1   3 31432.8 764.534   3
   4  -1  -3 30213.9 754.735   4
  -4   1   3 31269.1 754.839   3
  -4  -1   3 35045.9 728.866   4
   4  -1  -3 33437.9 705.791   2
  -3  -1   3 27272.0 648.854   1
  -3   1   3 26919.4 631.761   3
  -3  -1   3 27354.6 638.051   3
   3  -1  -3 26888.4 642.474   4
   3  -1  -3 29335.1 609.927   2
  -2  -1   3 30697.3 663.276   3
  -2  -1   3 30440.8 681.530   1
   2  -1  -3 30222.3 675.306   4
  -1  -1   3 5702.00 178.492   1
   0  -1   3 477.273 57.0709   1
   1  -1   3 139820. 2796.87   1
  -1  -1  -3 141367. 2787.46   3
  -1   1  -3 140804. 2764.13   3
  -2  -1  -3 38222.7 869.691   3
  -2   1  -3 39541.7 854.067   3
   2  -1   3 42495.3 862.104   3
  -3   1  -3-3.15702 57.3803   3
  -3  -1  -3 55.4394 71.8363   3
  -4  -1  -3 5662.30 239.448   3
  -4   1  -3 6073.02 230.018   3
  -4  -1  -3 6145.97 164.297   2
  -5  -1  -3 54277.6 1082.95   2
  -5   1  -3 53136.7 1213.65   3
  -5  -1  -3 53340.7 1229.33   3
  -6  -1  -3 39253.1 951.323   3
  -6   1  -3 39737.0 938.497   3
  -6  -1  -3 37204.0 754.895   2
  -7   1  -3 14772.2 492.225   3
  -7  -1  -3 13707.5 494.159   3
  -7   1  -3 15453.0 364.324   2
   7   1   3 15298.4 435.688   4
   8   1   3 41.3314 54.5354   4
  -8   1  -3 107.137 103.973   3
  -8  -1  -3 68.1791 89.7444   3
  -9  -1  -3 223.946 121.277   3
  -9   1  -3 287.457 113.694   3
   9   1   3 325.239 78.0123   4
 -10   1  -3 139.941 125.043   3
  10  -1   3-61.8738 99.9168   4
  10   1   3-52.8021 65.9919   4
 -10  -1  -3-11.9141 112.181   3
 -11   1  -3 8976.92 444.529   3
  11  -1   3 9214.93 418.443   4
 -11  -1  -3 8335.92 445.413   3
 -12   1  -3 6050.47 384.454   3
 -12  -1  -3 6805.02 405.284   3
  12  -1   3 6158.25 354.146   4
 -13   1  -3-97.0880 141.645   3
  13  -1   3 342.913 132.443   4
 -13  -1  -3 266.518 160.585   3
 -14   2   3 333.220 144.769   3
 -14  -2   3 480.714 164.187   3
  13  -2  -3 394.614 147.816   4
 -13   2   3 686.835 172.941   3
 -13  -2   3 623.933 170.085   3
 -12   2   3-88.2110 127.054   3
 -12  -2   3-139.460 139.429   3
  12  -2  -3-16.1528 108.744   4
 -11   2   3 287.431 134.253   3
 -11  -2   3-176.059 132.409   3
  11  -2  -3 172.465 105.322   4
 -10   2   3 4340.43 280.294   3
 -10  -2   3 4204.74 284.140   3
  10  -2  -3 3710.29 259.854   4
  -9   2   3 74.9640 94.2323   3
   9  -2  -3-84.4235 96.6104   4
  -9  -2   3 192.020 115.071   3
   8  -2  -3 822.190 124.384   4
  -8   2   3 821.214 129.576   3
   8   2  -3 583.692 37.2173   2
  -8  -2   3 735.741 121.609   3
   7   2  -3 4.11196 24.4575   2
  -7  -2   3 160.996 93.9023   3
  -7   2   3 16.1436 86.2601   3
   7  -2  -3-58.7405 82.2815   4
  -6  -2   3 1239.60 130.926   3
   6  -2  -3 1202.47 129.930   4
  -6   2   3 1421.00 128.582   3
  -5   2   3 4146.78 190.533   3
  -5  -2   3 4076.27 201.683   3
   5  -2  -3 3688.48 200.808   4
  -4   2   3 342.320 71.2355   3
  -4  -2   3 298.393 76.6847   3
  -4  -2   3 310.379 78.1224   1
   4  -2  -3 317.373 82.3032   4
   3  -2  -3 237.417 74.9098   4
  -3  -2   3 299.463 72.6000   1
  -3  -2   3 295.627 66.0440   3
  -3   2   3 207.244 59.8525   2
   2   2  -3 1533.74 80.5620   3
  -2   2   3 1422.28 102.300   2
   2  -2  -3 1447.19 105.600   4
  -2  -2   3 1318.66 103.222   1
  -2  -2   3 1580.26 87.9212   3
   1   2  -3 2470.70 89.4015   3
   1  -2  -3 2324.29 113.641   4
  -1  -2   3 2311.46 125.667   1
  -1   2   3 2221.37 120.099   2
  -1   2   3 2657.51 114.311   4
   0   2   3 247.384 61.6679   2
   0   2   3 234.702 42.9828   4
   0  -2   3 165.220 58.0375   1
  -1   2  -3 1179.49 59.3889   3
  -1  -2  -3 1260.90 80.2192   3
   1  -2   3 1105.06 87.8219   1
   1   2   3 1401.84 57.5363   4
  -2   2  -3 4551.79 150.676   3
   2  -2   3 4269.42 179.501   1
   2  -2   3 5048.29 156.716   3
  -2  -2  -3 4463.64 175.292   3
  -3  -2  -3 11809.7 355.947   3
  -3   2  -3 12572.6 331.756   3
  -4   2  -3 259.660 67.5071   3
  -4  -2  -3 288.043 79.3380   3
  -5   2  -3 74.0072 69.0063   3
   5   2   3 79.1110 32.1718   4
  -5  -2  -3 148.890 78.3611   3
  -5  -2  -3 69.5364 31.7034   2
  -6   2  -3 4902.13 190.883   2
   6   2   3 4977.35 164.006   4
  -6  -2  -3 4766.28 244.731   3
  -6   2  -3 4841.88 230.687   3
  -7   2  -3 1302.75 93.8070   2
  -7   2  -3 1065.04 127.737   3
  -7  -2  -3 1031.65 146.824   3
   7   2   3 1196.47 85.9013   4
  -8  -2  -3 7101.81 351.653   3
  -8   2  -3 7597.56 247.519   2
   8   2   3 7805.38 258.779   4
  -8   2  -3 7134.97 333.935   3
  -9  -2  -3 94.5085 119.348   3
  -9   2  -3 113.976 103.187   3
   9   2   3 309.946 68.8962   4
 -10  -2  -3 412.190 145.764   3
  10  -2   3 590.159 127.680   4
 -10   2  -3 682.619 146.223   3
 -11  -2  -3 91.6121 133.994   3
  11  -2   3 641.929 155.557   4
 -11   2  -3 482.657 148.143   3
 -12  -2  -3 216.107 157.685   3
 -12   2  -3-19.8073 141.289   3
  12  -2   3 228.400 121.406   4
 -13   2  -3 643.216 183.369   3
 -13  -2  -3 531.031 179.251   3
  13  -2   3 334.873 142.394   4
  14  -2   3 555.797 165.979   4
 -14   3   3 451.007 159.732   3
  14  -3  -3 568.259 169.947   4
 -13   3   3 304.088 152.457   3
 -13  -3   3 284.017 158.778   3
  13  -3  -3 178.276 124.512   4
 -12   3   3 149.708 127.616   3
 -12  -3   3 370.725 135.195   3
 -11   3   3 200.714 126.085   3
 -11  -3   3 16.5715 119.874   3
  11  -3  -3-18.7725 122.718   4
  10  -3  -3 2083.88 212.020   4
 -10   3   3 2037.13 198.081   3
 -10  -3   3 2053.61 214.477   3
  -9  -3   3 4851.65 294.386   3
   9  -3  -3 3990.61 273.016   4
  -9   3   3 4640.93 269.177   3
  -8   3   3 18357.2 591.677   3
   8   3  -3 20108.6 471.432   2
   8  -3  -3 18710.4 631.277   4
  -8  -3   3 19497.5 626.718   3
  -7   3   3 4256.04 225.286   3
  -7  -3   3 4403.64 247.172   3
   7  -3  -3 3890.43 240.793   4
   7   3  -3 4090.68 160.865   2
   6  -3  -3 688.355 120.445   4
  -6  -3   3 696.638 102.830   3
  -6  -3   3 695.625 117.959   1
   6   3  -3 680.825 68.7070   2
  -6   3   3 539.068 90.1987   3
  -6   3   3 652.080 86.5091   2
  -5  -3   3 3511.79 189.833   3
  -5  -3   3 3717.31 216.699   1
  -5   3   3 3854.19 187.547   2
   5   3  -3 4133.42 168.764   2
   5  -3  -3 3745.66 213.355   4
  -4  -3   3 7901.67 273.939   3
  -4   3   3 8511.91 230.753   1
  -4   3   3 8013.35 286.613   2
   4  -3  -3 6965.16 291.527   4
  -4  -3   3 7434.84 297.731   1
   3  -3  -3 27210.4 711.751   4
  -3  -3   3 28375.2 724.565   1
  -3  -3   3 29113.0 669.991   3
  -3   3   3 29946.1 614.433   1
  -3   3   3 28314.8 712.412   2
  -2  -3   3 2938.14 114.502   3
  -2   3   3 2904.60 158.531   2
   2   3  -3 2959.10 112.499   3
  -2  -3   3 2758.27 156.328   1
  -2   3   3 2656.14 80.3627   1
   2  -3  -3 2654.37 145.956   4
   1  -3  -3 1569.06 58.4392   1
   1   3  -3 1583.98 65.1088   3
  -1   3   3 1624.42 123.608   2
  -1  -3   3 1479.94 113.473   1
   1  -3  -3 1619.41 103.964   4
   0  -3  -3 56344.5 1139.93   3
   0  -3  -3 54678.6 1118.83   1
   0  -3   3 53457.2 1187.11   1
   0  -3  -3 55072.2 1148.84   4
   0   3   3 53577.7 1200.61   2
  -1  -3  -3 25218.7 561.945   3
   1  -3   3 25433.5 600.796   1
   1   3   3 25075.5 608.103   2
  -1   3  -3 23617.5 496.754   3
  -2   3  -3 45501.7 912.976   3
   2  -3   3 43989.3 997.213   1
   2   3   3 42939.2 986.915   2
  -2  -3  -3 43093.3 967.036   3
  -3   3  -3 590.362 63.4937   3
  -3  -3  -3 618.333 84.5906   3
   3  -3   3 773.352 66.6980   3
   3  -3   3 736.026 86.0431   1
   3   3   3 592.621 80.4247   2
  -4  -3  -3 3890.06 193.568   3
  -4   3  -3 4086.26 170.485   3
  -5   3  -3 96.5497 61.8079   3
  -5  -3  -3 193.489 84.5251   3
  -5   3  -3 96.2359 60.6845   2
  -6   3  -3 11333.5 376.786   3
  -6   3  -3 10824.7 348.552   2
  -6  -3  -3 10397.2 393.412   3
  -7  -3  -3 22789.6 705.168   3
  -7   3  -3 24882.7 682.575   3
  -7   3  -3 24546.9 632.016   2
  -8   3  -3 6346.66 305.111   3
  -8   3  -3 6690.44 259.706   2
  -8  -3  -3 5887.84 320.403   3
  -9  -3  -3 2836.93 241.949   3
  -9   3  -3 3010.88 222.687   3
 -10   3  -3 5418.01 315.043   3
 -10  -3  -3 5380.92 338.271   3
  10  -3   3 5587.75 356.628   4
 -11   3  -3 11206.9 498.941   3
 -11  -3  -3 11654.8 539.214   3
  11  -3   3 11598.4 532.187   4
 -12   3  -3 3951.55 301.201   3
 -12  -3  -3 4335.19 337.645   3
  12  -3   3 3932.13 311.916   4
  13  -3   3 382.202 160.576   4
 -13   3  -3 210.114 134.609   3
 -13  -3  -3 8.75440 134.628   3
  13  -4  -3 421.480 168.938   4
 -13   4   3 547.202 154.187   3
 -13  -4   3 264.371 156.065   3
 -12  -4   3 56.0858 122.065   1
 -12   4   3 97.9493 124.955   3
 -12  -4   3-63.3121 124.797   3
  12  -4  -3 99.0478 147.273   4
  11  -4  -3-162.595 135.715   4
 -11  -4   3-31.4857 112.000   3
 -11  -4   3 73.4725 118.881   1
 -11   4   3 248.929 127.555   3
 -10  -4   3 40.3691 108.423   3
 -10  -4   3 105.011 121.067   1
 -10   4   3 76.5564 103.599   3
  10  -4  -3-9.72681 119.985   4
  -9  -4   3 3705.06 256.315   3
  -9  -4   3 3503.96 275.023   1
   9  -4  -3 3215.62 262.460   4
  -8  -4   3 858.544 146.608   3
  -8  -4   3 509.937 142.091   1
   8   4  -3 730.472 81.6437   2
   8  -4  -3 587.300 127.743   4
   7   4  -3 1071.76 97.8791   2
  -7  -4   3 1140.38 145.499   3
  -7  -4   3 989.868 146.191   1
   7  -4  -3 880.848 144.422   4
  -7   4   3 1104.40 123.116   2
   6  -4  -3 142.659 106.096   4
  -6  -4   3 154.297 84.7717   3
  -6  -4   3 66.1018 87.0413   1
   6   4  -3 115.709 56.2619   2
  -6   4   3 89.8811 78.1149   2
   5   4  -3 6357.67 244.967   2
  -5  -4   3 6337.57 257.136   3
  -5  -4   3 5974.46 290.875   1
   5  -4  -3 6257.82 294.821   4
  -5   4   3 6053.26 273.326   2
   4   4  -3 1145.26 110.478   2
  -4   4   3 1496.53 80.0010   1
   4  -4  -3 1100.94 121.037   4
  -4  -4   3 1456.63 115.910   3
  -4  -4   3 1474.83 143.199   1
  -4   4   3 1288.27 132.131   2
  -3  -4   3 6613.60 219.294   3
  -3   4   3 6611.45 178.794   1
   3  -4  -3 6284.16 267.422   4
   3   4  -3 6303.65 257.825   2
  -3   4   3 6387.71 274.554   2
  -3  -4   3 6244.30 270.200   1
   2  -4  -3 9226.79 250.287   3
  -2   4   3 9389.82 226.611   1
   2  -4  -3 8959.19 228.589   1
   2   4  -3 9090.50 327.239   2
  -2  -4   3 9348.91 330.820   1
   2   4  -3 10027.1 245.923   3
   2  -4  -3 8610.72 310.618   4
  -2   4   3 9169.91 339.052   2
   1   4  -3 2055.40 65.6108   3
   1  -4  -3 2111.54 128.228   4
  -1  -4   3 2254.50 149.063   1
  -1   4   3 2046.85 156.201   2
   1  -4  -3 2228.82 88.5584   1
   0  -4  -3 4416.41 153.561   1
   0  -4   3 4215.30 196.794   1
   0  -4  -3 4259.26 149.224   3
   0  -4  -3 4351.84 170.059   4
   0   4   3 4155.69 215.210   2
  -1   4  -3-37.0508 77.0010   2
   1   4   3 104.089 75.1462   2
  -1  -4  -3 9.73404 37.9138   3
   1  -4   3 41.6170 54.7122   1
  -1  -4  -3 62.2017 30.5268   4
  -1  -4  -3 28.2292 37.7660   1
  -2   4  -3 6679.34 270.281   2
  -2  -4  -3 6362.34 214.886   3
   2  -4   3 6594.70 249.264   1
  -2  -4  -3 6646.05 234.441   1
   2   4   3 6045.16 251.721   2
  -3   4  -3 42.5315 66.0304   2
  -3   4  -3-7.49077 31.5993   3
   3   4   3-19.9997 62.7154   2
   3  -4   3-17.8638 63.7721   1
   3  -4   3 18.9303 32.5926   3
  -3  -4  -3 56.2421 55.6624   3
   4   4   3 4430.89 205.985   2
  -4   4  -3 4371.92 225.437   2
  -4  -4  -3 4311.42 210.248   3
  -4   4  -3 4369.56 169.605   3
  -5   4  -3 20.4435 53.4990   3
  -5  -4  -3 112.972 73.6982   3
  -5   4  -3 76.3237 72.4701   2
  -6   4  -3 11437.7 373.368   3
  -6  -4  -3 11093.4 414.767   3
  -6   4  -3 11144.3 392.867   2
  -7   4  -3 2500.46 172.559   3
  -7  -4  -3 2021.94 183.761   3
  -7   4  -3 2253.60 169.665   2
  -8   4  -3 2935.07 202.211   3
  -8  -4  -3 2433.74 208.967   3
  -8   4  -3 2879.38 187.094   2
  -9   4  -3 1145.62 149.175   3
  -9  -4  -3 770.569 150.385   3
 -10   4  -3 2350.40 211.052   3
 -10  -4  -3 2438.81 246.793   3
  10  -4   3 2007.93 228.325   4
 -11   4  -3 590.901 141.500   3
  11  -4   3 624.663 174.667   4
 -11  -4  -3 621.445 162.647   3
  12  -4   3 261.671 137.838   4
 -12   4  -3 28.0621 122.857   3
 -12  -4  -3 35.4722 147.711   3
 -13  -5   3 1261.72 208.868   3
 -12  -5   3 1073.52 192.407   1
 -12  -5   3 1449.99 198.454   3
  12  -5  -3 2037.64 247.365   4
 -11  -5   3 1471.38 200.697   3
  11  -5  -3 1375.71 210.971   4
 -11  -5   3 1308.53 196.675   1
 -10  -5   3 3101.28 269.038   1
 -10  -5   3 3481.34 265.286   3
  10  -5  -3 2983.58 278.747   4
   9  -5  -3 1781.46 209.112   4
  -9  -5   3 1941.20 213.497   1
  -9  -5   3 2210.19 213.670   3
  -8  -5   3 17308.9 573.571   3
   8  -5  -3 15428.1 604.632   4
  -8  -5   3 15223.2 592.979   1
  -7  -5   3 6404.94 312.878   3
   7   5  -3 6795.91 281.808   2
  -7  -5   3 6132.52 339.610   1
  -7   5   3 6449.69 315.074   2
   7  -5  -3 6498.03 350.082   4
  -6  -5   3 7324.42 311.432   3
   6   5  -3 7345.04 300.104   2
  -6  -5   3 7404.10 355.328   1
  -6   5   3 7536.21 343.445   2
   6  -5  -3 7049.33 349.515   4
   5  -5  -3 6547.13 323.796   4
  -5  -5   3 7236.50 282.711   3
  -5   5   3 6983.54 326.678   2
  -5  -5   3 7292.03 338.398   1
   5   5  -3 6950.37 291.948   2
   4  -5  -3 40916.8 1051.23   4
   4   5  -3 40729.2 1015.76   2
  -4  -5   3 43566.2 960.395   3
  -4   5   3 41787.1 1065.88   2
  -4  -5   3 41777.2 1061.07   1
   3   5  -3 28998.0 792.239   2
  -3   5   3 31380.7 662.114   1
   3  -5  -3 29925.8 806.088   4
  -3  -5   3 31410.0 823.980   1
  -3   5   3 30242.2 830.836   2
   2  -5  -3 13725.9 333.125   1
  -2  -5   3 14078.5 452.336   1
   2   5  -3 13531.5 317.483   3
  -2   5   3 12945.6 464.108   2
   2   5  -3 13162.4 449.515   2
   2  -5  -3 13742.4 434.008   4
   1  -5  -3 1940.72 84.6538   3
   1  -5  -3 1883.32 92.7240   1
  -1   5   3 1864.65 163.585   2
  -1  -5   3 1873.46 140.475   1
   1   5  -3 1985.96 158.815   2
   1  -5  -3 2027.43 133.348   4
   0   5  -3 1812.40 158.751   2
   0   5   3 1506.50 150.061   2
   0  -5  -3 1586.06 82.2808   3
   0  -5  -3 1702.92 97.6770   1
   0  -5  -3 1737.30 114.779   4
   0  -5   3 1666.09 134.081   1
  -1  -5  -3 11230.4 307.622   3
  -1  -5  -3 12163.6 329.667   4
  -1  -5  -3 11210.4 338.459   1
  -1   5  -3 10712.7 407.497   2
   1  -5   3 11210.8 374.419   1
   1   5   3 10618.6 399.527   2
  -2  -5  -3 2975.28 140.935   3
   2  -5   3 2733.19 167.062   1
  -2   5  -3 2670.38 188.638   2
   2   5   3 2910.17 194.384   2
  -2  -5  -3 3081.43 165.457   1
  -3  -5  -3 6032.65 261.161   1
  -3  -5  -3 6320.96 244.135   3
   3  -5   3 6287.03 263.227   1
  -3   5  -3 5828.65 288.015   2
   3   5   3 6016.10 279.310   2
   4   5   3 639.543 106.397   2
  -4   5  -3 676.762 109.732   2
  -4  -5  -3 616.728 91.2830   3
  -4   5  -3 801.852 65.2981   3
  -4  -5  -3 764.320 112.962   1
  -5  -5  -3 6249.17 280.388   3
  -5   5  -3 6832.83 232.325   3
  -5   5  -3 6355.56 306.315   2
  -6  -5  -3 1154.22 139.207   3
  -6   5  -3 1124.83 142.067   2
  -7   5  -3 2314.29 185.242   2
  -7  -5  -3 2324.27 196.059   3
  -8  -5  -3 5175.66 302.590   3
  -8   5  -3 5307.08 281.958   2
  -9  -5  -3 1847.99 206.841   3
  10  -5   3 270.564 127.233   4
 -10  -5  -3 285.355 128.421   3
 -11  -5  -3 5014.06 349.593   3
  11  -5   3 5182.22 377.754   4
 -12  -5  -3 1878.44 251.318   3
 -11  -6   3 4366.77 347.793   1
 -10  -6   3 693.081 165.664   1
  10  -6  -3 658.534 171.933   4
   9  -6  -3 453.011 153.422   4
  -9  -6   3 160.957 119.858   1
   8  -6  -3 990.334 171.931   4
  -8  -6   3 1278.66 185.450   1
  -8   6   3 1132.78 161.034   2
   7   6  -3 3607.34 225.466   2
  -7  -6   3 3516.00 266.725   1
  -7   6   3 3637.91 257.446   2
   7  -6  -3 3397.09 271.193   4
   6  -6  -3 479.946 128.145   4
   6   6  -3 605.142 115.317   2
  -6   6   3 665.626 137.098   2
  -6  -6   3 788.070 138.776   1
  -5   6   3 2548.80 211.068   2
  -5  -6   3 2820.40 217.997   1
   5   6  -3 2593.30 197.784   2
   5  -6  -3 2751.24 220.886   4
   4  -6  -3 5740.54 298.622   4
  -4  -6   3 5527.40 295.666   1
  -4   6   3 5642.80 316.085   2
   4   6  -3 5713.99 291.250   2
  -3   6   3 1292.72 169.570   2
  -3  -6   3 1468.87 151.333   1
   3   6  -3 1262.01 139.855   2
   3  -6  -3 1563.48 156.121   4
   2   6  -3 738.254 122.823   2
  -2   6   3 988.210 141.380   2
  -2  -6   3 913.361 122.380   1
   2  -6  -3 960.084 128.227   4
  -1  -6   3 6015.91 280.445   1
  -1   6   3 5413.87 302.782   2
   1  -6  -3 6224.07 267.911   4
   1   6  -3 5743.93 302.449   2
   0  -6  -3 16605.3 468.901   4
   0   6  -3 14691.5 532.772   2
   0  -6   3 15331.3 489.544   1
   0   6   3 15826.4 551.257   2
  -1  -6  -3 3122.22 161.357   1
   1  -6   3 2900.77 179.750   1
   1   6   3 2953.50 218.147   2
  -1  -6  -3 2743.04 146.048   4
  -1   6  -3 2690.32 213.513   2
   2  -6   3 3646.43 206.217   1
   2   6   3 3643.44 237.381   2
  -2  -6  -3 3682.63 193.827   1
  -2   6  -3 3478.28 238.649   2
  -3   6  -3 56.1693 93.2936   2
  -3  -6  -3 231.469 80.6152   1
   3   6   3 151.467 88.7323   2
   3  -6   3 91.1723 59.7135   1
   4   6   3 91.1661 85.9027   2
  -4   6  -3 149.858 100.376   2
  -4  -6  -3 101.049 77.4193   1
  -5  -6  -3 7199.90 338.497   1
  -5  -6  -3 7112.52 302.028   3
  -5   6  -3 6763.07 341.777   2
  -6   6  -3 4512.71 280.852   2
  -6  -6  -3 4602.86 278.873   1
  -6  -6  -3 4408.35 247.687   3
  -7  -6  -3-2.52115 91.4469   3
  -7  -6  -3 68.8070 102.574   1
  -8  -6  -3 1626.93 178.242   3
  -8   6  -3 1600.91 178.107   2
  -8  -6  -3 1552.74 194.364   1
   9  -6   3 1358.66 222.393   4
  -9  -6  -3 980.773 164.217   3
  -9  -6  -3 1288.66 193.490   1
 -10  -6  -3 225.182 137.496   1
 -10  -6  -3-21.5870 106.738   3
  10  -6   3-11.7355 139.535   4
 -11  -6  -3 1428.73 226.444   1
 -11  -6  -3 1049.70 190.583   3
 -10  -7   3-39.7887 140.502   1
  -9  -7   3 116.073 120.735   1
   9  -7  -3-102.470 137.462   4
  -8  -7   3 321.280 146.660   1
   8  -7  -3 60.9355 114.082   4
  -7   7   3 617.669 139.909   2
   7   7  -3 670.181 127.912   2
  -7  -7   3 429.019 126.164   1
   7  -7  -3 682.261 153.289   4
  -6   7   3 1530.00 192.032   2
   6   7  -3 1329.82 166.802   2
   6  -7  -3 1242.29 178.340   4
  -6  -7   3 1597.67 189.415   1
  -5   7   3 22.8967 100.355   2
   5   7  -3 56.2763 95.8657   2
  -5  -7   3 17.6655 99.2263   1
   5  -7  -3 84.8317 100.901   4
   4  -7  -3 2580.77 215.817   4
  -4  -7   3 2734.09 224.938   1
   4   7  -3 2554.19 214.244   2
  -4   7   3 2483.94 227.662   2
   3  -7  -3 260.925 94.4808   4
   3   7  -3 30.8818 91.0931   2
  -3  -7   3 99.5592 78.4912   1
  -3   7   3-10.8705 99.3080   2
  -2  -7   3 251.043 98.9303   1
   2   7  -3-99.2393 94.0461   2
   2  -7  -3-52.8493 70.9998   4
  -2   7   3 353.675 136.536   2
  -1   7   3 1454.38 186.975   2
   1   7  -3 1565.07 179.935   2
   1  -7  -3 1380.32 137.364   4
  -1  -7   3 1337.70 144.191   1
   0   7   3 149.518 92.5166   2
   0   7  -3 126.285 101.564   2
   0  -7   3 136.454 69.0118   1
  -1   7  -3 16734.7 608.572   2
   1   7   3 16705.8 609.163   2
  -2   7  -3 9179.03 428.038   2
   2   7   3 9659.79 435.883   2
  -3   7  -3 3539.47 269.801   2
   3   7   3 3833.72 269.417   2
  -4   7  -3 1718.78 190.076   2
   4   7   3 1784.76 186.232   2
  -5   7  -3 6118.95 353.016   2
  -6   7  -3 13302.2 545.879   2
  -7  -7  -3 12361.1 535.898   1
  -7   7  -3 12781.6 535.815   2
   8  -7   3 2099.38 242.516   4
  -8   7  -3 2044.48 216.459   2
  -8  -7  -3 2149.54 225.903   1
  -9  -7  -3 1644.75 219.782   1
 -10  -7  -3 5511.49 379.413   1
  -9  -8   3 3961.79 336.364   1
  -8  -8   3 299.164 142.957   1
   8  -8  -3 490.684 162.934   4
  -7  -8   3 636.620 151.235   1
   7  -8  -3 720.461 166.975   4
  -7   8   3 735.033 163.592   2
  -6   8   3 742.725 172.297   2
   6   8  -3 593.004 137.172   2
   6  -8  -3 874.316 173.360   4
   5   8  -3 528.811 128.792   2
  -5   8   3 551.139 158.768   2
   5  -8  -3 293.508 114.634   4
   4   8  -3 67.5827 112.496   2
   4  -8  -3 223.382 106.227   4
  -4   8   3 424.367 158.095   2
  -3   8   3 983.683 160.156   2
   3   8  -3 1320.48 175.786   2
   3  -8  -3 899.775 147.363   4
  -2   8   3 3558.30 288.263   2
   2   8  -3 3637.84 281.631   2
   1   8  -3 4384.60 311.975   2
  -1   8   3 4215.02 321.284   2
   0   8   3 785.010 155.317   2
   0   8  -3 902.262 161.472   2
  -1   8  -3 2425.37 240.186   2
   1   8   3 2592.35 252.469   2
   2   8   3 4360.34 312.700   2
  -2   8  -3 4029.04 305.783   2
  -3   8  -3 2709.30 261.632   2
   3   8   3 2639.44 240.076   2
  -4   8  -3 771.199 172.264   2
   4   8   3 576.018 155.084   2
  -5   8  -3 310.923 135.415   2
   6  -8   3 211.924 136.470   4
  -6   8  -3 140.427 142.639   2
  -7   8  -3 425.100 143.843   2
   7  -8   3 729.852 186.107   4
  -8   8  -3 1287.38 199.059   2
   6   9  -3 2267.51 241.111   2
   6  -9  -3 2020.50 241.573   4
   5   9  -3 2440.43 252.244   2
   4   9  -3 11802.0 553.182   2
   3   9  -3 4651.50 337.574   2
  -2   9   3 4764.98 363.963   2
   2   9  -3 5243.61 358.746   2
   1   9  -3 1136.32 194.254   2
  -1   9   3 1295.36 211.565   2
   0   9   3 1088.92 203.000   2
   0   9  -3 400.333 139.098   2
  -1   9  -3 4603.70 344.605   2
   1   9   3 4286.78 352.358   2
  -2   9  -3 366.304 153.923   2
   2   9   3 603.817 169.583   2
   4  -9   3 335.719 132.756   4
   5  -9   3 471.972 152.544   4
 -14   0   4 1934.85 248.987   3
 -13   0   4 3188.75 294.870   3
 -12   0   4 15056.3 626.977   3
 -11   0   4 29305.6 917.747   3
 -10   0   4 33453.7 970.083   3
  -9   0   4 4577.51 276.603   3
  -8   0   4 761.116 135.527   3
   8   0  -4 518.998 32.8824   2
  -7   0   4 37605.3 998.312   3
   7   0  -4 40833.3 829.772   2
  -6   0   4 95522.0 2048.97   3
  -5   0   4 3535.63 187.039   3
  -4   0   4 61.8757 69.5616   3
  -3   0   4 20581.4 490.035   1
  -2   0   4 1868.41 94.3035   1
  -1   0   4 134603. 2652.69   1
   0   0   4 97189.1 1939.25   1
   1   0   4 232.520 59.6793   1
  -1   0  -4 324.039 72.6272   3
  -2   0  -4 64787.3 1351.98   3
  -3   0  -4 850.691 99.8100   3
  -4   0  -4 11682.9 365.490   3
  -5   0  -4 9524.15 341.543   3
  -6   0  -4 4657.00 242.139   3
  -7   0  -4 3599.21 225.472   3
  -8   0  -4 18293.3 601.878   3
   9   0   4 1437.76 147.232   4
  -9   0  -4 1367.32 174.340   3
  10   0   4 379.620 100.886   4
 -10   0  -4 42.3595 115.145   3
 -11   0  -4 1649.61 209.846   3
  11   0   4 2080.02 187.594   4
 -12   0  -4 190.967 134.607   3
  12   0   4 160.957 99.3314   4
 -13   0  -4-236.436 168.709   3
 -14  -1   4 2718.64 290.715   3
 -14   1   4 1933.19 258.469   3
 -13  -1   4 1961.52 255.937   3
 -13   1   4 1622.77 235.537   3
 -12   1   4 250.850 155.451   3
 -12  -1   4-127.472 147.487   3
 -11   1   4 964.539 173.066   3
 -11  -1   4 1079.39 198.051   3
 -10   1   4-152.866 112.797   3
  10  -1  -4-164.121 116.102   4
 -10  -1   4 5.55795 119.117   3
  -9   1   4 621.116 131.376   3
  -9  -1   4 465.787 126.524   3
   9  -1  -4 302.874 104.449   4
  -8  -1   4 123.215 106.570   3
  -8   1   4 42.1453 95.8979   3
   8  -1  -4 17.6744 29.2632   2
   8  -1  -4-37.2294 78.6806   4
  -7   1   4 5214.22 258.718   3
   7  -1  -4 4901.59 247.034   4
  -7  -1   4 5467.24 266.926   3
   6  -1  -4 5.14268 69.5574   4
  -6   1   4 24.8410 82.1206   3
  -6  -1   4-10.6473 87.3237   3
  -5  -1   4 7994.36 293.336   3
  -5   1   4 7421.99 277.505   3
   5  -1  -4 7514.39 277.626   4
  -4   1   4 23702.1 595.544   3
  -4  -1   4 24242.3 605.557   3
  -4  -1   4 24267.1 610.224   1
   4  -1  -4 25418.9 555.677   2
   4  -1  -4 23041.5 601.471   4
  -3  -1   4 4633.61 187.034   1
  -3  -1   4 4649.62 181.111   3
   2   1  -4 2346.86 110.141   3
  -2  -1   4 2233.21 120.886   1
  -2   1   4 2451.07 84.8984   1
  -1   1   4 26844.5 567.585   1
   1  -1  -4 29158.9 569.420   1
  -1  -1   4 26803.0 625.042   1
   0  -1   4 579.505 71.9744   1
   0  -1  -4 511.800 45.0025   1
  -1   1  -4 78169.2 1563.06   3
  -1  -1  -4 76837.2 1586.02   3
   1  -1   4 76298.0 1592.13   1
  -2  -1  -4 16033.4 413.809   3
   2  -1   4 15707.0 415.404   1
  -2   1  -4 15696.9 394.139   3
  -3  -1  -4 11381.0 343.397   3
  -3   1  -4 11416.7 327.338   3
  -4  -1  -4 2010.09 147.007   3
  -4   1  -4 2155.56 140.021   3
  -5  -1  -4 5607.20 259.315   3
  -5   1  -4 6043.19 251.288   3
  -6   1  -4 1209.75 127.774   3
  -6  -1  -4 1047.32 136.656   3
  -6  -1  -4 944.536 50.1906   2
  -7   1  -4 627.073 109.306   3
  -7  -1  -4 532.116 116.882   3
  -7  -1  -4 387.805 26.1067   2
   8   1   4-98.0514 75.1079   4
  -8   1  -4-31.0731 97.7967   3
  -9   1  -4 250.112 120.353   3
  -9  -1  -4 310.499 139.246   3
   9   1   4 156.791 64.6544   4
  10  -1   4 281.682 98.6548   4
 -10   1  -4 131.891 120.195   3
  10   1   4 307.613 83.1066   4
 -10  -1  -4 27.8083 123.184   3
  11  -1   4 73.3913 94.3622   4
 -11  -1  -4 114.106 132.639   3
 -12   1  -4 2073.53 231.154   3
 -12  -1  -4 1623.91 238.063   3
  12  -1   4 1706.72 191.808   4
 -13   1  -4 924.901 198.248   3
 -13  -1  -4 918.995 181.717   3
  13  -1   4 765.594 159.383   4
 -14  -2   4 334.542 178.499   3
 -14   2   4 326.007 158.822   3
 -13  -2   4 1218.26 219.992   3
 -13   2   4 1106.23 189.292   3
 -12   2   4 3419.13 290.680   3
 -12  -2   4 3853.37 309.055   3
  12  -2  -4 4028.65 302.503   4
 -11  -2   4 922.216 166.238   3
 -11   2   4 1149.82 175.677   3
  11  -2  -4 1018.02 160.488   4
 -10  -2   4 9643.07 445.018   3
 -10   2   4 9649.92 427.731   3
  10  -2  -4 9680.22 435.430   4
  -9   2   4 4004.90 259.013   3
  -9  -2   4 4158.78 271.878   3
   9  -2  -4 3847.02 255.368   4
  -8  -2   4 1340.92 150.913   3
   8  -2  -4 1134.21 141.960   4
   8   2  -4 1236.24 64.3247   2
  -8   2   4 1260.52 146.579   3
  -7  -2   4 1617.45 158.715   3
  -7   2   4 1424.78 138.569   3
   7  -2  -4 1836.67 163.190   4
  -6  -2   4 4714.66 237.672   3
  -6   2   4 4817.98 229.673   3
   6  -2  -4 4492.59 238.322   4
   5  -2  -4 121.361 84.8117   4
  -5  -2   4-67.9906 76.2138   3
  -5  -2   4 80.2923 87.3774   1
  -4  -2   4 2910.33 172.648   1
  -4  -2   4 3168.25 160.597   3
   4  -2  -4 2956.29 166.640   4
  -3  -2   4 3855.26 158.745   3
   3  -2  -4 3910.67 182.016   4
  -3  -2   4 4074.55 187.860   1
   2   2  -4 27867.6 611.325   3
   2  -2  -4 26919.1 643.234   4
  -2  -2   4 27142.2 655.796   1
  -1  -2   4 49239.3 1092.93   1
  -1   2   4 51301.6 1063.35   4
   0  -2   4 8063.76 269.943   1
   0   2   4 9489.13 242.579   4
  -1  -2  -4 4264.92 170.689   3
   1  -2   4 4495.84 184.042   1
  -1   2  -4 4513.59 138.670   3
   2  -2   4 2184.76 106.223   3
  -2  -2  -4 1854.35 113.634   3
   2  -2   4 1795.23 121.786   1
  -2   2  -4 1826.36 95.5168   3
  -3  -2  -4 88973.0 1873.76   3
  -3   2  -4 89963.0 1836.72   3
  -4   2  -4 99322.5 2064.13   3
  -4  -2  -4 99956.7 2099.09   3
  -5  -2  -4 24845.7 683.067   3
  -5   2  -4 25780.7 653.591   3
   6   2   4 662.594 65.2677   4
  -6  -2  -4 608.960 51.5898   2
  -6  -2  -4 553.614 112.505   3
  -6   2  -4 660.435 104.715   3
  -7  -2  -4 5153.59 279.087   3
  -7   2  -4 5306.77 263.802   3
   7   2   4 5427.54 191.275   4
  -7   2  -4 5250.04 202.493   2
  -8   2  -4 8291.84 364.837   3
  -8  -2  -4 8121.15 384.865   3
   8   2   4 9100.52 290.660   4
  -8   2  -4 9301.84 284.887   2
  -9   2  -4 27080.0 802.460   3
  -9  -2  -4 26024.6 820.683   3
 -10   2  -4 2952.15 244.224   3
 -10  -2  -4 3065.63 264.208   3
 -11   2  -4 6644.61 377.767   3
 -11  -2  -4 6347.88 390.971   3
  11  -2   4 6476.65 377.227   4
 -12   2  -4 4671.92 340.352   3
 -12  -2  -4 4632.49 352.162   3
  12  -2   4 5278.57 347.649   4
 -13   2  -4 4266.43 335.794   3
 -13  -2  -4 5018.80 374.456   3
  13  -2   4 4793.88 338.752   4
  14  -2   4 5427.60 385.098   4
 -14   3   4 7.02944 141.291   3
 -13   3   4 745.897 182.139   3
 -13  -3   4 924.676 194.892   3
  13  -3  -4 626.813 162.982   4
 -12  -3   4 70.9177 131.862   3
  12  -3  -4-166.595 150.034   4
 -12   3   4-24.2909 117.239   3
  11  -3  -4 61.4203 123.800   4
 -11  -3   4 467.515 159.991   3
 -11   3   4 270.816 136.971   3
 -10  -3   4 67.2841 119.185   3
  10  -3  -4 292.852 115.202   4
 -10   3   4 342.159 126.000   3
  -9  -3   4 3144.47 238.933   3
  -9   3   4 3089.12 226.308   3
   9  -3  -4 2958.39 238.549   4
  -8  -3   4 9519.97 403.263   3
  -8  -3   4 9350.36 413.846   1
   8  -3  -4 9092.36 403.965   4
  -8   3   4 9430.59 379.825   3
   8   3  -4 10275.5 283.719   2
  -7  -3   4 5184.63 267.317   3
  -7  -3   4 4785.71 280.289   1
   7  -3  -4 4962.50 270.752   4
   7   3  -4 5010.73 186.821   2
   6  -3  -4 4267.98 241.752   4
  -6  -3   4 4225.08 223.534   3
  -6  -3   4 4070.34 236.613   1
  -5  -3   4 2010.21 144.208   3
  -5  -3   4 2137.29 170.521   1
   5  -3  -4 1896.59 159.956   4
  -4  -3   4 7661.07 263.432   3
  -4   3   4 7680.97 207.178   1
  -4  -3   4 7153.31 295.779   1
   4  -3  -4 6779.23 284.902   4
  -4   3   4 7214.51 273.942   2
  -3  -3   4 20984.0 522.593   3
  -3   3   4 21853.6 449.411   1
   3  -3  -4 21160.0 568.483   4
  -3   3   4 21149.9 568.102   2
  -3  -3   4 20780.4 581.117   1
  -2   3   4 696.898 99.4747   2
   2  -3  -4 681.974 90.7893   4
   2   3  -4 725.955 59.5578   3
  -2  -3   4 820.883 103.501   1
   1   3  -4 14997.5 335.236   3
  -1  -3   4 14864.0 423.149   1
   1  -3  -4 14512.0 393.810   4
  -1   3   4 13602.0 419.527   2
   0  -3  -4 9191.79 231.235   1
   0  -3   4 8929.35 295.686   1
   0   3   4 8912.45 302.587   2
  -1  -3  -4 12391.5 342.976   3
   1  -3   4 13193.1 381.232   1
  -1   3  -4 12719.0 289.438   3
  -2   3  -4 4556.95 147.249   3
   2  -3   4 4240.93 200.856   1
  -2  -3  -4 4744.31 190.064   3
  -3   3  -4 6715.01 214.036   3
   3  -3   4 6387.44 259.593   1
  -3  -3  -4 6805.63 252.928   3
  -4  -3  -4 14649.7 444.977   3
  -4   3  -4 14628.3 402.930   3
  -5  -3  -4 322.686 93.2603   3
  -5   3  -4 260.916 68.1364   3
  -6   3  -4 716.629 94.3749   2
  -6   3  -4 821.944 108.263   3
  -6  -3  -4 817.133 120.508   3
  -7   3  -4 323.871 68.4184   2
  -7  -3  -4 170.456 102.334   3
  -7   3  -4 165.619 83.9550   3
  -8   3  -4 132.533 93.0642   3
  -8  -3  -4 217.061 110.531   3
  -8   3  -4 105.885 53.7373   2
  -9   3  -4 328.409 119.915   3
  -9  -3  -4 192.922 99.3933   3
 -10   3  -4 86.9980 112.163   3
 -10  -3  -4 56.3224 122.411   3
 -11   3  -4 612.940 147.135   3
 -11  -3  -4 631.005 164.780   3
  11  -3   4 391.825 124.772   4
  12  -3   4 1195.21 193.553   4
 -12   3  -4 1045.68 172.786   3
 -12  -3  -4 828.947 193.770   3
  13  -3   4 761.542 186.404   4
 -13   3  -4 922.031 181.714   3
 -13  -4   4 777.468 216.762   3
 -13  -4   4 724.319 170.947   1
  13  -4  -4 926.702 209.505   4
 -12  -4   4 3875.39 327.241   1
  12  -4  -4 4330.78 340.292   4
 -12  -4   4 3791.66 314.158   3
 -11  -4   4 6792.63 412.475   1
 -11  -4   4 6963.63 403.588   3
  11  -4  -4 7961.40 438.303   4
 -10  -4   4 443.750 131.245   3
  10  -4  -4 513.899 145.417   4
 -10  -4   4 408.103 127.983   1
  -9  -4   4 337.632 120.648   3
  -9  -4   4 280.052 128.173   1
   9  -4  -4 58.8779 107.627   4
  -8  -4   4 8884.32 382.758   3
  -8  -4   4 8351.15 405.807   1
   8  -4  -4 8418.78 402.710   4
   8   4  -4 9382.09 302.986   2
  -7  -4   4 19426.8 599.013   3
  -7  -4   4 17787.9 620.053   1
   7  -4  -4 17986.3 620.511   4
   7   4  -4 19995.6 520.723   2
  -6  -4   4 86021.7 1834.23   3
   6   4  -4 84693.2 1775.60   2
  -6  -4   4 81159.4 1888.53   1
   6  -4  -4 78964.6 1880.36   4
  -5  -4   4 39506.9 928.752   3
  -5   4   4 39903.1 844.251   1
   5  -4  -4 37149.9 983.626   4
  -5  -4   4 36927.4 988.998   1
  -5   4   4 38505.1 964.202   2
   5   4  -4 38323.1 917.724   2
  -4  -4   4 3081.25 202.206   1
  -4   4   4 3016.17 104.896   1
  -4  -4   4 3055.72 156.190   3
  -4   4   4 2714.58 179.421   2
   4  -4  -4 2673.97 185.260   4
  -3  -4   4 16937.9 492.410   1
   3  -4  -4 16420.6 471.741   4
  -3   4   4 14372.1 315.706   1
  -3   4   4 16399.5 482.678   2
   2   4  -4 24093.8 513.758   3
  -2  -4   4 22382.0 617.495   1
   2  -4  -4 21123.9 591.203   4
  -2   4   4 21202.9 622.171   2
   1   4  -4 40302.2 816.030   3
   1  -4  -4 40415.1 825.387   1
  -1  -4   4 40791.4 962.397   1
  -1   4   4 39648.6 976.252   2
   1  -4  -4 40761.1 927.404   4
   0  -4   4 2593.57 155.341   1
   0  -4  -4 2727.76 124.110   3
   0   4   4 2695.36 174.356   2
   0  -4  -4 2695.33 108.466   1
   0  -4  -4 2770.92 132.983   4
  -1  -4  -4 486.354 62.1402   3
   1  -4   4 577.533 86.8441   1
  -1  -4  -4 453.808 53.3870   1
   1   4   4 459.841 97.6924   2
   2   4   4 1418.15 128.412   2
  -2   4  -4 1622.83 68.8755   3
  -2  -4  -4 1642.30 111.155   3
   2  -4   4 1661.27 134.434   1
  -3  -4  -4 13189.5 407.674   3
  -3   4  -4 14236.6 351.805   3
   3  -4   4 14061.0 435.784   1
  -4   4  -4 2184.80 160.658   2
  -4  -4  -4 1904.47 139.923   3
  -4   4  -4 2261.18 121.448   3
  -5   4  -4 12.3275 54.0911   3
  -5  -4  -4-65.4060 78.9707   3
  -5   4  -4 22.5562 66.9439   2
  -6   4  -4 3209.86 181.187   3
  -6  -4  -4 3014.70 206.847   3
  -6   4  -4 3286.60 195.796   2
  -7   4  -4 314.163 85.8089   3
  -7  -4  -4 365.812 106.331   3
  -7   4  -4 312.322 81.2692   2
  -8   4  -4 2558.44 193.593   3
  -8   4  -4 2032.09 161.299   2
  -8  -4  -4 2159.36 200.605   3
  -9  -4  -4 1299.40 178.254   3
  -9   4  -4 1488.61 160.869   3
 -10   4  -4 36.7903 105.769   3
 -10  -4  -4 265.646 129.349   3
 -11   4  -4 269.395 129.241   3
 -11  -4  -4-25.3410 131.503   3
  11  -4   4 281.478 134.508   4
  12  -4   4-33.1828 129.345   4
 -12   4  -4-86.1480 140.417   3
 -12  -4  -4-10.8729 135.153   3
 -13  -5   4 288.456 158.136   3
  12  -5  -4 756.180 186.231   4
 -12  -5   4 1120.48 205.279   3
 -12  -5   4 429.925 144.045   1
 -11  -5   4 743.593 152.584   3
 -11  -5   4 658.100 168.117   1
  11  -5  -4 715.489 183.249   4
  10  -5  -4 806.598 179.699   4
 -10  -5   4 970.798 153.823   3
 -10  -5   4 817.468 165.387   1
  -9  -5   4 126.418 113.477   3
  -9  -5   4-23.7095 107.741   1
   9  -5  -4 209.349 124.583   4
  -8  -5   4 4105.72 251.887   3
  -8  -5   4 3836.84 281.079   1
   8   5  -4 3798.39 203.457   2
   8  -5  -4 3596.46 277.345   4
   7   5  -4 570.773 92.7614   2
  -7  -5   4 400.479 105.719   3
  -7  -5   4 528.540 125.412   1
   7  -5  -4 256.788 107.784   4
  -6   5   4 207.564 107.325   2
  -6  -5   4 157.798 80.0325   3
   6   5  -4 45.1434 67.8749   2
  -6  -5   4 377.286 116.481   1
   6  -5  -4 38.6484 93.6908   4
  -5   5   4 588.271 125.034   2
  -5  -5   4 445.779 119.536   1
  -5  -5   4 386.904 80.1997   3
   5   5  -4 513.402 96.1232   2
   5  -5  -4 315.410 108.114   4
  -4   5   4 1791.96 169.748   2
  -4  -5   4 1944.87 173.248   1
   4   5  -4 1825.15 155.998   2
   4  -5  -4 1676.17 161.214   4
  -3  -5   4 5988.73 287.184   1
  -3   5   4 6350.84 301.457   2
   3  -5  -4 5884.61 274.699   4
   3   5  -4 5623.50 270.818   2
   2   5  -4 22145.8 480.024   3
   2   5  -4 21396.8 631.506   2
   2  -5  -4 21732.5 608.253   4
  -2  -5   4 22491.0 636.352   1
  -2   5   4 21050.9 647.799   2
   1  -5  -4 10221.9 259.706   1
  -1  -5   4 9852.77 363.427   1
   1  -5  -4 10342.1 280.417   3
   1  -5  -4 10632.4 343.845   4
  -1   5   4 9866.62 389.690   2
   1   5  -4 9338.69 374.731   2
   0   5  -4 587.328 110.609   2
   0  -5  -4 490.013 52.9564   1
   0   5   4 611.392 117.948   2
   0  -5  -4 538.032 73.8154   4
   0  -5  -4 570.973 61.4956   3
   0  -5   4 540.563 87.8443   1
  -1   5  -4 429.398 100.648   2
   1   5   4 711.312 116.955   2
  -1  -5  -4 627.048 68.0187   1
   1  -5   4 533.811 94.0046   1
  -1  -5  -4 573.511 64.2301   3
   2  -5   4 16638.3 505.158   1
  -2  -5  -4 16130.4 444.872   3
   2   5   4 16657.2 527.895   2
  -2  -5  -4 16778.2 470.005   1
  -2   5  -4 15983.7 527.807   2
   3  -5   4 146.211 74.2475   1
  -3  -5  -4 97.6374 63.9597   1
  -3  -5  -4 52.9926 54.4649   3
  -3   5  -4 64.8623 85.7840   2
   3   5   4 92.3270 71.9543   2
  -4   5  -4 414.203 55.1391   3
  -4  -5  -4 410.279 83.1221   3
  -4   5  -4 264.706 89.7129   2
   4  -5   4 410.396 91.4809   1
  -5   5  -4 4397.40 180.767   3
  -5  -5  -4 3777.06 219.649   3
  -5   5  -4 3702.17 232.085   2
  -6   5  -4 674.450 117.031   2
  -6  -5  -4 626.907 113.645   3
  -7  -5  -4 1939.70 188.199   3
  -7   5  -4 2073.68 180.486   2
  -8   5  -4 241.858 89.0215   2
  -8  -5  -4 17.6763 106.329   3
  -9  -5  -4 849.096 146.201   3
  10  -5   4 2302.65 274.090   4
 -10  -5  -4 2357.61 246.387   3
 -11  -5  -4 3898.74 323.139   3
  11  -5   4 3558.87 323.875   4
 -12  -5  -4 403.601 169.656   3
 -11  -6   4 1706.58 230.541   1
  10  -6  -4 1170.14 199.825   4
 -10  -6   4 1372.03 207.909   1
   9  -6  -4 21.8553 142.504   4
  -9  -6   4-12.0165 136.120   1
  -8  -6   4 208.465 119.407   1
   8  -6  -4 180.983 121.459   4
  -7  -6   4 1859.71 207.390   1
   7   6  -4 2215.91 177.471   2
   7  -6  -4 2090.71 218.934   4
  -6   6   4 4302.32 277.288   2
  -6  -6   4 4195.86 281.758   1
   6  -6  -4 4327.59 295.258   4
   6   6  -4 4330.42 248.906   2
  -5   6   4 234.029 106.352   2
   5   6  -4 51.5285 85.0901   2
   5  -6  -4 144.658 93.2350   4
  -5  -6   4-74.5120 100.672   1
  -4  -6   4 3231.91 227.447   1
  -4   6   4 2959.07 232.750   2
   4  -6  -4 2712.98 208.177   4
   4   6  -4 2773.50 202.680   2
   3  -6  -4 3773.26 231.370   4
  -3  -6   4 3386.87 226.369   1
  -3   6   4 3421.72 245.521   2
   3   6  -4 2915.69 208.218   2
  -2  -6   4 9145.00 372.827   1
   2  -6  -4 8982.51 353.894   4
  -2   6   4 8261.63 383.989   2
   2   6  -4 8290.60 369.078   2
  -1  -6   4 16592.7 536.826   1
   1   6  -4 15674.7 554.755   2
  -1   6   4 16719.4 582.612   2
   1  -6  -4 18740.9 526.188   4
   0   6   4 2107.86 195.214   2
   0  -6   4 2376.05 175.382   1
   0  -6  -4 2625.42 155.534   4
   0   6  -4 2078.10 183.469   2
   1  -6   4 14829.4 485.915   1
   1   6   4 14577.6 533.215   2
  -1   6  -4 14355.4 520.734   2
   2   6   4 1219.79 149.160   2
  -2  -6  -4 1167.13 106.439   1
  -2   6  -4 1074.98 140.485   2
   2  -6   4 1294.52 137.799   1
   3   6   4 13220.0 505.190   2
   3  -6   4 14643.3 475.612   1
  -3   6  -4 12964.5 500.915   2
  -3  -6  -4 14533.0 465.353   1
   4  -6   4 13915.6 477.371   1
  -4   6  -4 13796.0 519.972   2
  -4  -6  -4 14727.5 491.121   1
  -5  -6  -4 2956.69 200.865   3
  -5  -6  -4 2698.89 206.095   1
  -5   6  -4 2726.30 217.703   2
  -6   6  -4 1454.13 171.967   2
  -6  -6  -4 1504.26 152.058   3
  -6  -6  -4 940.772 146.175   1
  -7  -6  -4 4478.82 293.610   1
  -7  -6  -4 4792.03 286.812   3
  -7   6  -4 4835.20 294.175   2
  -8  -6  -4 13155.9 554.266   1
  -8  -6  -4 13199.7 525.665   3
  -8   6  -4 13493.9 521.923   2
  -9  -6  -4 9493.60 453.638   3
 -10  -6  -4 2481.42 243.342   3
 -11  -6  -4-270.616 136.905   3
 -10  -7   4-22.3042 117.163   1
  -9  -7   4 1009.14 170.907   1
   9  -7  -4 1075.32 184.509   4
  -8  -7   4-195.100 142.413   1
   8  -7  -4-160.702 122.009   4
   7   7  -4 697.102 124.627   2
   7  -7  -4 398.271 133.129   4
  -7  -7   4 574.781 144.846   1
   6   7  -4 58.8975 82.3365   2
  -6  -7   4-7.25192 112.479   1
  -6   7   4 7.43598 121.148   2
   6  -7  -4-5.16940 115.412   4
  -5   7   4-175.032 133.979   2
   5   7  -4-25.7438 99.0059   2
  -5  -7   4-109.365 104.012   1
   5  -7  -4-15.7276 98.9733   4
   4  -7  -4 3566.36 256.765   4
  -4  -7   4 3676.24 261.222   1
  -4   7   4 3989.99 289.248   2
   4   7  -4 3594.48 254.553   2
  -3   7   4 324.701 126.996   2
  -3  -7   4 401.000 109.365   1
   3   7  -4 439.277 120.470   2
   3  -7  -4 178.561 86.8391   4
  -2   7   4 1810.54 199.826   2
  -2  -7   4 1698.93 166.733   1
   2   7  -4 1319.83 169.011   2
   2  -7  -4 1743.36 169.372   4
  -1  -7   4 5512.42 288.600   1
  -1   7   4 5432.43 331.337   2
   1   7  -4 5767.94 320.960   2
   0  -7   4 4212.80 244.478   1
   0   7   4 4357.20 288.383   2
   0   7  -4 4569.79 293.768   2
   1   7   4 638.311 146.937   2
   1  -7   4 735.546 119.538   1
  -1   7  -4 857.300 147.014   2
  -2   7  -4 99.6335 102.923   2
   2   7   4 10.7185 97.0520   2
   3   7   4 957.156 163.031   2
  -3   7  -4 701.163 150.688   2
  -4   7  -4 447.209 137.671   2
  -5   7  -4 841.547 157.720   2
  -6   7  -4 1037.50 162.608   2
  -7   7  -4 48.0503 109.026   2
  -8   7  -4 794.454 161.006   2
  -9  -7  -4 120.874 113.146   1
 -10  -7  -4 1157.14 206.138   1
  -9  -8   4 930.652 187.349   1
   8  -8  -4 1414.36 226.997   4
  -8  -8   4 1245.21 202.896   1
   7  -8  -4 1180.57 193.879   4
  -7  -8   4 1460.94 206.460   1
  -6  -8   4 3330.90 282.742   1
   6   8  -4 3390.74 262.670   2
   6  -8  -4 3031.11 275.175   4
   5  -8  -4 3083.39 267.735   4
  -5   8   4 2869.37 275.307   2
   5   8  -4 2645.91 240.452   2
   4  -8  -4 1488.78 186.636   4
  -4   8   4 1777.67 213.838   2
   4   8  -4 1030.40 149.631   2
  -3   8   4 503.007 153.204   2
   3   8  -4 260.569 133.691   2
  -2   8   4 5937.24 379.338   2
   2   8  -4 6134.05 364.493   2
  -1   8   4 6025.85 372.679   2
   1   8  -4 5637.55 349.497   2
   0   8   4 983.502 181.731   2
   0   8  -4 896.853 161.337   2
   1   8   4 247.271 117.486   2
  -1   8  -4 301.503 126.946   2
  -2   8  -4 183.183 131.267   2
   2   8   4-31.5437 122.949   2
  -3   8  -4 2938.75 267.141   2
  -4   8  -4 2407.57 249.433   2
  -5   8  -4 2769.42 264.009   2
  -6   8  -4 184.001 119.104   2
  -7   8  -4 1682.33 220.200   2
  -8   8  -4 822.752 174.455   2
   6   9  -4 434.337 143.646   2
   5   9  -4 892.397 177.349   2
   4   9  -4-194.507 137.038   2
   3   9  -4 40.0723 118.710   2
   2   9  -4 1765.57 222.430   2
  -2   9   4 2040.69 246.823   2
   1   9  -4 369.306 141.038   2
  -1   9   4 697.467 175.091   2
   0   9  -4 109.172 121.072   2
   0   9   4-243.169 166.321   2
  -1   9  -4-13.4306 111.199   2
   4  -9   4 1.63263 118.076   4
   5  -9   4 1254.37 206.657   4
 -14   0   5 45.7122 140.376   3
 -13   0   5 110.044 118.613   3
 -12   0   5 65.3842 127.825   3
 -11   0   5 40.3774 130.333   3
 -10   0   5 14.9068 106.554   3
  -9   0   5 64.3559 112.256   3
   8   0  -5 12.7679 21.2426   2
  -8   0   5-13.7908 88.2463   3
  -7   0   5-24.2590 88.1841   3
  -6   0   5-43.0902 94.0923   3
  -5   0   5 10.3428 78.9025   3
  -4   0   5 31.6384 56.3881   1
  -3   0   5 9.84440 53.6703   1
   2   0  -5 26.8758 42.4764   1
  -2   0   5 56.1632 52.3679   1
  -1   0   5 142.198 55.3884   1
   0   0   5 59.3493 55.4468   1
   1   0   5 23.7124 58.3606   1
  -2   0  -5 30.2460 71.3650   3
  -3   0  -5 9.34378 69.3718   3
  -4   0  -5-66.7074 76.7585   3
  -5   0  -5 52.5313 85.1909   3
  -6   0  -5-127.547 95.9995   3
  -7   0  -5-19.4553 89.5681   3
  -8   0  -5 71.6456 99.1514   3
  -9   0  -5-92.5888 115.283   3
  10   0   5-48.0352 85.9542   4
 -10   0  -5-205.417 139.970   3
 -11   0  -5 66.3142 137.658   3
  11   0   5-22.7506 90.8353   4
 -12   0  -5 310.857 155.998   3
 -13   0  -5 181.258 146.829   3
 -14   1   5 6443.29 419.955   3
 -14  -1   5 6540.81 438.366   3
 -13   1   5 5665.44 379.048   3
 -13  -1   5 6234.72 407.201   3
 -12  -1   5 4357.27 326.079   3
 -12   1   5 4362.57 319.016   3
 -11   1   5-56.8116 119.795   3
 -11  -1   5 34.7126 111.344   3
 -10   1   5 16575.4 602.430   3
 -10  -1   5 16472.8 610.287   3
  -9   1   5 11023.5 452.428   3
  -9  -1   5 12052.5 474.050   3
  -8  -1   5 22788.2 679.165   3
  -8   1   5 21638.8 660.341   3
  -7  -1   5 1824.99 165.753   3
  -7   1   5 1534.58 151.592   3
  -6   1   5 5092.05 239.915   3
  -6  -1   5 4998.23 245.692   3
  -5  -1   5 4194.61 206.838   3
  -5  -1   5 4045.05 199.940   1
  -4  -1   5 33095.0 787.259   1
  -4  -1   5 33385.5 783.705   3
  -3  -1   5 46487.1 1045.69   1
  -3   1   5 47978.5 988.804   1
   2  -1  -5 45480.2 916.037   1
  -2   1   5 45128.6 916.332   1
  -2  -1   5 42574.7 974.895   1
  -1   1   5 6876.82 179.689   1
   1  -1  -5 7229.36 182.164   1
  -1  -1   5 6517.16 221.812   1
   0  -1  -5 3183.54 117.636   1
   0  -1   5 3314.13 146.215   1
  -1  -1  -5 31087.6 675.119   1
  -1   1  -5 29826.2 674.050   3
  -1  -1  -5 29651.1 695.711   3
   1  -1   5 30198.7 700.757   1
  -2   1  -5 41141.3 904.511   3
  -2  -1  -5 42482.5 928.218   3
   2  -1   5 40678.2 930.399   1
  -3   1  -5 4043.60 177.708   3
  -3  -1  -5 4239.73 193.123   3
  -4  -1  -5 5544.54 241.172   3
  -4   1  -5 5751.92 229.192   3
  -5   1  -5 4135.92 210.369   3
  -5  -1  -5 4278.28 227.212   3
  -6   1  -5 4521.97 235.054   3
  -6  -1  -5 4220.71 239.572   3
  -7   1  -5 1739.65 160.252   3
  -7  -1  -5 1398.33 153.389   3
  -8  -1  -5 1059.60 161.092   3
  -8   1  -5 1246.36 152.622   3
  -9   1  -5 2767.03 227.443   3
  -9  -1  -5 2842.28 234.860   3
   9   1   5 2802.57 176.855   4
 -10  -1  -5 7330.57 401.356   3
  10   1   5 8874.72 343.646   4
 -10   1  -5 8017.90 402.502   3
 -11   1  -5 7064.53 399.756   3
 -11  -1  -5 6854.13 403.335   3
  11  -1   5 7903.14 390.914   4
 -12   1  -5 1253.33 204.883   3
 -12  -1  -5 832.506 182.928   3
  12  -1   5 1409.32 188.795   4
 -13   1  -5 48.9356 128.137   3
 -13  -1  -5 178.000 158.756   3
  13  -1   5-56.5060 140.057   4
 -14   2   5 717.212 196.425   3
 -14  -2   5 57.6572 172.460   3
 -13   2   5 1422.67 208.865   3
 -13  -2   5 1558.72 225.100   3
 -12   2   5 344.497 138.565   3
 -12  -2   5 224.721 144.507   3
 -11   2   5 1021.08 180.407   3
 -11  -2   5 1070.63 184.491   3
 -10  -2   5 7551.19 384.194   3
  10  -2  -5 6888.49 362.218   4
 -10   2   5 7353.17 366.496   3
  -9   2   5 147.205 110.064   3
  -9  -2   5 404.493 130.188   3
   9  -2  -5 65.1437 90.0523   4
  -8   2   5 290.468 94.1034   3
  -8  -2   5 97.5970 97.0835   3
   8  -2  -5 315.420 112.956   4
  -7   2   5 5181.18 257.371   3
  -7  -2   5 5289.63 272.379   3
  -7  -2   5 5305.15 271.353   1
   7  -2  -5 4934.71 267.058   4
   6  -2  -5 73.8841 86.9027   4
  -6  -2   5-71.0447 83.4622   3
  -6  -2   5 22.0822 80.2472   1
  -5  -2   5 12286.3 392.198   3
  -5  -2   5 12439.9 414.667   1
   5  -2  -5 12274.1 407.483   4
  -4  -2   5 9086.23 290.229   3
   4  -2  -5 8214.60 299.698   4
  -4  -2   5 8247.69 307.856   1
  -3  -2   5 775.092 102.053   1
  -3   2   5 772.848 47.2490   1
   2   2  -5 8638.07 246.748   3
  -2  -2   5 8703.90 291.474   1
  -1  -2   5 1431.93 115.051   1
   0  -2   5 1372.56 109.903   1
  -1   2  -5 6302.93 193.319   3
   1  -2   5 6373.37 238.361   1
  -1  -2  -5 6659.38 228.068   3
   2  -2   5 667.286 92.1930   1
  -2   2  -5 660.556 67.7414   3
  -2  -2  -5 827.425 98.6629   3
  -3   2  -5 8051.39 254.561   3
   3  -2   5 7922.92 289.668   1
  -3  -2  -5 7648.89 282.996   3
  -4   2  -5 12850.0 383.032   3
  -4  -2  -5 13183.2 416.352   3
  -5   2  -5 2189.55 147.568   3
  -5  -2  -5 2288.25 166.206   3
  -6   2  -5 577.856 102.387   3
  -6  -2  -5 753.384 122.792   3
  -7   2  -5 2525.06 185.010   3
  -7  -2  -5 2660.86 206.223   3
  -8   2  -5 2047.18 122.950   2
  -8   2  -5 1813.51 174.324   3
  -8  -2  -5 2080.68 197.651   3
   8   2   5 2282.21 131.348   4
  -9   2  -5 632.503 138.282   3
  -9  -2  -5 739.604 158.276   3
 -10  -2  -5 171.090 134.494   3
 -10   2  -5-106.473 113.103   3
  11  -2   5 45.6615 124.183   4
 -11   2  -5 158.348 113.610   3
 -11  -2  -5-99.6920 142.957   3
  12  -2   5 72.5648 115.615   4
 -12   2  -5 226.504 138.241   3
 -12  -2  -5 179.077 153.934   3
 -13   2  -5 119.040 135.937   3
  13  -2   5 15.4007 114.711   4
  14  -2   5 373.312 155.060   4
 -13   3   5 1872.57 235.351   3
 -13  -3   5 1604.70 219.332   3
 -13  -3   5 1977.92 242.656   1
 -12  -3   5 347.806 134.761   3
 -12   3   5 272.443 139.250   3
 -12  -3   5 195.267 140.338   1
  12  -3  -5 444.763 151.556   4
  11  -3  -5 3382.28 284.346   4
 -11  -3   5 3683.17 283.400   3
 -11  -3   5 3336.50 287.714   1
 -11   3   5 3582.08 273.910   3
 -10   3   5 108.398 105.570   3
 -10  -3   5 145.871 112.314   3
  10  -3  -5 312.817 126.522   4
 -10  -3   5 290.566 117.157   1
  -9  -3   5 7269.04 355.046   3
  -9  -3   5 6486.45 358.436   1
   9  -3  -5 7105.04 366.968   4
  -8  -3   5 7989.75 379.685   1
  -8  -3   5 8493.40 371.837   3
   8  -3  -5 7921.61 378.079   4
   8   3  -5 8802.45 268.652   2
  -7  -3   5 2103.55 181.232   1
  -7  -3   5 1955.56 165.975   3
   7  -3  -5 1966.84 180.624   4
  -6  -3   5 2950.39 204.810   1
  -6  -3   5 3195.93 191.610   3
   6  -3  -5 2873.88 206.399   4
  -5  -3   5 13070.1 406.371   3
   5  -3  -5 12676.8 435.761   4
  -5  -3   5 12624.1 439.226   1
  -4  -3   5 16154.3 442.758   3
  -4   3   5 16117.2 364.575   1
   4  -3  -5 15073.4 479.396   4
  -4  -3   5 15778.2 492.483   1
  -3  -3   5 32081.2 808.812   1
   3  -3  -5 32766.8 795.792   4
   2   3  -5 2153.22 102.599   3
   2  -3  -5 1957.48 129.964   4
  -2  -3   5 2101.84 145.747   1
   1   3  -5 11447.0 281.539   3
  -1  -3   5 11182.2 361.511   1
   0  -3   5 32198.8 779.265   1
  -1  -3  -5 57113.5 1259.30   3
  -1   3  -5 57714.0 1191.55   3
   1  -3   5 56319.1 1294.51   1
   1   3   5 61578.2 1203.87   4
  -2   3  -5 11617.0 304.550   3
  -2  -3  -5 11530.4 355.550   3
   2  -3   5 12430.3 387.698   1
   2   3   5 12082.3 277.654   4
  -3   3  -5 4838.73 173.511   3
   3  -3   5 4818.23 219.700   1
  -3  -3  -5 4510.51 204.436   3
  -4   3  -5 429.043 68.3209   3
  -4  -3  -5 361.079 84.1098   3
  -5   3  -5 19164.9 526.813   3
  -5  -3  -5 18910.8 570.066   3
  -6   3  -5 24729.3 653.621   3
  -6  -3  -5 24690.2 702.765   3
   6   3   5 23423.4 499.320   4
  -7   3  -5 5608.60 272.951   3
  -7  -3  -5 5615.29 305.827   3
  -7   3  -5 6185.89 251.942   2
  -8   3  -5 928.205 97.5435   2
  -8  -3  -5 995.590 145.393   3
  -8   3  -5 950.144 131.062   3
  -9  -3  -5 1960.72 208.233   3
  -9   3  -5 1959.68 192.011   3
 -10   3  -5 4850.87 307.193   3
 -10  -3  -5 5256.92 339.969   3
 -11   3  -5 4142.15 294.613   3
 -11  -3  -5 3512.86 299.119   3
  11  -3   5 3820.71 305.147   4
  12  -3   5 486.140 152.417   4
 -12   3  -5 168.597 112.799   3
 -12  -3  -5-174.313 162.398   3
  13  -3   5-17.7069 129.471   4
 -13   3  -5 151.066 133.203   3
 -13  -4   5 671.608 178.943   1
 -13  -4   5 1030.70 203.430   3
 -12  -4   5 82.5483 138.681   3
 -12  -4   5 237.543 154.513   1
  12  -4  -5 460.921 166.478   4
 -11  -4   5 402.462 143.943   1
 -11  -4   5 165.878 125.893   3
  11  -4  -5 194.196 120.688   4
 -10  -4   5 736.175 145.660   1
 -10  -4   5 827.967 156.262   3
  10  -4  -5 861.449 161.348   4
  -9  -4   5 1541.23 177.374   3
  -9  -4   5 1259.60 174.273   1
   9  -4  -5 1293.30 182.005   4
  -8  -4   5 11453.7 486.434   1
  -8  -4   5 12577.6 466.442   3
   8  -4  -5 11878.2 494.349   4
   8   4  -5 12263.9 371.390   2
   7   4  -5 17.5155 53.6098   2
  -7  -4   5 29.8787 81.6487   3
  -7  -4   5 29.1205 87.2050   1
   7  -4  -5 25.8395 95.8945   4
  -6  -4   5 417.527 88.0525   3
  -6  -4   5 330.112 106.424   1
   6  -4  -5 331.814 112.240   4
  -5  -4   5 339.285 82.8741   3
  -5  -4   5 412.148 102.753   1
  -5   4   5 375.782 39.6215   1
   5  -4  -5 354.815 100.409   4
  -4  -4   5 1032.41 124.010   1
  -4   4   5 1094.71 45.5753   1
   4  -4  -5 1192.42 135.753   4
  -3   4   5 3857.20 220.597   2
  -3  -4   5 4220.88 233.540   1
   3  -4  -5 4101.32 215.499   4
   2   4  -5 3213.69 121.431   3
   2  -4  -5 2990.31 172.998   4
  -2  -4   5 3370.81 195.762   1
  -2   4   5 3109.24 195.739   2
   1   4  -5 4825.82 136.224   3
   1  -4  -5 4532.59 119.589   1
  -1  -4   5 5009.59 233.064   1
  -1   4   5 4306.40 225.108   2
   0  -4  -5 206.926 31.2198   1
   0   4  -5 180.838 21.7626   3
   0   4  -5 185.058 21.0414   3
   0  -4  -5 239.639 54.7846   3
   0  -4   5 255.111 74.0772   1
  -1   4  -5 228.875 26.1475   3
   1  -4   5 253.708 72.8319   1
  -1  -4  -5 201.036 55.3151   3
  -2   4  -5 2185.21 90.7209   3
  -2  -4  -5 2214.73 135.362   3
   2  -4   5 2264.21 155.164   1
  -3   4  -5 1260.48 82.0627   3
   3  -4   5 1277.74 124.435   1
  -3  -4  -5 1062.21 113.478   3
  -4   4  -5 1346.73 97.3509   3
  -4  -4  -5 1147.66 118.917   3
  -5   4  -5 8323.37 337.832   2
  -5  -4  -5 8636.43 353.218   3
  -5   4  -5 9299.01 309.019   3
  -6   4  -5 6853.72 281.730   3
  -6  -4  -5 6619.63 318.690   3
  -6   4  -5 7041.22 301.513   2
  -7   4  -5-28.4504 71.7463   2
  -7   4  -5 122.275 81.8188   3
  -7  -4  -5 23.2655 93.5105   3
  -8   4  -5 96.1422 68.8142   2
  -8   4  -5 33.2620 81.8317   3
  -8  -4  -5 115.468 115.159   3
  -9   4  -5 362.912 115.612   3
  -9  -4  -5 230.065 125.069   3
 -10   4  -5 1017.84 161.177   3
 -10  -4  -5 890.871 177.463   3
  11  -4   5 1228.06 211.338   4
 -11   4  -5 858.521 163.058   3
 -11  -4  -5 769.637 167.229   3
  12  -4   5-90.6996 139.194   4
 -12  -4  -5 165.144 132.210   3
 -13  -5   5 2614.90 278.017   3
 -12  -5   5 2603.41 260.771   3
 -12  -5   5 1624.16 231.568   1
  12  -5  -5 1794.43 231.237   4
  11  -5  -5 2070.03 254.305   4
 -11  -5   5 2052.44 227.977   3
 -11  -5   5 1648.86 225.294   1
 -10  -5   5 10439.8 462.926   3
  10  -5  -5 8886.87 478.128   4
 -10  -5   5 9677.43 491.082   1
  -9  -5   5 9261.41 413.067   3
  -9  -5   5 9150.98 459.347   1
   9  -5  -5 8954.45 457.038   4
  -8  -5   5 18212.1 605.860   3
   8  -5  -5 18121.4 666.756   4
   8   5  -5 18406.3 535.998   2
  -8  -5   5 17548.1 654.994   1
  -7  -5   5-17.4902 79.9895   3
  -7  -5   5 73.5465 111.075   1
   7  -5  -5 163.587 104.508   4
   7   5  -5 104.698 65.9422   2
  -6  -5   5 85.4320 94.9091   1
   6   5  -5 43.2523 76.6779   2
  -6  -5   5 93.7123 69.8606   3
   6  -5  -5-31.8035 96.2078   4
  -5  -5   5 4036.42 254.714   1
   5  -5  -5 4523.26 268.876   4
   5   5  -5 4398.51 231.830   2
   4   5  -5 45328.6 1101.29   2
  -4   5   5 45003.0 1144.70   2
  -4  -5   5 46313.2 1154.61   1
   4  -5  -5 44703.8 1127.54   4
  -3  -5   5 22062.3 653.763   1
  -3   5   5 21528.0 658.626   2
   3  -5  -5 21464.2 629.993   4
   2   5  -5 3044.97 106.598   3
   2  -5  -5 2978.54 184.358   4
  -2  -5   5 2828.84 188.547   1
  -2   5   5 2867.09 213.586   2
  -1   5   5 313.463 95.3006   2
  -1  -5   5 313.063 82.5895   1
   1  -5  -5 304.766 67.9668   4
   1  -5  -5 350.135 31.4659   1
   1  -5  -5 357.202 56.4027   3
   0   5   5 1619.86 160.191   2
   0  -5   5 1995.46 154.741   1
   0  -5  -5 2003.27 113.241   3
   0  -5  -5 1989.63 96.1158   1
  -1  -5  -5 16817.8 451.301   3
   1  -5   5 16653.1 520.531   1
   1   5   5 16071.0 539.572   2
  -1  -5  -5 17670.0 451.054   1
   2  -5   5 676.608 105.849   1
  -2  -5  -5 774.029 84.7060   3
  -2  -5  -5 625.218 78.7220   1
  -3   5  -5 185.884 93.9775   2
  -3   5  -5 100.436 27.5394   3
  -3  -5  -5 139.936 64.4790   3
   3  -5   5 177.626 79.9847   1
  -3  -5  -5 131.665 60.5226   1
   4  -5   5 31.1446 68.0885   1
  -4   5  -5 149.801 95.0740   2
  -4  -5  -5 17.8876 72.2025   3
  -5  -5  -5 1865.33 157.714   3
  -5   5  -5 2126.42 181.235   2
  -6  -5  -5 8520.03 369.046   3
  -6   5  -5 8938.31 373.770   2
  -7   5  -5 1633.37 157.150   2
  -7  -5  -5 1387.50 167.868   3
  -8   5  -5-57.0886 87.3596   2
  -8  -5  -5 233.722 133.154   3
  -9  -5  -5 446.569 144.238   3
 -10  -5  -5 2230.51 245.371   3
  11  -5   5 1738.25 235.940   4
 -11  -5  -5 1410.85 215.410   3
 -11  -6   5 3.08330 112.162   1
  10  -6  -5 866.160 194.436   4
 -10  -6   5 814.194 160.723   1
   9  -6  -5 235.889 133.159   4
  -9  -6   5 289.342 136.885   1
  -8  -6   5 64.3737 111.585   1
   8  -6  -5-84.5608 124.697   4
   7   6  -5-10.9916 74.6292   2
  -7  -6   5 11.8156 100.211   1
   7  -6  -5 17.0221 105.194   4
  -6  -6   5 393.064 120.825   1
   6   6  -5 361.173 95.2076   2
   6  -6  -5 323.375 115.022   4
  -5   6   5-80.6295 118.896   2
   5   6  -5 156.805 84.5744   2
  -5  -6   5-3.49371 97.3092   1
   5  -6  -5 124.238 99.0425   4
  -4   6   5 784.347 145.675   2
  -4  -6   5 889.673 137.825   1
   4   6  -5 901.110 128.810   2
   4  -6  -5 872.195 133.760   4
  -3   6   5 647.152 126.239   2
   3   6  -5 718.246 127.860   2
  -3  -6   5 639.432 126.316   1
   3  -6  -5 785.423 120.457   4
  -2  -6   5 3595.90 230.275   1
  -2   6   5 3664.07 256.904   2
   2  -6  -5 4146.17 231.489   4
   2   6  -5 3467.76 233.507   2
   1  -6  -5 10103.3 356.661   4
  -1  -6   5 8934.33 373.162   1
  -1   6   5 9089.28 415.407   2
   1   6  -5 8998.18 390.602   2
   0  -6   5 11822.4 430.489   1
   0   6   5 12194.5 470.563   2
   0   6  -5 11625.6 456.403   2
  -1   6  -5-57.6604 97.7943   2
   1  -6   5 44.0058 77.0069   1
   1   6   5 70.3857 91.9508   2
  -2   6  -5 974.676 143.930   2
   2  -6   5 1165.80 135.336   1
  -3  -6  -5 469.689 82.9957   1
  -3   6  -5 775.962 137.818   2
   3  -6   5 529.634 108.342   1
  -4  -6  -5 1735.87 158.562   1
   4  -6   5 1489.48 147.286   1
  -4   6  -5 1522.73 174.280   2
  -4  -6  -5 1627.74 140.772   3
  -5   6  -5 26.0990 83.8455   2
  -5  -6  -5 16.6960 78.9259   3
  -5  -6  -5-90.3498 85.0412   1
  -6  -6  -5 282.670 97.2488   1
  -6   6  -5 430.822 117.974   2
  -6  -6  -5 446.865 109.809   3
  -7   6  -5 856.709 140.857   2
  -7  -6  -5 1153.01 160.799   3
  -8  -6  -5-31.9748 101.862   3
  -8   6  -5 118.112 95.9174   2
  -9  -6  -5-70.6621 123.626   3
 -10  -6  -5 112.944 131.450   3
 -11  -6  -5 377.946 147.377   3
 -10  -7   5-155.226 119.413   1
  -9  -7   5 2740.71 279.197   1
   9  -7  -5 2470.29 271.043   4
  -8  -7   5 2880.06 270.818   1
   8  -7  -5 2465.24 258.541   4
   7   7  -5 580.031 118.331   2
   7  -7  -5 467.685 141.937   4
  -7  -7   5 782.112 165.136   1
   6   7  -5 188.638 107.155   2
  -6  -7   5 127.662 126.438   1
   6  -7  -5 361.774 134.145   4
   5   7  -5 351.430 113.481   2
  -5  -7   5 208.682 104.353   1
   5  -7  -5 69.1189 115.541   4
   4   7  -5 772.346 140.806   2
  -4  -7   5 810.539 146.061   1
   4  -7  -5 550.841 131.869   4
  -4   7   5 518.212 137.360   2
  -3   7   5 451.189 137.216   2
   3   7  -5 466.357 119.605   2
  -3  -7   5 529.565 121.338   1
   3  -7  -5 655.979 126.779   4
  -2   7   5-13.0225 107.965   2
  -2  -7   5 233.745 103.273   1
   2  -7  -5-5.13605 77.7613   4
   2   7  -5-46.4000 99.7351   2
  -1   7   5 1065.16 170.886   2
   1   7  -5 858.477 143.787   2
  -1  -7   5 649.823 111.101   1
   0  -7   5 4262.10 252.872   1
   0   7  -5 4304.75 286.492   2
   0   7   5 4540.54 300.334   2
   1  -7   5 18083.7 587.058   1
  -1   7  -5 16859.3 620.599   2
   1   7   5 17411.7 640.401   2
  -2   7  -5 6731.33 362.664   2
  -3   7  -5 6495.26 360.496   2
  -4   7  -5 7447.95 389.870   2
  -5   7  -5 13038.3 538.678   2
  -6   7  -5 4749.33 309.794   2
  -7   7  -5 5628.01 341.966   2
  -8   7  -5 681.739 143.758   2
  -9  -8   5 345.137 156.797   1
   8  -8  -5 392.431 151.694   4
  -8  -8   5 587.254 157.927   1
  -7  -8   5 202.768 133.821   1
   7  -8  -5 35.6842 124.081   4
   6   8  -5 72.1970 100.443   2
  -6  -8   5 89.9523 105.906   1
   6  -8  -5 331.835 132.700   4
   5   8  -5 344.003 110.891   2
  -5  -8   5 416.445 132.070   1
   5  -8  -5 516.947 134.115   4
   4   8  -5 810.988 147.920   2
  -4  -8   5 536.040 121.344   1
   4  -8  -5 985.475 167.253   4
  -3   8   5 5711.80 380.895   2
   3   8  -5 5139.90 331.226   2
  -2   8   5 3857.44 306.140   2
   2   8  -5 4532.42 310.791   2
   1   8  -5 166.821 108.405   2
  -1   8   5 178.207 119.243   2
   0   8  -5 890.621 155.769   2
  -1   8  -5 4903.42 327.713   2
  -2   8  -5 5066.29 342.031   2
  -3   8  -5 894.884 172.615   2
  -4   8  -5 75.1785 116.401   2
  -5   8  -5 90.5653 113.589   2
  -6   8  -5 1368.91 205.186   2
  -7   8  -5-90.9410 112.841   2
   6   9  -5 1352.65 204.898   2
   5   9  -5 5736.83 371.103   2
   4   9  -5 2522.39 252.374   2
   3   9  -5 2463.55 262.411   2
   2   9  -5 3955.04 314.716   2
   1   9  -5 546.974 139.685   2
   0   9  -5-47.4111 124.920   2
  -1   9  -5 1271.16 199.445   2
 -14   0   6 908.904 208.468   3
 -13   0   6 2463.45 263.296   3
 -12   0   6 17470.3 680.634   3
 -11   0   6 32651.0 986.164   3
 -10   0   6 8348.81 405.449   3
  -9   0   6 13699.2 512.769   3
  -8   0   6 62854.9 1491.41   3
  -7   0   6 52254.4 1245.64   3
  -6   0   6 25642.9 688.535   3
  -5   0   6 5021.46 214.035   1
  -4   0   6 979.068 93.5751   1
  -3   0   6 65947.7 1384.33   1
  -2   0   6 106702. 2184.54   1
   2   0  -6 110129. 2185.60   1
  -1   0   6 226337. 4464.19   1
   1   0  -6 240440. 4471.16   1
   0   0   6 27827.7 636.994   1
   1   0   6 8767.20 270.839   1
  -2   0  -6 19880.0 510.281   3
  -3   0  -6 17996.7 488.807   3
  -4   0  -6 2465.06 164.237   3
  -5   0  -6 28048.7 737.562   3
  -6   0  -6 141.530 90.5057   3
  -7   0  -6 7207.47 334.538   3
  -8   0  -6 16647.0 578.157   3
  -9   0  -6 40.9636 101.281   3
 -10   0  -6 571.925 146.726   3
  11   0   6 1287.98 158.804   4
 -11   0  -6 1257.20 201.294   3
 -12   0  -6 1368.35 220.647   3
 -13   0  -6 9074.16 511.934   3
 -14   1   6 524.372 144.536   3
 -14  -1   6 407.751 161.784   3
 -13  -1   6 1914.60 242.403   3
 -13   1   6 1355.11 223.916   3
 -12   1   6 495.098 154.859   3
 -12  -1   6 794.223 176.891   3
 -11  -1   6 3349.24 272.985   3
 -11   1   6 3101.96 261.586   3
 -10   1   6 307.132 121.424   3
 -10  -1   6 354.325 124.426   3
  -9  -1   6 290.387 120.775   3
  -9   1   6 311.931 121.418   3
  -8   1   6 3703.82 234.675   3
  -8  -1   6 4378.08 255.531   3
  -7   1   6 23847.9 683.458   3
  -7  -1   6 24778.6 698.372   3
  -6  -1   6 11589.5 395.728   3
  -6  -1   6 11072.6 387.465   1
  -5  -1   6 38092.6 921.866   1
  -5  -1   6 39094.9 922.894   3
  -4   1   6 9475.96 273.752   1
  -4  -1   6 9216.81 313.283   1
  -3  -1   6 1933.97 126.709   1
  -3   1   6 2216.68 101.354   1
  -2   1   6 1746.94 83.1916   1
  -2  -1   6 1716.41 119.072   1
   2  -1  -6 1704.21 80.3436   1
  -1   1   6 38482.6 840.928   1
   1  -1  -6 42329.2 845.603   1
  -1  -1   6 40095.6 897.072   1
   0   1   6 2161.06 104.988   1
   0  -1  -6 2599.42 110.540   1
   0  -1   6 2470.98 137.141   1
   1  -1   6-100.497 75.7901   1
  -2  -1  -6 20860.2 529.909   3
  -2   1  -6 20116.4 507.223   3
   2  -1   6 20157.7 535.106   1
  -3   1  -6 215.400 73.6910   3
  -3  -1  -6 328.639 97.7635   3
  -4   1  -6 4570.66 210.527   3
  -4  -1  -6 4466.89 221.728   3
  -5   1  -6 1224.38 121.644   3
  -5  -1  -6 966.899 125.582   3
  -6   1  -6 9792.15 376.265   3
  -6  -1  -6 10483.9 394.713   3
  -7   1  -6 915.559 133.846   3
  -7  -1  -6 726.497 130.232   3
  -8  -1  -6 15056.4 553.650   3
  -8   1  -6 15194.0 538.160   3
  -9   1  -6 149.323 106.033   3
  -9  -1  -6-25.6978 123.015   3
 -10   1  -6 1546.94 195.373   3
 -10  -1  -6 1686.13 203.301   3
  10   1   6 2010.02 172.015   4
  11  -1   6 1327.37 183.354   4
 -11   1  -6 630.930 162.236   3
 -11  -1  -6 990.685 180.691   3
  12  -1   6 629.444 140.521   4
 -12   1  -6 694.111 181.934   3
 -12  -1  -6 709.259 158.614   3
 -13   1  -6 108.621 141.471   3
 -14   2   6 898.748 204.727   3
 -14  -2   6 1399.10 215.121   3
 -14  -2   6 778.301 191.408   1
 -13   2   6 769.137 168.846   3
 -13  -2   6 499.895 164.459   3
 -13  -2   6 301.011 145.125   1
 -12  -2   6 1069.67 190.380   1
 -12  -2   6 1538.75 202.233   3
 -12   2   6 1408.49 209.603   3
 -11   2   6 145.892 103.268   3
 -11  -2   6 103.930 132.073   3
 -10   2   6 15.1532 108.291   3
 -10  -2   6 73.6524 119.777   3
 -10  -2   6 78.0164 101.625   1
  -9  -2   6 4710.14 285.198   3
  -9  -2   6 4343.69 279.835   1
  -9   2   6 4245.42 266.267   3
  -8  -2   6 619.040 124.948   3
  -8  -2   6 639.803 124.329   1
  -7  -2   6 12479.5 442.594   3
  -7  -2   6 11880.3 444.285   1
  -6  -2   6 6855.09 289.866   3
  -6  -2   6 6400.06 294.788   1
  -5  -2   6 5040.09 230.780   3
  -5  -2   6 5537.85 254.844   1
  -4   2   6 7210.89 210.345   1
  -4  -2   6 7328.76 291.081   1
  -3   2   6 20803.3 449.311   1
  -3  -2   6 20851.7 558.952   1
  -2  -2   6 49843.5 1121.16   1
   1  -2  -6 42101.6 846.535   1
  -1  -2   6 40679.6 951.268   1
   0  -2  -6 12161.5 296.775   1
   0  -2   6 11153.7 354.560   1
   1  -2   6 15504.9 441.493   1
  -1   2  -6 15784.5 387.653   3
  -1  -2  -6 14359.3 421.523   3
  -2   2  -6 26242.7 607.125   3
  -2  -2  -6 25497.2 640.429   3
   2  -2   6 25790.8 663.634   1
  -3  -2  -6 73899.0 1596.30   3
   3  -2   6 73514.1 1612.39   1
  -3   2  -6 73644.4 1555.03   3
  -4  -2  -6 25080.4 674.695   3
  -4   2  -6 25127.8 635.148   3
  -5  -2  -6 5891.19 273.659   3
  -5   2  -6 5279.52 240.424   3
  -6   2  -6 30040.6 795.101   3
  -6  -2  -6 30321.0 832.821   3
  -7   2  -6 22599.4 661.516   3
  -7  -2  -6 22351.5 694.193   3
   8   2   6 17449.2 476.791   4
  -8   2  -6 16430.6 569.820   3
  -8  -2  -6 17062.1 606.671   3
  -9  -2  -6 1306.17 179.408   3
  -9   2  -6 1207.26 162.690   3
 -10   2  -6 526.199 134.908   3
 -10  -2  -6 638.353 154.074   3
 -11   2  -6 620.045 152.861   3
 -11  -2  -6 510.743 163.275   3
 -12   2  -6 5259.85 363.751   3
 -12  -2  -6 5718.94 393.383   3
  12  -2   6 4677.67 342.641   4
 -13   2  -6 2558.89 272.511   3
  13  -2   6 2065.23 242.847   4
 -13  -3   6 1137.84 203.870   3
 -13  -3   6 799.080 175.275   1
 -12  -3   6 359.188 149.839   3
 -12  -3   6 65.8546 123.659   1
 -11  -3   6 996.327 171.501   3
 -11  -3   6 986.156 180.626   1
 -10  -3   6 981.622 165.410   3
 -10  -3   6 1159.36 168.356   1
  10  -3  -6 963.656 147.767   4
  -9  -3   6 5911.47 339.836   1
  -9  -3   6 6349.29 336.996   3
   9  -3  -6 6186.78 335.637   4
  -8  -3   6 96.9360 100.283   3
  -8  -3   6 297.661 108.756   1
   8  -3  -6 193.029 101.338   4
  -7  -3   6 141.664 86.7232   3
  -7  -3   6 138.637 80.4878   1
   7  -3  -6 379.849 106.600   4
  -6  -3   6 8835.93 336.358   3
   6  -3  -6 8458.69 355.560   4
  -6  -3   6 8053.48 353.017   1
  -5  -3   6 74.7683 90.3404   1
  -5  -3   6 31.9777 66.8094   3
   5  -3  -6 84.2540 86.2818   4
  -4  -3   6 1310.02 138.617   1
  -4   3   6 991.570 51.9975   1
   4  -3  -6 1090.71 126.033   4
  -4   3   6 1132.33 54.6415   1
  -3  -3   6 2862.64 181.437   1
  -2  -3   6 5432.97 240.857   1
  -1  -3   6 2236.83 153.636   1
   0  -3   6 1014.73 107.765   1
  -1   3  -6 7509.36 223.556   3
   1  -3   6 7901.36 298.340   1
  -1  -3  -6 7244.52 268.911   3
   1   3   6 8888.59 234.268   4
  -2   3  -6 2481.91 119.914   3
  -2  -3  -6 2482.71 153.944   3
   2   3   6 2972.85 106.084   4
   2  -3   6 2624.00 170.326   1
   3  -3   6 1048.18 120.519   1
  -3   3  -6 980.245 84.5332   3
  -3  -3  -6 842.252 104.089   3
  -4   3  -6 1028.27 97.3900   3
  -4  -3  -6 831.625 112.843   3
  -5   3  -6 724.414 100.145   3
  -5  -3  -6 853.646 116.498   3
   6   3   6 308.856 31.9380   4
  -6   3  -6 295.864 86.1397   3
  -6  -3  -6 301.301 110.222   3
  -7   3  -6 7865.25 331.146   3
  -7  -3  -6 7228.38 350.282   3
  -8   3  -6 4507.72 259.614   3
  -8  -3  -6 4347.44 287.736   3
  -8   3  -6 4380.80 214.616   2
  -9  -3  -6 1343.33 177.561   3
  -9   3  -6 1292.45 163.730   3
 -10   3  -6 866.446 151.302   3
 -10  -3  -6 996.626 184.392   3
 -11   3  -6 422.130 143.638   3
 -11  -3  -6-19.5084 133.177   3
  12  -3   6-3.10642 128.937   4
 -12   3  -6 118.172 136.179   3
 -12  -3  -6-42.6436 136.412   3
  13  -3   6 539.586 179.741   4
 -13   3  -6 508.274 162.882   3
 -13  -4   6 2927.07 296.854   3
 -13  -4   6 3144.72 311.443   1
 -12  -4   6 12522.2 599.230   1
 -12  -4   6 13293.9 590.254   3
 -11  -4   6 8953.86 473.487   1
 -11  -4   6 9966.04 472.496   3
  11  -4  -6 9412.16 482.657   4
 -10  -4   6 6021.91 369.045   1
 -10  -4   6 6227.37 352.792   3
  10  -4  -6 6071.10 370.452   4
  -9  -4   6 1881.73 183.558   3
  -9  -4   6 2153.61 216.280   1
   9  -4  -6 2245.38 217.237   4
  -8  -4   6 617.764 143.532   1
   8   4  -6 693.095 87.0135   2
  -8  -4   6 762.406 128.443   3
   8  -4  -6 848.067 151.074   4
  -7  -4   6 4458.02 246.669   3
   7  -4  -6 4318.24 274.107   4
  -7  -4   6 3935.37 265.520   1
  -6  -4   6 8492.12 331.713   3
   6  -4  -6 8225.59 369.017   4
  -6  -4   6 8347.26 376.548   1
  -5   4   6 11088.8 264.262   1
  -5  -4   6 10145.0 410.862   1
   5  -4  -6 10400.7 409.642   4
  -4  -4   6 45.6115 90.1800   1
   4  -4  -6 40.1254 74.8425   4
  -3  -4   6 12186.2 431.558   1
   3  -4  -6 12302.8 408.665   4
   2   4  -6 19250.8 452.775   3
  -2  -4   6 18614.0 562.397   1
   1   4  -6 8658.43 226.716   3
  -1  -4   6 8409.48 330.911   1
   0   4  -6 348.274 35.0112   3
   0  -4  -6 255.462 59.7575   3
   0  -4  -6 382.729 42.2242   1
   0  -4   6 258.159 85.9343   1
  -1  -4  -6 1450.11 110.464   3
   1  -4   6 1412.60 132.231   1
  -1   4  -6 1583.12 72.5015   3
  -2   4  -6 3446.02 130.078   3
  -2  -4  -6 3293.91 177.376   3
   2  -4   6 3239.88 196.118   1
  -3  -4  -6 4781.58 229.356   3
   3  -4   6 5103.23 250.871   1
  -3   4  -6 5100.00 182.999   3
   4  -4   6 132.933 75.1271   1
  -4   4  -6 52.4100 52.2452   3
  -4  -4  -6-50.1589 69.9606   3
  -5   4  -6 314.671 66.7101   3
  -5  -4  -6 469.350 105.698   3
  -6   4  -6 845.261 116.953   2
  -6   4  -6 886.569 105.697   3
  -6  -4  -6 859.237 125.808   3
  -7   4  -6 662.682 109.248   3
  -7   4  -6 832.581 114.401   2
  -7  -4  -6 642.973 132.718   3
  -8   4  -6 5973.39 298.467   3
  -8  -4  -6 5745.93 324.948   3
  -8   4  -6 5445.75 267.225   2
  -9   4  -6 1526.08 169.602   3
  -9  -4  -6 1564.84 201.103   3
 -10   4  -6 1702.35 185.889   3
 -10  -4  -6 1223.60 196.818   3
 -11   4  -6 433.922 135.955   3
 -11  -4  -6 57.3581 132.268   3
 -12  -4  -6 4974.92 387.067   3
 -13  -5   6 674.321 182.735   3
 -12  -5   6 16.7706 136.028   1
 -12  -5   6-75.0634 131.823   3
 -11  -5   6-211.587 145.591   1
 -11  -5   6-65.2970 122.117   3
  11  -5  -6 71.2337 146.252   4
 -10  -5   6 1324.20 189.425   3
 -10  -5   6 760.425 159.488   1
  10  -5  -6 1221.42 198.309   4
  -9  -5   6 774.438 135.935   3
  -9  -5   6 1044.20 181.073   1
   9  -5  -6 766.788 157.719   4
  -8  -5   6 2888.19 212.217   3
  -8  -5   6 2609.95 245.609   1
   8   5  -6 2937.17 179.965   2
   8  -5  -6 2856.11 246.113   4
  -7  -5   6 3999.30 235.313   3
  -7  -5   6 3506.87 262.866   1
   7  -5  -6 4187.34 281.300   4
   7   5  -6 3765.86 210.795   2
   6   5  -6 1239.66 129.003   2
  -6  -5   6 1390.69 160.973   1
   6  -5  -6 1238.15 161.974   4
   5  -5  -6 1611.00 173.038   4
  -5  -5   6 1598.50 171.315   1
  -4  -5   6 3680.21 239.189   1
   4  -5  -6 3336.73 222.914   4
  -3  -5   6 7747.02 347.248   1
   3  -5  -6 7757.52 323.300   4
  -2  -5   6 460.851 99.7322   1
   1   5  -6 97.5905 14.8848   3
   1  -5  -6 31.7802 44.8226   3
  -1  -5   6 17.9277 69.7429   1
   0  -5  -6 983.279 87.5266   3
   0  -5   6 1041.46 119.950   1
   0  -5  -6 1145.58 72.0044   1
  -1  -5  -6 4220.72 192.625   3
  -1  -5  -6 4567.27 180.076   1
   1  -5   6 4620.58 244.651   1
  -2  -5  -6 5584.77 229.080   1
  -2  -5  -6 5516.20 234.963   3
   2  -5   6 5665.19 277.762   1
   3  -5   6 472.280 93.2047   1
  -3  -5  -6 350.291 77.5935   3
   4  -5   6-39.2190 79.4004   1
  -4   5  -6 64.5882 86.2115   2
  -4  -5  -6 20.3649 69.0958   3
  -5  -5  -6 2292.60 177.571   3
  -5   5  -6 2312.08 188.239   2
  -6  -5  -6 669.385 123.021   3
  -6   5  -6 722.848 116.989   2
  -7  -5  -6 52.5261 94.0703   3
  -7   5  -6 268.643 93.2552   2
  -8   5  -6 1414.01 154.133   2
  -8  -5  -6 1589.39 191.105   3
  -9  -5  -6 6916.61 394.270   3
 -10  -5  -6 1178.10 185.756   3
 -11  -5  -6 303.846 158.155   3
 -11  -6   6 1612.77 230.010   1
 -10  -6   6 734.788 171.198   1
  10  -6  -6 252.111 137.096   4
  -9  -6   6 53.0359 126.236   1
   9  -6  -6 3.07388 118.451   4
  -8  -6   6 1161.43 182.236   1
   8  -6  -6 1153.73 183.126   4
  -7  -6   6 4483.92 308.287   1
   7  -6  -6 4063.05 288.505   4
   7   6  -6 4275.36 247.180   2
   6   6  -6 1564.86 154.251   2
  -6  -6   6 1860.24 202.233   1
   6  -6  -6 1662.16 190.191   4
  -5  -6   6 6719.13 353.178   1
   5  -6  -6 6163.61 333.186   4
   5   6  -6 6335.86 309.722   2
   4   6  -6-6.62310 93.9792   2
  -4  -6   6 42.6948 99.6124   1
   4  -6  -6 49.9831 89.6475   4
  -3  -6   6 4470.42 269.494   1
   3  -6  -6 4236.82 249.377   4
   3   6  -6 4774.20 275.937   2
  -2  -6   6 9111.73 385.946   1
   2   6  -6 9027.92 391.519   2
  -1  -6   6 6222.10 307.772   1
   1   6  -6 6116.71 322.332   2
   0   6  -6 55.0193 98.7754   2
   0  -6   6 78.5278 71.9854   1
   1  -6   6 8368.69 358.572   1
  -1   6  -6 7826.88 370.356   2
   2  -6   6 7366.20 337.280   1
  -2   6  -6 7509.41 362.048   2
   3  -6   6 24106.8 720.404   1
  -3  -6  -6 24202.5 655.014   3
  -3   6  -6 23275.2 742.757   2
  -3  -6  -6 25355.0 675.190   1
  -4  -6  -6 11108.3 417.931   1
   4  -6   6 11481.9 439.458   1
  -4  -6  -6 11202.3 401.418   3
  -4   6  -6 10594.2 448.527   2
  -5  -6  -6 2520.62 205.164   1
  -5  -6  -6 2951.62 207.636   3
  -5   6  -6 2489.20 213.272   2
  -6  -6  -6 7406.88 347.614   3
  -6   6  -6 6917.41 353.541   2
  -7  -6  -6 10140.8 437.209   3
  -7   6  -6 10103.9 438.410   2
  -8  -6  -6 7105.98 375.857   3
  -8   6  -6 6702.90 354.035   2
  -9  -6  -6 1522.27 200.013   3
 -10  -6  -6 404.506 136.620   3
 -11  -6  -6-347.086 148.862   3
 -10  -7   6 98.0631 118.141   1
  -9  -7   6 79.4434 127.349   1
   9  -7  -6 191.544 166.226   4
  -8  -7   6 774.825 181.946   1
   8  -7  -6 899.123 190.487   4
   7   7  -6 76.9971 89.1392   2
  -7  -7   6-85.6183 117.984   1
   7  -7  -6-58.3953 124.663   4
  -6  -7   6 3514.64 284.759   1
   6  -7  -6 3496.71 280.864   4
   6   7  -6 3715.83 252.258   2
  -5  -7   6 2415.95 222.059   1
   5   7  -6 1813.29 190.660   2
   5  -7  -6 1349.47 179.415   4
   4   7  -6 880.044 147.508   2
  -4  -7   6 819.586 144.102   1
   4  -7  -6 1006.66 153.702   4
  -3  -7   6 2959.58 230.945   1
   3   7  -6 3015.33 236.879   2
   2   7  -6 654.579 137.171   2
  -2  -7   6 914.344 138.073   1
  -1  -7   6 7338.70 350.314   1
   1   7  -6 6838.91 362.509   2
   0   7  -6 1373.40 169.895   2
   0  -7   6 1469.41 163.305   1
  -1   7  -6 97.9293 112.470   2
   1  -7   6 96.5903 86.9188   1
  -2   7  -6 216.438 109.205   2
   2  -7   6 201.850 88.6770   1
  -3   7  -6-79.2210 105.307   2
  -4   7  -6 2081.02 205.581   2
  -5   7  -6 371.658 124.157   2
  -6   7  -6 354.632 121.594   2
  -7   7  -6 1684.71 200.309   2
  -8   7  -6 189.647 108.818   2
  -8  -8   6 1075.02 191.680   1
   8  -8  -6 1659.09 224.367   4
  -7  -8   6 5068.56 363.834   1
   7  -8  -6 5052.09 357.614   4
   7   8  -6 4472.15 299.005   2
  -6  -8   6 6229.76 388.999   1
   6  -8  -6 6261.79 389.594   4
   6   8  -6 5624.66 342.577   2
   5   8  -6 630.453 140.293   2
  -5  -8   6 683.074 153.306   1
   5  -8  -6 619.087 138.625   4
  -4  -8   6 640.468 140.442   1
   4   8  -6 557.019 137.965   2
   3   8  -6 2746.92 249.111   2
  -3  -8   6 2238.31 222.696   1
   2   8  -6 4157.18 292.326   2
   1   8  -6 336.535 128.448   2
   0   8  -6-48.9734 127.987   2
  -1   8  -6-68.7404 114.102   2
  -2   8  -6 2220.61 227.570   2
  -3   8  -6 1504.29 199.319   2
  -4   8  -6 179.352 126.557   2
  -5   8  -6-90.0069 120.535   2
  -6   8  -6 490.863 153.949   2
  -7   8  -6 2217.29 240.372   2
   6   9  -6 309.549 138.809   2
   5   9  -6 563.659 145.887   2
   4   9  -6 1918.20 229.788   2
   3   9  -6 1799.76 228.178   2
   2   9  -6 955.068 186.078   2
   1   9  -6 235.425 138.945   2
   0   9  -6 260.900 149.401   2
 -14   0   7-190.218 174.753   3
 -13   0   7 65.9436 135.493   3
 -12   0   7-23.4839 120.095   3
 -11   0   7 165.268 116.877   3
 -10   0   7 146.787 104.778   3
  -9   0   7 0.95616 108.683   3
  -8   0   7 14.8072 104.862   3
  -7   0   7-59.7051 96.9010   3
  -7   0   7 14.9000 75.2948   1
  -6   0   7 6.51829 67.6768   1
  -5   0   7 79.0186 65.5362   1
  -4   0   7 25.6195 61.8553   1
  -3   0   7 51.0302 57.5052   1
  -2   0   7 39.6958 53.1878   1
  -1   0   7-16.7962 54.4849   1
   0   0   7 3.38553 57.5134   1
   1   0   7-0.44142 62.2790   1
  -2   0  -7 46.3243 71.9831   3
  -3   0  -7 27.7652 73.4854   3
  -4   0  -7 8.05599 72.0067   3
  -5   0  -7-48.1633 85.7801   3
  -6   0  -7-9.04306 93.4043   3
  -7   0  -7 15.9184 87.7938   3
  -8   0  -7-52.5028 117.776   3
  -9   0  -7-82.1040 102.562   3
 -10   0  -7-101.878 114.815   3
  11   0   7 81.8021 96.6622   4
 -11   0  -7 274.956 125.549   3
 -12   0  -7-125.494 152.452   3
 -14   1   7 2345.62 270.352   3
 -14  -1   7 3209.47 305.533   3
 -14  -1   7 2393.89 269.929   1
 -13   1   7 2926.20 285.455   3
 -13  -1   7 3094.19 295.911   3
 -12   1   7 2800.92 255.814   3
 -12  -1   7 2691.30 252.287   3
 -11   1   7 1661.40 202.244   3
 -11  -1   7 1489.53 197.534   3
 -10   1   7 9431.37 430.886   3
 -10  -1   7 10064.4 447.896   3
  -9   1   7 21285.1 680.660   3
  -9  -1   7 20786.3 681.834   3
  -9  -1   7 21589.3 683.414   1
  -8  -1   7 3882.39 242.823   3
  -8  -1   7 3827.44 236.572   1
  -7  -1   7 733.670 106.053   1
  -7  -1   7 715.724 115.359   3
  -6  -1   7 18148.7 555.162   1
  -6   1   7 19871.1 526.720   1
  -5   1   7 65038.2 1375.59   1
  -5  -1   7 62872.2 1424.30   1
  -4  -1   7 37085.0 898.159   1
  -4   1   7 38671.9 844.302   1
   3  -1  -7 2048.02 99.2097   1
  -3   1   7 1979.90 101.115   1
  -3  -1   7 1905.35 132.943   1
  -2   1   7 4030.03 141.966   1
  -2  -1   7 4031.52 184.865   1
   2  -1  -7 4154.68 143.281   1
  -1   1   7 43589.9 949.594   1
  -1  -1   7 44479.3 1003.63   1
   1  -1  -7 46777.4 953.520   1
   0   1   7 2124.85 110.415   1
   0  -1  -7 2541.59 117.489   1
   0  -1   7 2042.55 131.636   1
   1  -1   7 6655.20 252.769   1
   2  -1   7 3866.75 193.698   1
  -2   1  -7 3782.04 176.663   3
  -2  -1  -7 3608.12 188.225   3
  -3   1  -7 1536.66 121.332   3
  -3  -1  -7 1716.86 136.846   3
  -4  -1  -7 13289.8 425.704   3
  -4   1  -7 12555.8 402.204   3
  -5   1  -7 50186.6 1164.04   3
  -5  -1  -7 49015.0 1184.91   3
  -6  -1  -7 34296.3 910.026   3
  -6   1  -7 34103.5 887.955   3
  -7   1  -7 6703.79 323.098   3
  -7  -1  -7 7214.19 344.870   3
  -8   1  -7 46.1608 93.5033   3
  -8  -1  -7 185.678 131.743   3
  -9   1  -7 1233.64 162.938   3
  -9  -1  -7 1316.35 184.049   3
 -10   1  -7 8886.11 437.991   3
 -10  -1  -7 8993.03 456.056   3
 -11   1  -7 5031.18 334.692   3
 -11  -1  -7 5161.28 353.910   3
  12  -1   7 476.354 148.126   4
 -12   1  -7 357.766 147.426   3
 -12  -1  -7 269.674 139.178   3
 -13   1  -7 1162.82 215.580   3
 -14  -2   7 1302.66 217.342   1
 -14  -2   7 1079.90 194.998   3
 -13  -2   7 81.5164 122.022   1
 -13  -2   7 0.78496 145.365   3
 -12  -2   7 150.576 138.477   3
 -12  -2   7 212.417 130.175   1
 -11  -2   7 96.8291 123.770   3
 -11  -2   7 228.498 123.679   1
 -10  -2   7 148.410 97.8945   1
 -10  -2   7 172.936 111.675   3
  -9  -2   7 82.2260 111.527   3
  -9  -2   7-77.5913 99.0845   1
  -8  -2   7 363.585 115.358   1
  -8  -2   7 180.684 103.514   3
  -7  -2   7 3079.59 213.052   1
  -7  -2   7 3596.01 219.761   3
  -6  -2   7 1108.62 135.238   1
  -5  -2   7 131.565 82.2055   1
  -5   2   7 103.812 49.0257   1
  -4  -2   7-27.0298 79.2008   1
  -4   2   7 30.7537 34.0805   1
  -3   2   7 17373.6 386.118   1
  -3  -2   7 16715.5 494.440   1
  -2   2   7 9554.22 234.242   1
  -2  -2   7 9637.55 334.032   1
   2  -2  -7 10456.4 237.043   1
   1  -2  -7 14513.9 329.374   1
  -1  -2   7 12981.9 410.882   1
   0  -2  -7 863.798 67.8849   1
   0  -2   7 748.457 95.3639   1
  -1   2  -7 2049.63 117.116   3
  -1  -2  -7 1982.11 140.564   3
   1  -2   7 2105.45 147.591   1
   2  -2   7 353.498 89.5124   1
  -2   2  -7 224.345 64.8006   3
  -2  -2  -7 262.416 84.0457   3
  -3   2  -7 30018.0 718.257   3
   3  -2   7 29860.7 769.767   1
  -3  -2  -7 29957.2 760.491   3
  -4   2  -7 976.302 100.172   3
  -4  -2  -7 1052.51 128.190   3
  -5   2  -7 381.928 91.5586   3
  -5  -2  -7 113.419 92.4180   3
  -6   2  -7 77.6098 78.0848   3
  -6  -2  -7-24.3129 90.3338   3
  -7   2  -7 2542.36 193.999   3
  -7  -2  -7 3011.36 231.438   3
  -8   2  -7 64.9992 99.7860   3
  -8  -2  -7-18.2538 109.144   3
  -9   2  -7 584.269 131.974   3
  -9  -2  -7 278.670 128.730   3
 -10   2  -7 3108.03 252.165   3
 -10  -2  -7 3165.59 279.621   3
 -11   2  -7 994.865 184.929   3
 -11  -2  -7 937.926 175.021   3
  12  -2   7 167.140 138.720   4
 -12   2  -7 154.583 133.580   3
 -12  -2  -7 241.341 152.180   3
  13  -2   7-3.21228 131.686   4
 -13   2  -7-152.499 129.567   3
 -13  -3   7 111.372 108.164   1
 -13  -3   7 116.524 136.959   3
 -12  -3   7 318.815 130.219   1
 -12  -3   7 483.289 148.787   3
 -11  -3   7 959.383 181.531   1
 -11  -3   7 700.090 154.427   3
 -10  -3   7 3888.19 289.968   1
 -10  -3   7 5368.87 324.051   3
  -9  -3   7 4526.83 296.332   1
  -9  -3   7 4678.12 284.870   3
  -8  -3   7 765.832 129.241   3
  -8  -3   7 677.138 131.064   1
  -7  -3   7 611.904 125.070   1
  -7  -3   7 736.095 120.361   3
  -6  -3   7 1200.04 145.040   1
  -5  -3   7 33244.5 911.258   1
  -5   3   7 35971.9 760.581   1
  -4   3   7 14643.5 319.719   1
  -4  -3   7 14061.4 470.300   1
  -3  -3   7 6131.76 274.873   1
  -2  -3   7 366.106 94.0824   1
   1  -3  -7 41852.6 844.436   1
  -1  -3   7 42636.6 1005.06   1
   0  -3  -7 60487.3 1233.03   1
   0  -3   7 58378.2 1344.18   1
  -1  -3  -7 64900.5 1433.42   3
  -1   3  -7 64975.7 1359.17   3
   1  -3   7 66863.6 1471.69   1
   2  -3   7 758.824 106.312   1
  -2   3  -7 705.491 72.5921   3
  -2  -3  -7 700.247 100.880   3
  -3  -3  -7 1902.96 145.892   3
   3  -3   7 1912.71 157.244   1
  -3   3  -7 1831.02 117.147   3
  -4   3  -7 8853.71 298.750   3
  -4  -3  -7 8596.56 340.365   3
  -5   3  -7 17384.1 495.874   3
  -5  -3  -7 15632.5 526.380   3
  -6   3  -7 4008.68 218.362   3
  -6  -3  -7 4081.86 252.241   3
  -7  -3  -7 1335.70 167.735   3
  -7   3  -7 1377.20 146.196   3
  -8   3  -7 1720.29 175.525   3
  -8  -3  -7 1928.90 208.473   3
  -9   3  -7 6722.49 346.220   3
  -9  -3  -7 6614.24 374.895   3
 -10   3  -7 8089.38 410.801   3
 -10  -3  -7 8431.89 452.636   3
 -11   3  -7 33.8378 111.992   3
 -11  -3  -7 570.049 168.325   3
  12  -3   7 65.2500 135.186   4
 -12   3  -7-195.329 143.208   3
 -12  -3  -7 159.727 149.347   3
 -13   3  -7 299.436 128.151   3
 -13  -4   7 249.255 151.535   3
 -13  -4   7 307.598 155.759   1
 -12  -4   7-43.1371 129.894   3
 -12  -4   7-321.735 158.401   1
 -11  -4   7 106.810 112.247   3
 -11  -4   7 153.510 114.757   1
 -10  -4   7 1047.69 172.889   1
 -10  -4   7 926.900 148.390   3
  -9  -4   7 3966.67 270.109   3
   9  -4  -7 4127.66 294.466   4
  -9  -4   7 3868.61 290.686   1
  -8  -4   7 364.256 108.462   3
  -8  -4   7 477.581 124.681   1
   8  -4  -7 201.145 110.345   4
   7  -4  -7 2187.64 200.879   4
  -7  -4   7 2536.19 216.433   1
  -6   4   7 4584.13 158.760   1
  -6  -4   7 4102.49 265.510   1
   6  -4  -7 4704.03 268.942   4
  -5  -4   7 3590.37 236.491   1
  -4  -4   7 1025.56 136.270   1
  -3  -4   7 3715.80 221.659   1
  -2  -4   7 1039.32 119.731   1
   1   4  -7 3673.03 135.694   3
  -1  -4   7 3555.27 210.779   1
   0  -4   7 496.118 94.4862   1
   0  -4  -7 436.694 77.6364   3
   1  -4   7 149.902 76.7345   1
  -1   4  -7 109.229 37.5161   3
  -1  -4  -7 142.803 69.5411   3
   2  -4   7 63.3909 79.8077   1
  -2   4  -7 154.483 44.8153   3
  -2  -4  -7 152.346 66.0540   3
  -3   4  -7 3112.94 142.832   3
  -3  -4  -7 2959.61 183.009   3
   3  -4   7 2594.05 190.203   1
  -4   4  -7 4739.48 196.315   3
  -4  -4  -7 4022.74 225.690   3
   4  -4   7 4293.12 248.366   1
  -5   4  -7 246.708 71.7927   3
  -5  -4  -7 128.076 80.1373   3
  -6   4  -7 212.055 69.5364   3
  -6  -4  -7 355.663 121.078   3
  -7   4  -7 152.588 74.0303   2
  -7   4  -7 366.059 97.1785   3
  -7  -4  -7 294.979 111.496   3
  -8   4  -7 369.369 91.6979   2
  -8   4  -7 232.451 88.9064   3
  -8  -4  -7 249.899 105.361   3
  -9   4  -7 1329.51 170.526   3
  -9  -4  -7 1394.96 188.562   3
 -10   4  -7 744.789 140.742   3
 -10  -4  -7 1083.27 193.143   3
 -11  -4  -7 209.045 146.098   3
 -13  -5   7 1910.95 250.889   3
 -12  -5   7 1766.84 226.800   3
 -12  -5   7 1744.12 237.665   1
 -11  -5   7 2952.33 258.258   3
 -11  -5   7 2871.78 281.503   1
 -10  -5   7 16826.3 624.145   3
  10  -5  -7 16612.0 674.456   4
 -10  -5   7 15909.5 667.141   1
  -9  -5   7 5557.11 310.233   3
   9  -5  -7 5473.52 359.292   4
  -9  -5   7 4927.48 336.503   1
   8  -5  -7 7485.95 403.960   4
  -8  -5   7 7937.28 415.232   1
   8   5  -7 8159.27 323.036   2
  -7  -5   7 2276.80 222.098   1
   7  -5  -7 2202.25 218.445   4
   7   5  -7 2304.65 169.957   2
  -6  -5   7 1536.82 175.914   1
   6  -5  -7 1537.71 172.300   4
  -5  -5   7 8440.68 391.809   1
   5  -5  -7 8071.88 367.309   4
  -4  -5   7 120.000 91.1524   1
  -3  -5   7 376.130 97.0998   1
  -2  -5   7 408.330 107.030   1
  -1  -5   7 6175.06 294.632   1
   0  -5  -7 15687.0 424.480   3
   0  -5   7 15234.9 493.399   1
   0  -5  -7 16059.3 350.959   1
  -1  -5  -7 1068.66 83.5208   1
  -1   5  -7 890.842 44.5247   3
   1  -5   7 861.287 116.043   1
  -1  -5  -7 857.941 94.6106   3
  -2  -5  -7 1399.87 121.797   3
   2  -5   7 1283.46 139.087   1
   3  -5   7 1809.02 170.896   1
  -3  -5  -7 1472.66 133.610   3
  -4  -5  -7 10855.6 400.616   3
   4  -5   7 10965.4 429.439   1
  -5   5  -7 2897.90 210.407   2
  -5  -5  -7 2634.90 197.828   3
  -6  -5  -7 5431.58 296.791   3
  -6   5  -7 5260.94 291.440   2
  -7   5  -7-4.81262 87.2921   2
  -7  -5  -7-121.425 110.567   3
  -8   5  -7 125.097 84.7118   2
  -8  -5  -7 125.500 113.290   3
  -9  -5  -7 3771.53 294.952   3
 -10  -5  -7 11587.8 545.148   3
 -11  -5  -7 3006.38 295.085   3
 -11  -6   7 966.170 196.421   1
 -10  -6   7 1038.38 184.913   1
  -9  -6   7 309.198 154.707   1
   9  -6  -7 241.977 131.048   4
  -8  -6   7 2515.06 249.499   1
   8  -6  -7 2470.03 252.491   4
  -7  -6   7 7316.79 399.789   1
   7  -6  -7 7089.70 392.214   4
   7   6  -7 6516.36 315.925   2
  -6  -6   7 2706.20 239.973   1
   6  -6  -7 2802.74 238.529   4
   6   6  -7 2720.31 198.987   2
  -5  -6   7 14117.9 549.765   1
   5  -6  -7 13745.4 532.629   4
   5   6  -7 13487.1 493.190   2
   4   6  -7 142.991 85.3160   2
  -4  -6   7 227.357 118.872   1
  -3  -6   7 2495.71 207.971   1
  -2  -6   7 335.247 104.244   1
  -1  -6   7 2093.81 183.260   1
   0  -6   7 6468.29 318.970   1
   1  -6   7 1349.64 152.968   1
  -2   6  -7 370.940 117.090   2
   2  -6   7 300.371 102.960   1
  -2  -6  -7 315.882 78.7608   3
   3  -6   7 227.853 86.9752   1
  -3   6  -7 283.639 106.166   2
  -3  -6  -7 248.732 80.8613   3
   4  -6   7 124.396 91.2886   1
  -4   6  -7 48.5373 96.0987   2
  -4  -6  -7 167.741 76.4468   3
  -5  -6  -7 944.361 134.664   3
  -5   6  -7 1120.53 152.681   2
  -6  -6  -7 1040.72 145.883   3
  -6   6  -7 937.958 150.428   2
  -7  -6  -7 2526.80 220.728   3
  -7   6  -7 2408.31 211.639   2
  -8  -6  -7 1969.36 211.875   3
  -8   6  -7 2418.37 213.932   2
  -9  -6  -7 49.4501 122.423   3
 -10  -6  -7 512.526 164.243   3
 -10  -7   7 84.1224 129.999   1
  -9  -7   7 1192.82 207.481   1
  -8  -7   7-79.2412 140.598   1
   8  -7  -7 201.649 131.874   4
   7   7  -7 927.399 141.554   2
  -7  -7   7 966.558 170.874   1
   7  -7  -7 917.571 176.916   4
  -6  -7   7 4411.53 320.466   1
   6   7  -7 4175.28 271.430   2
  -5  -7   7 23659.9 795.906   1
   5   7  -7 22590.9 731.806   2
  -4  -7   7 8613.80 425.544   1
   4   7  -7 8231.51 395.846   2
  -3  -7   7 3494.08 257.481   1
   3   7  -7 3812.88 265.604   2
   2   7  -7 25.2471 93.1757   2
  -2  -7   7-63.0750 85.4941   1
  -1  -7   7 3339.11 242.607   1
   1   7  -7 3456.03 260.898   2
   0  -7   7 14034.9 522.235   1
   0   7  -7 12991.4 533.414   2
   1  -7   7 13992.9 521.297   1
  -1   7  -7 12954.6 535.210   2
   2  -7   7 5440.96 308.852   1
  -2   7  -7 5073.15 318.377   2
   3  -7   7 4709.70 281.719   1
  -3   7  -7 4626.99 310.366   2
  -4   7  -7 5489.59 336.463   2
  -5   7  -7 9339.11 448.844   2
  -6   7  -7 3731.15 280.494   2
  -7   7  -7 1167.41 170.711   2
  -8   7  -7 518.936 138.430   2
  -8  -8   7 5785.89 403.943   1
  -7  -8   7 2708.79 279.788   1
   7   8  -7 2794.21 239.233   2
   6   8  -7-10.8358 118.714   2
  -6  -8   7 386.160 132.124   1
   5   8  -7 136.692 100.809   2
  -5  -8   7 149.645 121.789   1
  -4  -8   7 473.996 127.260   1
   4   8  -7 209.191 98.6068   2
   3   8  -7 874.225 163.173   2
  -3  -8   7 857.048 157.203   1
   2   8  -7 140.928 93.7210   2
  -2  -8   7 149.332 94.5689   1
   1   8  -7 52.4827 103.789   2
   0   8  -7 628.617 153.129   2
  -1   8  -7 3124.82 271.180   2
  -2   8  -7 330.441 145.223   2
  -3   8  -7 489.194 149.443   2
  -4   8  -7 2183.79 232.997   2
  -5   8  -7 790.066 168.418   2
  -6   8  -7 98.0206 104.029   2
   6   9  -7 11.3404 120.770   2
   5   9  -7 1782.55 220.655   2
   4   9  -7 668.444 169.608   2
   3   9  -7 880.219 178.773   2
   2   9  -7 266.909 135.102   2
 -15   0   8 73.8171 132.076   1
 -14   0   8 3417.14 318.791   3
 -14   0   8 2775.07 280.037   1
 -13   0   8 11856.5 564.887   3
 -13   0   8 11182.0 534.243   1
 -12   0   8 22788.0 802.543   3
 -11   0   8 4182.03 296.831   3
 -10   0   8 440.820 129.701   3
 -10   0   8 189.436 97.7262   1
  -9   0   8 7286.40 344.519   1
  -8   0   8 6018.36 288.909   1
  -7   0   8 39748.0 983.860   1
  -6   0   8 10529.7 361.701   1
  -5   0   8 1829.01 134.987   1
  -4   0   8 5519.32 219.212   1
  -3   0   8 30744.7 722.634   1
  -2   0   8 7219.88 241.305   1
  -1   0   8 73.5618 62.5363   1
   0   0   8 15703.4 427.457   1
   1   0   8 487.959 83.8104   1
  -2   0  -8 22917.3 600.103   3
  -3   0  -8 5570.63 246.314   3
  -4   0  -8 88.0403 86.9334   3
  -5   0  -8 926.728 127.976   3
  -6   0  -8 1571.73 156.566   3
  -7   0  -8 9692.38 407.381   3
  -8   0  -8 24675.9 766.750   3
  -9   0  -8 1320.91 178.995   3
 -10   0  -8 529.899 132.614   3
 -11   0  -8 5587.52 370.644   3
 -12   0  -8 1662.89 220.323   3
 -15   1   8 147.111 132.252   1
 -14  -1   8 288.704 128.064   1
 -14  -1   8 382.311 170.701   3
 -13  -1   8 51.1412 136.140   3
 -13  -1   8-44.6858 137.670   1
 -12  -1   8 1437.67 212.887   3
 -12  -1   8 1139.34 178.415   1
 -11  -1   8 215.813 122.552   3
 -11  -1   8 184.384 112.534   1
 -10  -1   8 2673.53 237.274   3
 -10  -1   8 2513.56 217.369   1
  -9  -1   8 5138.87 295.654   3
  -9  -1   8 4651.12 279.206   1
  -8  -1   8 1696.71 164.906   1
  -8   1   8 1502.09 138.973   1
  -7  -1   8 2419.33 181.791   1
  -7   1   8 2133.24 152.086   1
  -6   1   8 1964.70 133.992   1
  -6  -1   8 1902.90 158.187   1
  -5  -1   8 8578.86 322.369   1
  -5   1   8 8945.94 288.196   1
  -4   1   8 58542.8 1237.92   1
  -4  -1   8 57389.8 1295.40   1
  -3   1   8 4881.13 173.307   1
  -3  -1   8 4519.85 211.149   1
  -2  -1   8 1003.71 105.861   1
  -2   1   8 1044.42 77.1113   1
   2  -1  -8 1173.58 78.7220   1
  -1   1   8 3880.96 152.082   1
  -1  -1   8 3733.52 182.066   1
   1  -1  -8 4031.06 152.582   1
   0   1   8 9156.02 277.396   1
   0  -1   8 9710.19 319.440   1
   1  -1   8 264.779 89.1297   1
   2  -1   8 44.1654 70.8236   1
  -2   1  -8 96.0923 73.5609   3
  -2  -1  -8 59.6187 78.4445   3
  -3   1  -8 10769.8 356.796   3
  -3  -1  -8 11008.8 375.053   3
  -4  -1  -8 2936.36 192.371   3
  -4   1  -8 2869.47 176.220   3
  -5   1  -8 5626.59 262.002   3
  -5  -1  -8 5748.76 278.651   3
  -6   1  -8 5228.24 271.034   3
  -6  -1  -8 5247.99 280.439   3
  -7   1  -8 75.4965 93.4453   3
  -7  -1  -8 141.715 99.1754   3
  -8   1  -8 5035.55 298.553   3
  -8  -1  -8 5859.66 325.327   3
  -9  -1  -8 186.651 124.973   3
  -9   1  -8 106.747 106.369   3
 -10   1  -8 426.464 140.569   3
 -10  -1  -8 306.197 121.510   3
 -11   1  -8 204.545 125.354   3
 -11  -1  -8 258.261 141.252   3
  12  -1   8 589.992 146.769   4
 -12   1  -8 72.6217 136.830   3
 -12  -1  -8 313.410 149.037   3
 -14  -2   8 232.237 147.411   1
 -14  -2   8 195.992 161.102   3
 -13  -2   8 4604.86 347.193   3
 -13  -2   8 3349.66 299.453   1
 -12  -2   8 1290.29 200.403   3
 -12  -2   8 964.896 173.779   1
 -11  -2   8 188.001 113.802   1
 -11  -2   8 306.716 136.206   3
 -10  -2   8 315.844 107.833   1
 -10  -2   8 528.451 142.489   3
  -9  -2   8 471.743 126.373   3
  -9  -2   8 516.895 127.344   1
  -8  -2   8 11507.3 446.532   3
  -8  -2   8 11086.4 446.652   1
  -7   2   8 24080.6 615.448   1
  -7  -2   8 21909.2 684.027   1
  -6   2   8 3475.22 163.271   1
  -6  -2   8 3374.28 216.209   1
  -5  -2   8 235.623 90.9201   1
  -5   2   8 183.624 47.8872   1
  -4   2   8 23222.9 530.913   1
  -4  -2   8 22876.8 641.814   1
  -3   2   8 96611.1 1917.62   1
  -3  -2   8 94981.3 2052.61   1
  -2   2   8 146317. 2971.62   1
  -2  -2   8 149211. 3103.95   1
   2  -2  -8 156841. 2971.84   1
   1  -2  -8 41253.5 857.255   1
  -1  -2   8 38872.7 953.995   1
   0  -2  -8 6548.20 211.157   1
   0  -2   8 6141.43 258.940   1
   1  -2   8 20710.6 579.658   1
  -2   2  -8 39634.2 908.925   3
  -2  -2  -8 40450.0 954.396   3
   2  -2   8 39889.3 974.806   1
  -3   2  -8 41445.1 965.368   3
   3  -2   8 42908.4 1031.56   1
  -3  -2  -8 41953.1 1014.18   3
  -4   2  -8 14665.2 446.696   3
  -4  -2  -8 15246.0 484.714   3
  -5   2  -8 125.975 79.0164   3
  -5  -2  -8 58.2933 90.7427   3
  -6   2  -8 6896.87 309.365   3
  -6  -2  -8 7554.34 343.978   3
  -7   2  -8 3115.26 215.287   3
  -7  -2  -8 3771.03 261.902   3
  -8  -2  -8 12362.5 504.834   3
  -8   2  -8 12371.9 477.266   3
  -9   2  -8-31.1589 97.5369   3
  -9  -2  -8 92.5708 126.208   3
 -10   2  -8 209.781 126.211   3
 -10  -2  -8 115.416 119.267   3
 -11   2  -8 514.726 154.803   3
 -11  -2  -8 407.516 164.309   3
 -12   2  -8 1610.93 222.269   3
 -12  -2  -8 1199.48 202.597   3
  13  -2   8 175.196 128.072   4
 -13  -3   8 137.083 121.767   3
 -13  -3   8-165.176 122.921   1
 -12  -3   8 1158.18 187.764   3
 -12  -3   8 726.847 162.633   1
 -11  -3   8 804.741 161.271   3
 -11  -3   8 639.937 146.781   1
 -10  -3   8 4315.48 295.191   3
 -10  -3   8 4484.48 313.543   1
  -9  -3   8 344.664 113.353   3
  -9  -3   8 301.178 108.498   1
  -8  -3   8 14.6737 85.3605   1
  -7   3   8 10859.4 335.177   1
  -7  -3   8 10069.7 429.301   1
  -6  -3   8 15419.4 546.543   1
  -6   3   8 16851.5 422.055   1
  -5  -3   8 3253.30 218.900   1
  -5   3   8 3369.63 123.233   1
  -4   3   8 4515.90 121.106   1
  -4  -3   8 4486.17 244.834   1
  -3  -3   8 2165.85 165.941   1
  -2  -3   8 1973.14 163.056   1
   1  -3  -8 4454.94 129.225   1
  -1  -3   8 4247.18 226.881   1
   0  -3  -8 260.942 42.1994   1
   0  -3   8 39.2771 80.1861   1
  -1   3  -8 3960.93 164.071   3
  -1  -3  -8 3676.33 196.270   3
   1  -3   8 3980.72 220.498   1
  -2   3  -8 9320.11 290.151   3
  -2  -3  -8 9067.12 333.162   3
   2  -3   8 9676.96 364.206   1
   3  -3   8-20.0626 78.8796   1
  -3   3  -8 40.9396 63.6355   3
  -3  -3  -8 95.1437 74.4085   3
  -4   3  -8-23.2552 57.8853   3
  -4  -3  -8-51.6753 98.7444   3
  -5   3  -8 3608.73 199.542   3
  -5  -3  -8 3600.16 229.633   3
  -6  -3  -8 7072.15 342.697   3
  -6   3  -8 7037.96 306.763   3
  -7   3  -8 1057.01 129.543   3
  -7  -3  -8 1260.88 163.968   3
  -8   3  -8 352.798 101.018   3
  -8  -3  -8 463.939 141.217   3
  -9   3  -8-175.841 111.333   3
  -9  -3  -8-7.07394 121.461   3
 -10   3  -8 3843.18 282.388   3
 -10  -3  -8 3719.21 303.470   3
 -11   3  -8 2923.09 265.379   3
 -11  -3  -8 3169.66 290.956   3
 -12   3  -8 73.6285 125.560   3
 -13  -4   8 8270.50 475.169   3
 -12  -4   8 10933.8 529.012   3
 -12  -4   8 10798.6 549.897   1
 -11  -4   8 3164.78 278.323   3
 -11  -4   8 2824.90 278.170   1
 -10  -4   8 273.251 121.617   3
 -10  -4   8 170.543 137.591   1
  -9  -4   8 2404.16 229.010   1
  -8  -4   8 8647.48 421.661   1
  -7  -4   8 19650.1 668.585   1
  -6  -4   8 4665.42 282.883   1
  -5  -4   8 3535.75 239.027   1
  -4  -4   8 1692.01 167.870   1
  -3  -4   8 5839.19 288.872   1
  -2  -4   8 1041.92 126.805   1
  -1  -4   8 215.950 95.0216   1
   0  -4  -8 11002.0 288.626   1
   0  -4   8 9992.43 390.064   1
  -1   4  -8 1214.71 82.8093   3
   1  -4   8 1166.90 129.282   1
  -1  -4  -8 1088.72 113.351   3
  -2  -4  -8 23169.2 649.089   3
  -2   4  -8 23738.2 567.178   3
   2  -4   8 24701.1 700.391   1
  -3   4  -8 5717.58 211.505   3
  -3  -4  -8 5392.22 264.047   3
   3  -4   8 5188.10 275.855   1
  -4   4  -8 2327.69 144.022   3
   4  -4   8 2310.94 190.470   1
  -4  -4  -8 2460.01 187.411   3
  -5   4  -8 2201.69 146.393   3
  -5  -4  -8 1876.48 173.146   3
  -6   4  -8 839.905 111.011   3
  -6  -4  -8 689.618 137.840   3
  -7   4  -8 7315.09 322.106   3
  -7  -4  -8 7138.85 363.901   3
  -8   4  -8 4214.65 252.883   3
  -8  -4  -8 4079.54 288.963   3
  -9   4  -8 406.836 119.073   3
  -9  -4  -8 261.735 123.249   3
 -10   4  -8 1373.79 171.577   3
 -10  -4  -8 1554.85 224.130   3
 -11  -4  -8 3403.13 318.299   3
 -12  -5   8 2547.66 289.509   1
 -11  -5   8 358.033 164.547   1
 -10  -5   8 2426.80 259.057   1
  -9  -5   8 599.526 157.309   1
  -8  -5   8 1735.91 209.483   1
   8   5  -8 1829.86 153.001   2
  -7  -5   8 757.789 139.440   1
  -6  -5   8 39.1572 111.666   1
  -5  -5   8 12748.1 505.638   1
  -4  -5   8 5664.16 310.682   1
  -3  -5   8 152.049 94.4291   1
  -2  -5   8-86.6202 78.3886   1
  -1  -5   8 41.6025 90.9783   1
   0   5  -8 8280.98 212.866   3
   0  -5  -8 7805.56 297.987   3
   0  -5   8 7934.94 354.465   1
  -1  -5  -8 149.116 44.5786   1
   1  -5   8 89.1583 75.7951   1
  -1   5  -8 75.9265 26.1918   3
  -1  -5  -8 236.874 74.2363   3
   2  -5   8 48.8601 87.2522   1
  -2  -5  -8-33.6842 82.0480   3
   3  -5   8 1790.22 170.385   1
  -3  -5  -8 1580.45 142.539   3
   4  -5   8 21.7783 85.4962   1
  -4  -5  -8-105.779 82.6353   3
  -5  -5  -8 510.891 117.397   3
  -6   5  -8 416.228 107.506   2
  -6  -5  -8 498.007 121.892   3
  -7  -5  -8 1362.47 175.667   3
  -7   5  -8 1409.61 160.502   2
  -8  -5  -8 7450.80 401.077   3
  -8   5  -8 8146.89 367.034   2
  -9  -5  -8 1662.11 206.492   3
 -10  -5  -8 1497.49 217.613   3
 -11  -6   8 1072.90 203.341   1
 -10  -6   8 455.192 144.788   1
  -9  -6   8 1431.32 200.192   1
  -8  -6   8 8828.17 454.392   1
   8   6  -8 7727.91 348.337   2
  -7  -6   8 9256.91 460.754   1
   7   6  -8 8723.49 380.952   2
   6   6  -8 369.871 100.786   2
  -6  -6   8 405.175 118.183   1
  -5  -6   8 4342.57 294.508   1
  -4  -6   8-45.4945 99.5075   1
  -3  -6   8 29260.3 867.060   1
  -2  -6   8 32203.1 918.180   1
  -1  -6   8 6278.92 322.007   1
   0  -6   8 649.931 110.078   1
   1  -6   8 5347.62 296.290   1
  -2  -6  -8 8828.29 334.882   3
   2  -6   8 9149.08 404.224   1
  -3  -6  -8 5773.03 272.362   3
   3  -6   8 5520.28 308.544   1
  -4   6  -8 2171.86 204.063   2
   4  -6   8 2235.15 203.498   1
  -4  -6  -8 2328.68 179.375   3
  -5   6  -8 672.488 131.013   2
  -5  -6  -8 686.316 129.537   3
  -6  -6  -8 10254.8 431.275   3
  -6   6  -8 9277.10 429.608   2
  -7  -6  -8 6895.59 371.497   3
  -7   6  -8 7643.43 378.100   2
  -8  -6  -8 4517.56 313.677   3
  -8   6  -8 4478.42 287.548   2
  -9  -6  -8 1808.11 216.690   3
 -10  -6  -8-88.7050 149.679   3
  -9  -7   8 27.3026 143.115   1
  -8  -7   8 129.892 135.702   1
   7   7  -8 461.958 107.631   2
  -7  -7   8 633.649 154.639   1
   6   7  -8 318.405 121.422   2
  -6  -7   8 158.347 133.432   1
  -5  -7   8 204.152 123.838   1
   5   7  -8 266.038 111.927   2
  -4  -7   8 281.663 129.513   1
   4   7  -8 486.143 123.353   2
  -3  -7   8 489.756 118.781   1
   3   7  -8 411.815 136.441   2
   2   7  -8 829.092 146.275   2
  -2  -7   8 549.372 121.639   1
   1   7  -8 1747.75 200.558   2
  -1  -7   8 1681.67 181.440   1
   0   7  -8 1037.98 163.132   2
   0  -7   8 1026.86 144.680   1
  -1   7  -8 335.741 119.321   2
   1  -7   8 120.863 87.0734   1
  -2   7  -8 893.806 149.979   2
   2  -7   8 924.612 150.825   1
   3  -7   8 309.205 104.585   1
  -3   7  -8 573.715 141.634   2
   4  -7   8 281.734 93.1937   1
  -4   7  -8 488.682 143.973   2
  -5   7  -8 291.647 127.542   2
  -6   7  -8 111.239 124.904   2
  -7   7  -8 413.970 127.522   2
  -8  -8   8 2296.48 271.404   1
   7   8  -8 1520.17 183.838   2
  -7  -8   8 1938.60 242.830   1
   6   8  -8 48.8954 99.8890   2
  -6  -8   8-45.1039 117.975   1
  -5  -8   8 61.2951 110.048   1
   5   8  -8-239.380 123.672   2
  -4  -8   8 1499.82 203.749   1
   4   8  -8 1266.27 187.907   2
  -3  -8   8 4842.86 325.847   1
   3   8  -8 4203.55 307.565   2
  -2  -8   8 6034.64 355.687   1
   2   8  -8 6117.27 370.610   2
   1   8  -8 363.104 124.151   2
   0   8  -8 913.887 153.052   2
  -1   8  -8 358.244 133.764   2
  -2   8  -8 1854.58 213.989   2
  -3   8  -8 1646.83 200.381   2
  -4   8  -8 1221.21 190.983   2
  -5   8  -8 51.0359 128.759   2
  -6   8  -8 1485.12 211.775   2
 -15   0   9-69.1748 140.551   1
 -14   0   9-192.775 143.175   1
 -13   0   9-114.107 123.077   1
 -12   0   9-79.7273 110.911   1
 -11   0   9 9.33327 92.0620   1
 -10   0   9 97.7640 97.2794   1
  -9   0   9 2.19887 89.6366   1
  -8   0   9 63.4765 79.4425   1
  -7   0   9-52.0928 73.4647   1
  -6   0   9 170.494 73.5051   1
  -5   0   9-37.7217 67.4257   1
  -4   0   9 29.5036 62.0523   1
  -3   0   9 7.09818 58.7513   1
  -2   0   9-17.4064 65.0884   1
  -1   0   9 71.5812 66.4935   1
   0   0   9 57.9641 61.7489   1
   1   0   9 47.8311 70.6876   1
  -2   0  -9 10.1227 76.0719   3
  -3   0  -9 51.2281 74.6661   3
  -4   0  -9-70.6320 78.7550   3
  -5   0  -9 31.2100 95.3386   3
  -6   0  -9 18.9166 88.6396   3
  -7   0  -9-132.574 107.184   3
  -8   0  -9 26.3316 116.520   3
  -9   0  -9-53.5609 110.207   3
 -10   0  -9 10.6527 128.745   3
 -11   0  -9 144.472 142.401   3
 -12   0  -9-10.5964 140.453   3
 -15   1   9 5128.28 382.598   1
 -14  -1   9 769.799 174.209   1
 -14   1   9 723.397 165.136   1
 -13   1   9 513.978 134.334   1
 -13  -1   9 388.198 140.890   1
 -12  -1   9 667.422 156.766   1
 -12   1   9 844.052 143.914   1
 -11  -1   9 3591.67 271.452   1
 -11   1   9 3839.30 264.903   1
 -10  -1   9 23857.0 772.659   1
 -10   1   9 25203.0 751.818   1
  -9  -1   9 9811.88 425.669   1
  -9   1   9 10285.2 398.956   1
  -8   1   9 387.295 92.1495   1
  -8  -1   9 207.363 99.1561   1
  -7   1   9 2168.86 151.651   1
  -7  -1   9 1787.06 167.599   1
  -6  -1   9 13444.7 458.301   1
  -6   1   9 14366.3 424.190   1
  -5  -1   9 18241.1 541.778   1
  -5   1   9 18748.0 494.224   1
  -4   1   9 1637.54 106.912   1
  -4  -1   9 1719.48 142.986   1
  -3   1   9 373.946 58.3742   1
  -3  -1   9 517.576 92.0708   1
  -2   1   9 7523.07 235.099   1
  -2  -1   9 7255.54 274.601   1
  -1   1   9 19038.5 477.044   1
  -1  -1   9 18976.5 521.121   1
   0   1   9 45575.3 1005.95   1
   0  -1   9 45707.9 1056.34   1
   1  -1   9 5861.65 254.673   1
  -2   1  -9 2404.94 153.804   3
   2  -1   9 2407.02 171.761   1
  -2  -1  -9 2582.82 175.879   3
  -3   1  -9 51.7579 75.2484   3
  -3  -1  -9 8.28374 78.4757   3
  -4   1  -9 23489.0 650.186   3
  -4  -1  -9 24275.9 674.357   3
  -5  -1  -9 11096.2 415.842   3
  -5   1  -9 10520.4 392.757   3
  -6   1  -9 2347.22 180.752   3
  -6  -1  -9 2274.06 196.967   3
  -7   1  -9 264.569 98.6139   3
  -7  -1  -9 249.976 121.060   3
  -8   1  -9 18234.2 620.792   3
  -8  -1  -9 16961.7 622.628   3
  -9   1  -9 8422.54 412.242   3
  -9  -1  -9 7621.05 409.250   3
 -10   1  -9 1997.42 212.532   3
 -10  -1  -9 1763.45 212.198   3
 -11   1  -9 600.677 166.387   3
 -11  -1  -9 878.363 196.650   3
 -12   1  -9-247.134 154.293   3
 -12  -1  -9-1.08030 142.794   3
 -14  -2   9 1443.56 231.339   1
 -13   2   9 407.766 130.023   1
 -13  -2   9 188.739 141.222   1
 -12   2   9 811.459 139.515   1
 -12  -2   9 1020.22 184.529   1
 -11   2   9 31.6617 87.5939   1
 -11  -2   9 114.724 105.912   1
 -10  -2   9 23.4131 88.4802   1
 -10   2   9 36.4843 75.1301   1
  -9  -2   9 326.778 127.707   1
  -9   2   9 154.493 79.7701   1
  -8  -2   9 133.098 101.913   1
  -8   2   9 80.2973 66.9933   1
  -7   2   9 4762.33 213.677   1
  -7  -2   9 4493.03 266.533   1
  -6  -2   9 724.747 115.406   1
  -6   2   9 698.620 80.9379   1
  -5  -2   9 1688.13 150.692   1
  -5   2   9 2020.05 111.156   1
  -4  -2   9 1305.79 139.630   1
  -4   2   9 1424.68 83.6242   1
  -3  -2   9 2.40541 90.6100   1
  -3   2   9 49.8891 31.8709   1
   3  -2  -9 50.5676 31.4547   1
  -2  -2   9 1204.74 126.848   1
  -2   2   9 1229.85 75.7333   1
   2  -2  -9 1256.20 73.7020   1
   1  -2  -9 1638.08 91.9327   1
  -1  -2   9 1600.32 138.832   1
   0  -2   9 544.777 98.0911   1
   1  -2   9-32.5025 73.6119   1
  -2   2  -9 2280.94 142.539   3
  -2  -2  -9 2136.79 170.253   3
   2  -2   9 2363.85 173.406   1
   3  -2   9 321.099 99.9371   1
  -3   2  -9 348.449 76.5333   3
  -3  -2  -9 365.346 97.3474   3
  -4   2  -9-44.0213 71.0236   3
  -4  -2  -9 4.86172 84.5159   3
  -5   2  -9-53.3334 74.3736   3
  -5  -2  -9 116.001 99.1744   3
  -6   2  -9 10180.1 395.190   3
  -6  -2  -9 10135.7 419.830   3
  -7   2  -9 190.470 93.8179   3
  -7  -2  -9 227.806 115.390   3
  -8   2  -9 288.495 105.162   3
  -8  -2  -9 319.462 128.572   3
  -9   2  -9-88.9236 113.838   3
  -9  -2  -9 36.0766 102.553   3
 -10   2  -9 1096.98 182.808   3
 -10  -2  -9 898.857 172.970   3
 -11   2  -9 130.285 115.982   3
 -11  -2  -9 232.193 148.130   3
 -12   2  -9-40.5115 138.112   3
  13  -2   9-163.872 135.396   4
 -13  -3   9 637.000 170.536   1
 -12  -3   9 121.510 141.297   1
 -11  -3   9 5786.37 373.549   1
 -10   3   9 3733.45 224.124   1
 -10  -3   9 3469.95 282.508   1
  -9   3   9 8136.67 322.933   1
  -9  -3   9 7484.23 397.717   1
  -8  -3   9 195.931 104.487   1
  -8   3   9 124.685 53.9199   1
  -7   3   9 889.133 84.4199   1
  -7  -3   9 998.086 147.094   1
  -6  -3   9 12722.7 489.059   1
  -6   3   9 14059.8 366.980   1
  -5   3   9 18782.8 434.695   1
  -5  -3   9 19054.0 601.349   1
  -4   3   9 37289.6 761.128   1
  -4  -3   9 37642.5 967.833   1
  -3  -3   9 3892.40 225.148   1
  -2  -3   9 1814.69 161.404   1
   2  -3  -9 1634.64 60.9261   1
   1  -3  -9 53009.3 1074.64   1
  -1  -3   9 49907.3 1227.27   1
   0  -3   9 22244.1 636.814   1
  -1   3  -9 19227.1 492.805   3
  -1  -3  -9 18202.4 542.730   3
   1  -3   9 19012.9 576.825   1
   2  -3   9 533.949 109.756   1
  -2   3  -9 722.081 84.6643   3
  -2  -3  -9 735.777 110.158   3
  -3  -3  -9 5442.74 269.739   3
  -3   3  -9 5988.19 236.668   3
   3  -3   9 5652.53 286.797   1
  -4   3  -9 12063.5 386.811   3
  -4  -3  -9 11602.3 428.817   3
  -5   3  -9 7276.38 295.770   3
  -5  -3  -9 6996.68 334.430   3
  -6   3  -9 868.617 115.380   3
  -6  -3  -9 1001.32 154.303   3
  -7   3  -9-129.143 105.251   3
  -7  -3  -9-51.5540 94.4100   3
  -8   3  -9 142.763 89.9242   3
  -8  -3  -9 183.342 105.541   3
  -9   3  -9 1025.53 154.720   3
  -9  -3  -9 832.960 165.045   3
 -10  -3  -9 3325.53 289.485   3
 -10   3  -9 2368.38 231.369   3
 -11   3  -9 192.218 139.272   3
 -11  -3  -9 135.506 126.541   3
 -12   3  -9-145.586 139.793   3
 -12  -4   9 265.991 132.873   1
 -11  -4   9 1264.53 197.988   1
 -10  -4   9 24.0194 116.582   1
  -9  -4   9 4484.48 320.707   1
  -8  -4   9 372.055 122.327   1
  -7  -4   9 834.161 154.166   1
  -6  -4   9 373.518 105.764   1
  -5  -4   9 487.322 113.868   1
  -4  -4   9 7679.01 353.742   1
  -3  -4   9 2344.54 191.563   1
  -2  -4   9 527.289 106.174   1
   1  -4  -9 664.646 37.7127   1
  -1  -4   9 703.443 124.294   1
   0  -4  -9 833.842 64.0033   1
   0  -4   9 944.206 133.193   1
  -1   4  -9 4188.90 168.344   3
  -1  -4  -9 3712.55 210.636   3
   1  -4   9 4214.37 248.205   1
  -2   4  -9 3807.07 165.950   3
  -2  -4  -9 3933.80 214.519   3
   2  -4   9 3864.13 241.975   1
  -3   4  -9 403.516 68.1682   3
   3  -4   9 363.587 109.675   1
  -3  -4  -9 335.542 90.6748   3
  -4   4  -9 9861.63 326.786   3
  -4  -4  -9 8703.28 370.004   3
   4  -4   9 8819.23 391.467   1
  -5   4  -9 40.1692 65.9064   3
  -5  -4  -9-33.7548 93.8652   3
  -6   4  -9 61.4213 68.7477   3
  -6  -4  -9 79.4701 100.123   3
  -7   4  -9-18.2103 83.5970   3
  -7  -4  -9 18.4548 101.431   3
  -8   4  -9 1352.79 155.234   3
  -8  -4  -9 1412.72 180.451   3
  -9   4  -9 1164.44 158.809   3
  -9  -4  -9 766.991 161.153   3
 -10   4  -9 380.926 122.735   3
 -10  -4  -9 357.376 147.973   3
 -11  -4  -9-233.658 142.628   3
 -12  -5   9 121.967 149.917   1
 -11  -5   9 6112.29 412.801   1
 -10  -5   9 7560.42 440.412   1
  -9  -5   9 5138.57 358.779   1
  -8  -5   9 48.2186 110.261   1
  -7  -5   9 243.871 123.609   1
  -6  -5   9 419.973 118.586   1
  -5  -5   9 10396.8 453.160   1
  -4  -5   9 6483.74 338.752   1
  -3  -5   9 82.8870 92.7405   1
  -2  -5   9 1009.25 134.158   1
  -1  -5   9 587.484 114.720   1
   0   5  -9 4954.12 161.912   3
   0  -5  -9 4611.88 228.069   3
   0  -5   9 4463.15 262.073   1
   1  -5   9-85.8461 95.0454   1
  -1  -5  -9 37.0219 66.7572   3
   2  -5   9 201.590 97.4755   1
  -2  -5  -9 358.633 94.0154   3
  -3  -5  -9 842.651 120.963   3
   3  -5   9 627.012 123.452   1
  -4  -5  -9 15978.4 539.494   3
   4  -5   9 16369.1 577.172   1
  -5  -5  -9 2010.93 187.231   3
  -6  -5  -9 5969.27 322.641   3
  -7  -5  -9 1305.20 176.703   3
  -7   5  -9 709.572 118.928   2
  -8  -5  -9 3415.32 274.776   3
  -9  -5  -9 4062.23 309.705   3
 -10  -5  -9 4374.20 336.322   3
 -10  -6   9 26.2690 113.422   1
  -9  -6   9 627.544 148.086   1
  -8  -6   9 3147.16 279.480   1
   8   6  -9 3157.49 221.243   2
   7   6  -9 4509.96 268.566   2
  -7  -6   9 5009.67 341.770   1
  -6  -6   9 1041.35 167.251   1
  -5  -6   9 468.933 119.778   1
  -4  -6   9 2092.00 206.120   1
  -3  -6   9 1256.42 168.218   1
  -2  -6   9 4726.89 293.882   1
  -1  -6   9 1918.59 185.465   1
   0  -6   9 7962.00 375.867   1
  -1  -6  -9 4741.56 231.039   3
   1  -6   9 4941.99 292.700   1
   2  -6   9 1086.30 153.882   1
  -2  -6  -9 1131.45 119.910   3
   3  -6   9 962.581 144.385   1
  -3  -6  -9 982.451 129.178   3
   4  -6   9 825.996 137.226   1
  -4  -6  -9 721.162 123.347   3
  -5   6  -9 4628.99 299.131   2
  -5  -6  -9 5182.46 292.407   3
  -6  -6  -9 3228.64 243.166   3
  -6   6  -9 3383.61 252.262   2
  -7  -6  -9 250.617 110.152   3
  -7   6  -9 355.518 118.164   2
  -8  -6  -9-72.9975 113.083   3
  -9  -6  -9 208.892 124.081   3
 -10  -6  -9 1694.93 228.061   3
  -9  -7   9 2525.10 271.536   1
  -8  -7   9 532.310 164.350   1
   7   7  -9 1515.11 178.501   2
  -7  -7   9 1999.59 234.991   1
  -6  -7   9 7933.63 442.540   1
   6   7  -9 7722.44 383.339   2
  -5  -7   9 21454.0 773.021   1
   5   7  -9 21905.9 724.658   2
  -4  -7   9 3705.58 284.352   1
   4   7  -9 3731.82 268.367   2
   3   7  -9 3449.53 262.182   2
  -3  -7   9 3999.06 288.294   1
   2   7  -9 6374.53 357.402   2
  -2  -7   9 5836.47 342.092   1
   1   7  -9 8739.23 427.495   2
  -1  -7   9 7786.91 393.235   1
   0   7  -9 17463.0 650.343   2
   0  -7   9 17380.1 631.387   1
  -1   7  -9 5698.26 348.057   2
   1  -7   9 5388.45 322.823   1
   2  -7   9 2491.42 221.325   1
  -2   7  -9 2528.82 234.508   2
   3  -7   9 4503.39 289.665   1
  -3   7  -9 4179.67 297.012   2
   4  -7   9 6492.31 357.588   1
  -4   7  -9 5283.33 342.812   2
  -5   7  -9 1159.15 178.398   2
  -6   7  -9-150.197 125.503   2
  -7   7  -9 28.5381 97.9434   2
  -8  -8   9 936.516 178.075   1
   7   8  -9 1.92308 98.0921   2
  -7  -8   9 120.150 122.503   1
   6   8  -9 115.016 99.0885   2
  -6  -8   9 123.240 114.653   1
  -5  -8   9 888.896 168.240   1
   5   8  -9 876.601 145.431   2
  -4  -8   9 606.157 160.251   1
   4   8  -9 660.014 147.178   2
   3   8  -9 394.775 134.819   2
  -3  -8   9 400.321 121.056   1
   2   8  -9 1263.37 188.806   2
  -2  -8   9 1128.35 189.551   1
   1   8  -9 1407.09 192.372   2
  -1  -8   9 1471.06 184.640   1
   0   8  -9 85.4940 110.954   2
  -1   8  -9 896.916 171.953   2
  -2   8  -9 1134.55 188.083   2
  -3   8  -9 4787.08 340.744   2
  -4   8  -9 3439.85 296.951   2
  -5   8  -9 335.500 127.949   2
 -15   0  10 482.997 175.771   1
 -14   0  10 2098.85 247.160   1
 -13   0  10 5746.98 375.919   1
 -12   0  10 2354.79 228.582   1
 -11   0  10 2197.42 215.818   1
 -10   0  10-125.442 99.5139   1
  -9   0  10 137.562 91.7695   1
  -8   0  10 2675.00 190.695   1
  -7   0  10 10511.1 389.348   1
  -6   0  10 9304.24 343.005   1
  -5   0  10 16463.7 480.631   1
  -4   0  10 40746.6 953.173   1
  -3   0  10 14921.9 431.320   1
  -2   0  10 3563.69 174.953   1
  -1   0  10 9347.26 313.548   1
   0   0  10 1829.27 134.778   1
   1   0  10 426.101 91.5382   1
  -2   0 -10 14247.9 450.603   3
  -3   0 -10 13072.5 432.040   3
  -4   0 -10 10926.4 399.809   3
  -5   0 -10 3326.76 215.317   3
  -6   0 -10 19690.2 629.405   3
  -7   0 -10 45558.6 1186.01   3
  -8   0 -10 3480.84 258.005   3
  -9   0 -10 1685.08 195.444   3
 -10   0 -10 7663.79 418.254   3
 -11   0 -10 24994.0 879.445   3
 -12   0 -10 3546.02 313.429   3
 -15   1  10 2076.72 253.008   1
 -14   1  10 463.011 129.256   1
 -14  -1  10 698.591 175.041   1
 -13   1  10 1426.79 195.493   1
 -13  -1  10 1247.66 196.776   1
 -12   1  10 2588.92 241.036   1
 -12  -1  10 2202.27 236.278   1
 -11   1  10 2380.98 213.821   1
 -11  -1  10 2526.59 231.159   1
 -10   1  10 5353.15 296.731   1
 -10  -1  10 5370.58 314.095   1
  -9  -1  10 389.057 112.742   1
  -9   1  10 420.066 102.181   1
  -8  -1  10 4971.62 275.362   1
  -8   1  10 4614.11 239.259   1
  -7  -1  10 117.304 90.9651   1
  -7   1  10 113.048 64.7468   1
  -6  -1  10 104.007 79.6399   1
  -6   1  10 39.6341 57.0836   1
  -5   1  10 365.553 70.6236   1
  -5  -1  10 534.762 104.630   1
  -4   1  10 441.761 69.5407   1
  -4  -1  10 506.686 96.9963   1
  -3   1  10 10516.2 313.858   1
  -3  -1  10 10846.4 363.632   1
  -2   1  10 6501.69 224.321   1
  -2  -1  10 6659.42 267.458   1
  -1   1  10 138.639 55.7748   1
  -1  -1  10 208.192 84.6828   1
   0   1  10 921.807 94.5807   1
   0  -1  10 836.627 110.759   1
   1  -1  10 26914.7 714.128   1
  -2   1 -10 22215.0 606.223   3
  -2  -1 -10 23020.5 630.973   3
   2  -1  10 22176.1 632.258   1
  -3   1 -10 11302.1 385.782   3
  -3  -1 -10 11551.8 407.335   3
  -4   1 -10 5136.65 250.241   3
  -4  -1 -10 5503.10 273.924   3
  -5   1 -10 4183.29 233.536   3
  -5  -1 -10 3758.10 241.392   3
  -6   1 -10 1390.14 147.383   3
  -6  -1 -10 1164.72 147.378   3
  -7   1 -10 1139.97 155.596   3
  -7  -1 -10 1290.10 167.376   3
  -8   1 -10 2855.67 234.683   3
  -8  -1 -10 2468.43 238.623   3
  -9   1 -10 40.6417 102.375   3
  -9  -1 -10 55.8047 130.429   3
 -10   1 -10 839.903 161.379   3
 -10  -1 -10 693.607 170.472   3
 -11   1 -10 238.771 142.208   3
 -11  -1 -10 5.40285 133.645   3
 -12   1 -10 938.650 190.419   3
 -14  -2  10 442.762 160.527   1
 -13  -2  10 7652.84 455.811   1
 -12  -2  10 803.192 158.501   1
 -12   2  10 938.758 146.417   1
 -11   2  10 6917.30 346.771   1
 -11  -2  10 6853.25 389.991   1
 -10  -2  10 2032.98 212.200   1
 -10   2  10 1952.50 170.663   1
  -9   2  10 11386.4 406.158   1
  -9  -2  10 10342.2 461.795   1
  -8  -2  10 27444.1 838.016   1
  -8   2  10 29637.9 755.929   1
  -7  -2  10 21443.7 687.415   1
  -7   2  10 23236.5 603.773   1
  -6  -2  10 6757.17 322.601   1
  -6   2  10 7174.89 252.874   1
  -5   2  10 5393.59 196.839   1
  -5  -2  10 5250.04 270.083   1
  -4   2  10 44282.5 947.728   1
  -4  -2  10 42670.4 1071.70   1
  -3   2  10 29448.5 661.848   1
  -3  -2  10 28521.8 778.544   1
   3  -2 -10 30456.8 661.863   1
  -2   2  10 22632.7 534.224   1
  -2  -2  10 22259.2 637.439   1
   2  -2 -10 23837.2 536.463   1
  -1   2  10 9771.39 283.515   1
  -1  -2  10 10147.3 367.389   1
   0  -2  10 37280.2 935.317   1
   1  -2  10 37453.1 948.441   1
  -2   2 -10 27085.5 689.271   3
  -2  -2 -10 27207.8 736.838   3
   2  -2  10 27080.3 747.521   1
  -3   2 -10 4271.70 212.063   3
  -3  -2 -10 4214.30 232.229   3
   3  -2  10 4634.15 254.943   1
  -4   2 -10 84.5620 70.4974   3
  -4  -2 -10-18.5907 81.1616   3
  -5   2 -10 46.3071 76.2925   3
  -5  -2 -10 46.8152 93.2771   3
  -6   2 -10 12755.9 462.615   3
  -6  -2 -10 13237.1 502.315   3
  -7   2 -10 987.729 146.604   3
  -7  -2 -10 953.520 159.325   3
  -8   2 -10 52.1705 108.101   3
  -8  -2 -10-96.6355 121.498   3
  -9   2 -10 7790.45 394.005   3
  -9  -2 -10 7745.26 419.161   3
 -10   2 -10 21.5596 108.652   3
 -10  -2 -10-41.8743 127.303   3
 -11   2 -10 2436.22 251.222   3
 -11  -2 -10 2682.55 274.631   3
 -12   2 -10 503.705 140.225   3
 -13  -3  10 2666.64 288.671   1
 -12  -3  10 7533.77 444.540   1
 -11  -3  10 1455.98 208.101   1
 -10  -3  10 494.432 137.334   1
  -9   3  10 1571.68 131.021   1
  -9  -3  10 1503.16 187.687   1
  -8  -3  10 173.353 95.5591   1
  -8   3  10 146.334 64.3290   1
  -7  -3  10 2867.93 226.085   1
  -7   3  10 3131.06 155.854   1
  -6   3  10 110.305 43.8366   1
  -6  -3  10 78.6126 88.2651   1
  -5   3  10 3168.13 119.142   1
  -5  -3  10 3313.84 230.258   1
  -4   3  10 1628.41 68.5571   1
  -4  -3  10 1534.03 156.680   1
  -3  -3  10 313.115 100.742   1
  -2  -3  10 2636.57 189.712   1
   2  -3 -10 2731.64 97.5925   1
  -1  -3  10 2067.10 171.949   1
   1  -3 -10 2058.45 95.7550   1
   0  -3  10 2639.79 192.303   1
  -1   3 -10 3001.11 158.209   3
  -1  -3 -10 2648.75 189.793   3
   1  -3  10 2855.76 198.459   1
  -2   3 -10 5075.30 216.909   3
  -2  -3 -10 5205.89 262.592   3
   2  -3  10 5660.79 283.514   1
   3  -3  10 1646.53 167.532   1
  -3   3 -10 1628.20 130.054   3
  -3  -3 -10 1743.81 159.087   3
  -4   3 -10 2684.20 169.132   3
  -4  -3 -10 2446.34 194.031   3
  -5   3 -10 3470.43 202.895   3
  -5  -3 -10 3444.64 235.534   3
  -6   3 -10 2873.66 195.559   3
  -6  -3 -10 2907.15 226.885   3
  -7   3 -10 2082.43 186.389   3
  -7  -3 -10 2113.41 212.297   3
  -8   3 -10 311.274 112.254   3
  -8  -3 -10 142.654 123.353   3
  -9   3 -10 143.213 110.701   3
  -9  -3 -10-144.355 130.231   3
 -10   3 -10-30.9684 108.208   3
 -10  -3 -10-49.0684 135.241   3
 -11   3 -10 24.0176 115.009   3
 -11  -3 -10-24.0305 154.205   3
 -12   3 -10 638.669 159.266   3
 -12  -4  10 4697.75 364.044   1
 -11  -4  10 13.6015 106.124   1
 -10  -4  10 1735.91 223.982   1
  -9  -4  10 4486.54 318.304   1
  -8  -4  10 399.820 129.275   1
  -7  -4  10 8.35140 107.464   1
  -6  -4  10 410.010 111.928   1
  -5  -4  10 250.553 112.740   1
  -4  -4  10 7912.06 368.621   1
  -3  -4  10 2611.49 206.459   1
  -2  -4  10 354.937 98.5409   1
  -1  -4  10 760.894 124.007   1
   0  -4  10 51.7686 89.7995   1
  -1   4 -10 5331.87 205.423   3
  -1  -4 -10 5112.26 256.479   3
   1  -4  10 5372.12 288.866   1
  -2   4 -10 14801.6 415.959   3
  -2  -4 -10 14566.0 487.846   3
   2  -4  10 14798.5 527.922   1
   3  -4  10 125.111 95.2888   1
  -3   4 -10-52.4032 55.8264   3
  -3  -4 -10-55.5763 81.2178   3
   4  -4  10 158.959 89.3552   1
  -4   4 -10 118.581 62.6063   3
  -4  -4 -10 342.197 109.861   3
  -5   4 -10 6540.48 279.979   3
  -5  -4 -10 6216.89 318.508   3
  -6   4 -10 12100.8 430.652   3
  -6  -4 -10 11709.8 483.035   3
  -7   4 -10 8856.21 370.353   3
  -7  -4 -10 7928.84 411.681   3
  -8   4 -10 2244.69 198.408   3
  -8  -4 -10 2420.86 239.806   3
  -9   4 -10 1177.46 167.779   3
  -9  -4 -10 1038.90 182.135   3
 -10  -4 -10 6917.83 430.012   3
 -11  -5  10 591.755 173.968   1
 -10  -5  10 8562.95 473.516   1
  -9  -5  10 2588.40 255.174   1
  -8  -5  10 127.119 104.210   1
  -7  -5  10 54.8373 98.6140   1
  -6  -5  10 875.264 159.852   1
  -5  -5  10 27.8978 99.1848   1
  -4  -5  10 559.320 131.903   1
  -3  -5  10 113.113 88.7479   1
  -2  -5  10 903.021 146.067   1
  -1  -5  10 1187.85 162.134   1
   0   5 -10 3319.72 137.170   3
   0  -5 -10 3120.95 196.131   3
   0  -5  10 2946.41 220.537   1
   1  -5  10 3799.95 253.546   1
  -1  -5 -10 3788.07 214.154   3
  -2  -5 -10 4410.85 241.720   3
   2  -5  10 4596.45 280.989   1
  -3  -5 -10 14112.7 491.607   3
   3  -5  10 13855.5 527.304   1
   4  -5  10-80.8614 93.4441   1
  -4  -5 -10-28.3136 81.1709   3
  -5  -5 -10 1342.29 165.882   3
  -6  -5 -10 51.4712 99.8342   3
  -7  -5 -10 146.016 109.670   3
  -8  -5 -10 1946.92 221.736   3
  -9  -5 -10 281.723 140.429   3
 -10  -5 -10 126.523 136.947   3
 -10  -6  10 1409.44 218.344   1
  -9  -6  10 7852.34 454.476   1
   8   6 -10 13159.8 494.123   2
  -8  -6  10 13214.0 597.992   1
  -7  -6  10 11915.3 547.931   1
  -6  -6  10 1541.16 193.502   1
  -5  -6  10 7463.10 400.983   1
  -4  -6  10 4208.61 290.679   1
  -3  -6  10 12258.9 510.056   1
  -2  -6  10 10877.4 465.294   1
  -1  -6  10 16.9258 98.8871   1
   0  -6 -10 11661.8 403.784   3
   0  -6  10 12320.6 493.473   1
  -1  -6 -10 9831.61 371.733   3
   1  -6  10 10549.4 454.141   1
  -2  -6 -10 6069.07 288.656   3
   2  -6  10 6291.89 342.730   1
   3  -6  10 1046.34 154.968   1
  -3  -6 -10 1141.18 138.105   3
   4  -6  10 117.581 107.129   1
  -4  -6 -10 33.3649 81.4864   3
  -5  -6 -10 342.346 104.975   3
  -6  -6 -10 4505.65 294.791   3
  -6   6 -10 4252.00 290.429   2
  -7  -6 -10 2411.04 231.675   3
  -7   6 -10 2411.20 219.738   2
  -8  -6 -10 47.9838 108.538   3
  -9  -6 -10 637.764 163.955   3
  -9  -7  10 233.263 156.300   1
  -8  -7  10-124.823 141.422   1
   7   7 -10 2077.13 195.128   2
  -7  -7  10 1983.22 238.312   1
   6   7 -10 133.763 107.324   2
  -6  -7  10 101.204 120.799   1
  -5  -7  10-10.0921 129.962   1
   5   7 -10 219.489 111.489   2
  -4  -7  10 3529.23 281.731   1
  -3  -7  10 819.338 159.000   1
  -2  -7  10 441.975 116.929   1
  -1  -7  10 290.036 116.844   1
   0  -7  10 3675.48 274.937   1
   1  -7  10 3846.04 278.853   1
  -2   7 -10 425.410 138.874   2
   2  -7  10 432.579 122.906   1
   3  -7  10 270.296 101.708   1
  -3   7 -10-26.7040 113.891   2
   4  -7  10-48.8528 103.237   1
  -4   7 -10-35.2718 99.4479   2
  -5   7 -10 1822.94 212.236   2
  -6   7 -10 733.521 153.208   2
  -7   7 -10 89.2933 105.087   2
   7   8 -10 953.473 159.905   2
  -7  -8  10 1085.78 200.709   1
  -6  -8  10 111.830 110.199   1
   6   8 -10 272.272 130.734   2
  -5  -8  10-61.0478 118.057   1
   5   8 -10 78.7371 100.669   2
   4   8 -10 154.561 118.984   2
  -4  -8  10 3.54986 118.450   1
   3   8 -10 1566.33 206.201   2
  -3  -8  10 1560.21 206.825   1
   2   8 -10 1156.10 191.744   2
  -2  -8  10 970.750 169.101   1
   1   8 -10 13.8184 121.599   2
  -1  -8  10-144.763 111.298   1
   0   8 -10 1704.52 211.256   2
   0  -8  10 1531.84 196.082   1
  -1   8 -10 3092.33 271.192   2
  -2   8 -10 5226.00 364.046   2
  -3   8 -10 129.501 137.515   2
  -4   8 -10 981.579 183.963   2
 -15   0  11 76.2941 121.866   1
 -14   0  11-79.7445 120.776   1
 -13   0  11 160.504 136.872   1
 -12   0  11 89.3303 109.462   1
 -11   0  11-151.359 112.577   1
 -10   0  11-92.6244 99.0482   1
  -9   0  11-49.0345 84.2713   1
  -8   0  11 105.785 86.4166   1
  -7   0  11-37.4209 72.8843   1
  -6   0  11 194.977 81.7130   1
  -5   0  11-24.5362 67.1843   1
  -4   0  11-22.5997 67.4814   1
  -3   0  11 24.7509 61.9742   1
  -2   0  11 53.4147 65.0618   1
  -1   0  11-42.1801 66.9000   1
   0   0  11 38.3636 69.4014   1
   1   0  11-97.2405 80.9608   1
  -2   0 -11 74.6413 93.2191   3
  -3   0 -11-9.64789 80.9619   3
  -4   0 -11-37.4404 90.2024   3
  -5   0 -11-125.967 107.599   3
  -6   0 -11 112.009 95.2865   3
  -7   0 -11 29.8795 109.086   3
  -8   0 -11-132.863 127.347   3
  -9   0 -11-2.47119 108.208   3
 -10   0 -11-133.621 121.354   3
 -11   0 -11 151.036 141.358   3
 -15   1  11 3435.50 312.052   1
 -14  -1  11 352.910 140.586   1
 -14   1  11 315.739 131.385   1
 -13  -1  11 2033.91 236.000   1
 -13   1  11 1675.63 207.721   1
 -12  -1  11 961.446 178.418   1
 -12   1  11 796.798 151.595   1
 -11   1  11 7827.96 381.023   1
 -11  -1  11 7236.31 396.054   1
 -10  -1  11 180.205 107.347   1
 -10   1  11 11.8756 98.0482   1
  -9   1  11 842.272 125.501   1
  -9  -1  11 701.266 135.841   1
  -8  -1  11 88.4819 88.8529   1
  -8   1  11 114.836 78.0513   1
  -7  -1  11 18923.7 609.379   1
  -7   1  11 20205.4 573.679   1
  -6   1  11 23570.2 624.628   1
  -6  -1  11 23368.0 675.775   1
  -5   1  11 7761.83 277.019   1
  -5  -1  11 7041.04 307.701   1
  -4   1  11 6018.97 232.268   1
  -4  -1  11 6390.48 278.989   1
  -3   1  11 22674.8 573.736   1
  -3  -1  11 23271.2 629.529   1
  -2   1  11 17010.5 456.352   1
  -2  -1  11 17298.2 508.155   1
  -1   1  11 23240.3 592.139   1
  -1  -1  11 23201.4 635.010   1
   0   1  11 3625.19 177.872   1
   0  -1  11 3372.32 200.236   1
   1  -1  11 24.2597 82.5559   1
  -2   1 -11 3362.53 199.231   3
  -2  -1 -11 3249.98 210.383   3
   2  -1  11 3484.82 210.791   1
  -3   1 -11 16777.9 514.282   3
  -3  -1 -11 16992.1 535.869   3
  -4  -1 -11 18163.5 580.695   3
  -4   1 -11 18611.4 564.534   3
  -5   1 -11 6301.63 302.085   3
  -5  -1 -11 6844.06 328.648   3
  -6   1 -11 502.882 121.905   3
  -6  -1 -11 587.780 134.001   3
  -7   1 -11 532.575 127.257   3
  -7  -1 -11 526.327 146.666   3
  -8   1 -11 6883.22 361.922   3
  -8  -1 -11 6738.92 376.538   3
  -9   1 -11 12069.0 527.707   3
  -9  -1 -11 12634.7 552.560   3
 -10   1 -11 5119.69 349.635   3
 -10  -1 -11 5814.32 379.645   3
 -11   1 -11 381.315 149.399   3
 -11  -1 -11 188.388 121.839   3
 -14  -2  11-45.9489 121.027   1
 -13  -2  11 5639.20 383.479   1
 -12  -2  11 138.911 133.089   1
 -12   2  11 361.072 115.201   1
 -11   2  11 3522.65 244.828   1
 -11  -2  11 3030.32 269.182   1
 -10   2  11 178.271 88.1381   1
 -10  -2  11 196.629 119.786   1
  -9  -2  11 4403.66 297.296   1
  -9   2  11 4899.87 251.476   1
  -8  -2  11 239.080 115.291   1
  -8   2  11 95.9092 65.1450   1
  -7  -2  11 26.1231 92.3223   1
  -7   2  11-8.84051 54.5949   1
  -6   2  11 1677.84 115.721   1
  -6  -2  11 1514.51 157.699   1
  -5   2  11 741.609 74.7815   1
  -5  -2  11 559.112 112.466   1
  -4  -2  11-30.5116 83.9386   1
  -4   2  11 44.3360 41.6976   1
  -3   2  11 5312.60 185.490   1
  -3  -2  11 4998.78 252.420   1
  -2   2  11 55.6218 41.8611   1
  -2  -2  11-4.90422 85.7515   1
  -1   2  11 1962.48 115.180   1
  -1  -2  11 1903.82 158.412   1
   0  -2  11 18174.2 561.238   1
   1  -2  11 341.452 93.4938   1
  -2   2 -11 3392.06 189.607   3
  -2  -2 -11 3549.33 218.726   3
   2  -2  11 3456.96 223.651   1
   3  -2  11 326.123 99.2997   1
  -3   2 -11 213.276 78.2933   3
  -3  -2 -11 161.416 91.1139   3
  -4   2 -11 776.528 108.909   3
  -4  -2 -11 798.635 119.117   3
  -5   2 -11 2565.56 187.930   3
  -5  -2 -11 2617.34 202.294   3
  -6   2 -11 635.806 114.649   3
  -6  -2 -11 350.354 110.053   3
  -7   2 -11 137.603 105.037   3
  -7  -2 -11-126.884 104.484   3
  -8   2 -11-11.8982 101.522   3
  -8  -2 -11-103.691 128.716   3
  -9   2 -11 382.980 136.787   3
  -9  -2 -11 183.594 139.549   3
 -10   2 -11 70.7252 114.084   3
 -10  -2 -11 277.974 154.115   3
 -11   2 -11 489.437 151.820   3
 -11  -2 -11 336.003 140.808   3
 -13  -3  11 231.149 154.931   1
 -12  -3  11 4545.82 352.999   1
 -11  -3  11 16098.3 657.431   1
 -10  -3  11 12295.8 549.195   1
  -9  -3  11 579.766 151.543   1
  -8  -3  11 1059.33 162.473   1
  -8   3  11 1415.62 116.834   1
  -7   3  11 3284.91 156.479   1
  -7  -3  11 2822.62 228.966   1
  -6   3  11 32655.0 727.340   1
  -6  -3  11 29877.7 895.737   1
  -5   3  11 9415.38 254.315   1
  -5  -3  11 8771.10 388.743   1
  -4   3  11 8127.74 222.143   1
  -4  -3  11 4454.08 289.464   1
   3  -3 -11 2916.83 104.944   1
  -3   3  11 2910.76 104.531   1
  -3  -3  11 2967.42 207.134   1
  -2  -3  11 27736.6 779.862   1
   2  -3 -11 27735.0 607.439   1
  -1  -3  11 40486.5 1032.97   1
   0  -3  11 11609.6 436.595   1
   1  -3  11 436.903 110.539   1
  -1   3 -11 419.635 80.0394   3
  -1  -3 -11 398.108 107.039   3
  -2   3 -11 2066.55 138.962   3
  -2  -3 -11 2094.95 173.254   3
   2  -3  11 2088.28 184.423   1
  -3   3 -11 12620.9 402.679   3
  -3  -3 -11 12341.6 455.785   3
   3  -3  11 11885.8 465.966   1
  -4   3 -11 12465.1 418.474   3
  -4  -3 -11 12547.3 467.296   3
  -5   3 -11 2402.77 175.546   3
  -5  -3 -11 2566.20 215.285   3
  -6   3 -11 2620.57 192.325   3
  -6  -3 -11 2750.75 232.284   3
  -7   3 -11 339.275 107.357   3
  -7  -3 -11 396.386 136.773   3
  -8   3 -11 3150.67 242.583   3
  -8  -3 -11 3360.20 277.492   3
  -9  -3 -11 3149.61 283.678   3
  -9   3 -11 2446.02 221.409   3
 -10   3 -11 101.872 111.231   3
 -10  -3 -11-218.647 137.657   3
 -11   3 -11 197.210 123.354   3
 -12   3 -11 227.129 136.108   3
 -12  -4  11 374.506 153.090   1
 -11  -4  11 54.8975 125.840   1
 -10  -4  11-103.622 124.683   1
  -9  -4  11 2903.01 261.775   1
  -8  -4  11 533.899 135.817   1
  -7  -4  11 211.429 109.184   1
  -6  -4  11 103.855 97.0131   1
  -5  -4  11 2047.93 200.828   1
  -4  -4  11 733.326 135.528   1
  -3  -4  11 4993.29 288.874   1
  -2  -4  11 3177.55 223.200   1
  -1  -4  11-29.0311 97.2921   1
   0  -4  11 152.324 89.4511   1
   1  -4  11 56.6193 83.4218   1
  -1   4 -11-42.2673 54.9211   3
  -1  -4 -11 96.5330 96.2577   3
   2  -4  11 881.732 139.357   1
  -2   4 -11 713.286 87.8739   3
  -2  -4 -11 884.811 130.909   3
   3  -4  11 1534.69 174.751   1
  -3   4 -11 1578.20 125.923   3
  -3  -4 -11 1379.72 151.880   3
  -4  -4 -11 15072.0 532.573   3
  -4   4 -11 15391.1 469.429   3
   4  -4  11 14714.0 555.967   1
  -5   4 -11 698.580 110.048   3
  -5  -4 -11 646.567 130.378   3
  -6   4 -11 166.246 84.3740   3
  -6  -4 -11-64.6164 111.172   3
  -7   4 -11 356.365 92.4517   3
  -7  -4 -11 472.060 140.116   3
  -8   4 -11 76.8317 91.8763   3
  -8  -4 -11 42.1943 122.522   3
  -9   4 -11 380.865 121.765   3
  -9  -4 -11 409.034 140.520   3
 -10  -4 -11 405.940 171.395   3
 -11  -5  11 7083.26 446.920   1
 -10  -5  11 588.230 151.036   1
  -9  -5  11 161.134 114.656   1
  -8  -5  11-40.4694 144.544   1
  -7  -5  11 2439.84 237.593   1
  -6  -5  11 1351.76 171.562   1
  -5  -5  11 515.904 136.041   1
  -4  -5  11 2703.35 227.836   1
  -3  -5  11-37.4887 106.674   1
  -2  -5  11 17606.7 611.699   1
  -1  -5  11 19162.2 646.239   1
   0  -5 -11 19525.3 603.655   3
   0  -5  11 20824.3 673.090   1
  -1  -5 -11 5325.26 269.666   3
   1  -5  11 5370.63 311.252   1
   2  -5  11 550.082 133.857   1
  -2  -5 -11 255.959 92.1768   3
  -3  -5 -11 5377.76 291.871   3
   3  -5  11 5665.05 325.539   1
  -4  -5 -11 13839.9 517.648   3
   4  -5  11 14588.7 556.564   1
  -5  -5 -11 4769.08 291.776   3
  -6  -5 -11 1456.75 177.115   3
  -7  -5 -11 4618.25 314.295   3
  -8  -5 -11 5513.15 363.419   3
  -9  -5 -11 7141.46 422.839   3
 -10  -6  11 38.8968 110.473   1
  -9  -6  11 300.182 126.588   1
  -8  -6  11 1039.46 202.318   1
  -7  -6  11 2035.02 227.680   1
  -6  -6  11 139.619 115.824   1
  -5  -6  11 1591.97 201.240   1
  -4  -6  11 2883.70 246.302   1
  -3  -6  11 4309.24 299.298   1
  -2  -6  11 3978.41 281.826   1
  -1  -6  11 332.252 114.241   1
   0  -6  11 225.030 106.072   1
   0  -6 -11 297.025 84.1467   3
   1  -6  11 280.945 117.429   1
  -1  -6 -11 189.116 80.2060   3
   2  -6  11 784.062 152.287   1
  -2  -6 -11 469.955 96.2133   3
   3  -6  11 32.1975 117.789   1
  -3  -6 -11-145.894 91.3262   3
   4  -6  11 2595.60 232.680   1
  -4  -6 -11 2276.08 194.871   3
  -5  -6 -11 2794.16 234.112   3
  -6   6 -11 1386.78 179.755   2
  -6  -6 -11 1131.84 179.391   3
  -7   6 -11 469.816 134.471   2
  -7  -6 -11 500.009 141.842   3
  -8  -6 -11 385.286 148.056   3
  -9  -6 -11-115.634 124.887   3
  -9  -7  11 1811.17 243.175   1
  -8  -7  11 3399.91 319.000   1
  -7  -7  11 7836.53 464.161   1
   7   7 -11 8418.03 411.676   2
   6   7 -11 18751.5 676.547   2
  -6  -7  11 20247.4 770.367   1
  -5  -7  11 10837.1 529.473   1
  -4  -7  11 4620.28 326.658   1
  -3  -7  11 1806.25 214.813   1
  -2  -7  11 3202.86 265.215   1
  -1  -7  11 2200.15 225.234   1
   0  -7  11 1736.15 203.696   1
   1  -7  11 84.7969 106.402   1
   2  -7  11 981.753 159.672   1
   3  -7  11 4482.10 309.511   1
  -4   7 -11 6708.16 396.114   2
   4  -7  11 6918.29 399.773   1
  -5   7 -11 101.837 112.931   2
  -6   7 -11 239.202 126.523   2
  -7   7 -11 87.9246 110.103   2
   7   8 -11-44.1813 102.048   2
  -7  -8  11-203.060 149.102   1
  -6  -8  11 96.5336 129.484   1
   6   8 -11-159.052 117.526   2
  -5  -8  11 301.131 148.445   1
   5   8 -11 139.929 120.818   2
   4   8 -11 876.421 161.245   2
  -4  -8  11 1151.04 195.426   1
   3   8 -11 2511.21 252.022   2
  -3  -8  11 2588.48 255.941   1
  -2  -8  11 5074.69 346.079   1
   2   8 -11 5446.47 362.987   2
   1   8 -11 2398.58 250.784   2
  -1  -8  11 2369.15 243.317   1
   0   8 -11 115.306 118.616   2
   0  -8  11 126.685 114.149   1
  -1   8 -11-65.7975 135.535   2
  -2   8 -11 1351.22 195.728   2
  -3   8 -11 4059.21 324.567   2
 -15   0  12-18.7839 132.886   1
 -14   0  12 3155.77 294.360   1
 -13   0  12 1596.03 217.757   1
 -12   0  12 1730.40 201.322   1
 -11   0  12 776.399 150.823   1
 -10   0  12 48.0074 92.3297   1
  -9   0  12 9887.02 419.677   1
  -8   0  12 69.5881 82.4684   1
  -7   0  12 2832.87 193.700   1
  -6   0  12 8507.76 337.698   1
  -5   0  12 46.0434 68.6922   1
  -4   0  12 114421. 2406.21   1
  -3   0  12 3084.24 178.564   1
  -2   0  12 10678.8 360.092   1
  -1   0  12 525.849 96.3164   1
   0   0  12 3102.04 183.987   1
   1   0  12 23597.3 653.451   1
  -2   0 -12 10153.7 385.342   3
  -3   0 -12 373.921 100.463   3
  -4   0 -12 247.574 95.6474   3
  -5   0 -12 27434.2 790.061   3
  -6   0 -12 23876.2 736.961   3
  -7   0 -12 31963.3 929.805   3
  -8   0 -12 1998.18 216.292   3
  -9   0 -12 4937.56 331.947   3
 -10   0 -12 13187.2 586.310   3
 -11   0 -12 5717.21 390.663   3
 -14  -1  12-25.2804 148.007   1
 -14   1  12 348.071 143.162   1
 -13   1  12 1521.11 198.262   1
 -13  -1  12 1592.15 218.651   1
 -12   1  12 93.3514 95.3828   1
 -12  -1  12 180.478 133.387   1
 -11   1  12 1513.60 180.863   1
 -11  -1  12 1528.77 199.377   1
 -10  -1  12 3601.56 265.975   1
 -10   1  12 3735.21 248.055   1
  -9  -1  12 1118.80 154.530   1
  -9   1  12 1348.97 148.523   1
  -8  -1  12 1327.20 153.461   1
  -8   1  12 1373.15 141.991   1
  -7   1  12 4359.22 224.400   1
  -7  -1  12 4511.42 260.613   1
  -6   1  12 4470.94 215.843   1
  -6  -1  12 3832.19 235.672   1
  -5   1  12 5789.26 238.830   1
  -5  -1  12 5612.87 274.901   1
  -4   1  12 169.067 65.2505   1
  -4  -1  12 73.3501 73.6612   1
  -3   1  12 14395.8 415.366   1
  -3  -1  12 14576.0 464.472   1
  -2   1  12 69.4848 56.9996   1
  -2  -1  12-42.2936 75.6383   1
  -1   1  12 5791.13 237.868   1
  -1  -1  12 5897.74 266.096   1
   0   1  12 8646.97 312.255   1
   0  -1  12 8630.25 342.661   1
   1  -1  12 238.951 90.0248   1
  -2   1 -12 6853.91 297.505   3
  -2  -1 -12 6983.29 312.802   3
   2  -1  12 6657.25 309.909   1
  -3   1 -12 3946.73 227.560   3
  -3  -1 -12 4050.94 244.291   3
  -4   1 -12 3289.77 213.987   3
  -4  -1 -12 3297.22 225.942   3
  -5   1 -12 7756.75 346.447   3
  -5  -1 -12 7403.72 354.218   3
  -6   1 -12 814.741 142.873   3
  -6  -1 -12 578.890 138.966   3
  -7   1 -12 2410.62 210.666   3
  -7  -1 -12 2590.39 231.303   3
  -8   1 -12-26.0833 109.762   3
  -8  -1 -12 104.630 117.018   3
  -9   1 -12 193.981 136.723   3
  -9  -1 -12 337.887 136.193   3
 -10   1 -12 808.263 162.195   3
 -10  -1 -12 875.095 176.181   3
 -11   1 -12-37.5274 141.479   3
 -11  -1 -12 108.403 120.696   3
 -14  -2  12 5624.76 405.623   1
 -13  -2  12 11474.9 572.337   1
 -12  -2  12 137.374 137.794   1
 -11  -2  12 846.851 172.765   1
 -11   2  12 507.453 116.773   1
 -10  -2  12 7678.99 407.929   1
 -10   2  12 7999.35 350.662   1
  -9  -2  12 35648.1 1054.47   1
  -9   2  12 38898.9 970.194   1
  -8  -2  12 47714.7 1297.84   1
  -8   2  12 53160.9 1204.22   1
  -7   2  12 11596.1 375.030   1
  -7  -2  12 10967.2 454.115   1
  -6  -2  12 1418.63 157.964   1
  -6   2  12 1560.83 115.418   1
  -5   2  12 13178.9 376.876   1
  -5  -2  12 13027.2 473.689   1
  -4   2  12 35685.0 802.771   1
  -4  -2  12 34526.6 927.251   1
  -3   2  12 23998.6 581.463   1
  -3  -2  12 23693.8 686.473   1
  -2   2  12 6723.00 233.688   1
  -2  -2  12 6631.84 303.544   1
  -1   2  12 101.831 49.1886   1
  -1  -2  12 48.8116 75.4078   1
   0  -2  12 4827.35 258.848   1
   1  -2  12 9960.56 399.276   1
  -2   2 -12 5275.06 248.877   3
  -2  -2 -12 5174.66 274.760   3
   2  -2  12 5857.77 295.926   1
   3  -2  12 51.4810 94.9997   1
  -3   2 -12-86.3026 83.0711   3
  -3  -2 -12-34.2808 97.7501   3
  -4   2 -12 2018.91 160.579   3
  -4  -2 -12 2017.71 185.646   3
  -5   2 -12 3052.95 212.926   3
  -5  -2 -12 2799.57 217.879   3
  -6   2 -12 3450.99 227.028   3
  -6  -2 -12 3205.39 247.635   3
  -7   2 -12 153.329 95.0876   3
  -7  -2 -12 79.9406 117.518   3
  -8   2 -12 157.828 117.152   3
  -8  -2 -12 157.096 132.255   3
  -9   2 -12 799.899 162.899   3
  -9  -2 -12 1119.66 184.029   3
 -10   2 -12 20.7432 126.548   3
 -10  -2 -12-13.1407 141.577   3
 -11   2 -12 1355.92 206.389   3
 -13  -3  12 361.616 144.039   1
 -12  -3  12 966.356 188.604   1
 -11  -3  12 135.594 137.682   1
 -10  -3  12 3929.12 299.789   1
  -9  -3  12-49.1553 115.108   1
  -8  -3  12 2437.14 221.219   1
  -7   3  12-2.03995 44.6459   1
  -7  -3  12 20.3672 96.2154   1
  -6  -3  12 1943.47 193.491   1
  -6   3  12 2376.98 123.137   1
  -5   3  12 7800.78 227.630   1
  -5  -3  12 7635.33 363.288   1
  -4   3  12 3849.77 136.957   1
  -4  -3  12 3419.17 237.141   1
  -3  -3  12 580.218 119.458   1
   3  -3 -12 447.564 45.8837   1
  -3   3  12 398.132 43.7164   1
  -2  -3  12 3013.13 213.967   1
   2  -3 -12 2746.40 116.560   1
  -1  -3  12 17791.8 583.691   1
   0  -3  12 5777.52 299.738   1
  -1   3 -12 7296.04 287.154   3
  -1  -3 -12 7633.22 330.683   3
   1  -3  12 7266.31 348.076   1
   2  -3  12 29.4995 101.695   1
  -2   3 -12 129.884 71.5535   3
  -2  -3 -12 157.949 95.8449   3
   3  -3  12-86.7190 111.486   1
  -3   3 -12 290.573 91.2240   3
  -3  -3 -12 45.4039 99.2328   3
  -4   3 -12 605.543 98.5246   3
  -4  -3 -12 513.259 119.372   3
  -5   3 -12-13.2209 82.4651   3
  -5  -3 -12-46.3402 98.6698   3
  -6   3 -12 809.704 124.445   3
  -6  -3 -12 711.400 145.548   3
  -7   3 -12 13.4275 95.6403   3
  -7  -3 -12 120.002 127.087   3
  -8   3 -12 451.756 123.673   3
  -8  -3 -12 493.938 156.040   3
  -9   3 -12-171.452 124.731   3
  -9  -3 -12 516.721 163.558   3
 -10   3 -12 357.618 131.176   3
 -10  -3 -12 186.299 130.028   3
 -11   3 -12 987.765 187.065   3
 -12  -4  12 260.669 160.072   1
 -11  -4  12 572.205 160.719   1
 -10  -4  12 23.8757 123.014   1
  -9  -4  12 2219.21 239.545   1
  -8  -4  12 1523.33 197.057   1
  -7  -4  12 1423.52 183.410   1
  -6  -4  12 29.5384 103.963   1
  -5  -4  12 102.755 99.9599   1
  -4  -4  12 5627.47 319.313   1
  -3  -4  12 7495.73 365.508   1
  -2  -4  12 1721.72 180.055   1
  -1  -4  12 31.3786 98.0073   1
   0  -4  12 11374.7 456.219   1
  -1   4 -12 39320.7 929.424   3
  -1  -4 -12 38750.6 1011.48   3
   1  -4  12 40902.1 1077.77   1
  -2   4 -12 37387.2 891.316   3
  -2  -4 -12 36378.4 973.571   3
   2  -4  12 37244.4 1031.36   1
  -3   4 -12 5023.49 235.143   3
  -3  -4 -12 5358.84 286.951   3
   3  -4  12 4915.83 301.239   1
   4  -4  12 1829.37 198.187   1
  -4   4 -12 1802.48 146.514   3
  -4  -4 -12 1573.17 177.735   3
  -5   4 -12 5104.93 260.347   3
  -5  -4 -12 4816.23 296.925   3
  -6   4 -12 6219.16 306.797   3
  -6  -4 -12 5758.45 346.490   3
  -7   4 -12 6085.24 313.540   3
  -7  -4 -12 5640.68 350.008   3
  -8   4 -12 1303.44 167.268   3
  -8  -4 -12 967.208 175.640   3
  -9  -4 -12 3155.46 287.746   3
 -10  -4 -12 2459.73 284.991   3
 -11  -5  12 2833.35 294.408   1
 -10  -5  12 866.753 196.975   1
  -9  -5  12 95.7072 128.020   1
  -8  -5  12 14.5268 102.176   1
  -7  -5  12 16.4581 100.700   1
  -6  -5  12 54.6900 129.265   1
  -5  -5  12 171.206 116.638   1
  -4  -5  12 694.468 144.209   1
  -3  -5  12 12812.4 523.017   1
  -2  -5  12 11876.9 489.423   1
  -1  -5  12 1669.89 183.035   1
   0  -5 -12 2075.41 175.117   3
   0  -5  12 2070.79 203.179   1
   1  -5  12 1126.76 165.103   1
  -1  -5 -12 1313.26 149.678   3
   2  -5  12 1761.28 197.934   1
  -2  -5 -12 1864.02 173.933   3
   3  -5  12 53.7296 99.5261   1
  -3  -5 -12 237.537 98.9750   3
   4  -5  12 1215.87 168.057   1
  -4  -5 -12 1722.81 189.541   3
  -5  -5 -12-25.1422 105.152   3
  -6  -5 -12-48.7118 106.107   3
  -7  -5 -12 85.3418 116.743   3
  -8  -5 -12 1005.47 179.066   3
  -9  -5 -12 396.791 137.246   3
 -10  -6  12 1096.83 191.533   1
  -9  -6  12 9188.35 509.023   1
  -8  -6  12 13192.9 615.109   1
  -7  -6  12 255.249 130.927   1
  -6  -6  12 5493.25 366.473   1
  -5  -6  12 9220.24 463.752   1
  -4  -6  12 19735.4 714.926   1
  -3  -6  12 11786.8 518.932   1
  -2  -6  12 3936.99 281.535   1
  -1  -6  12 1780.31 196.319   1
   1  -6 -12 1638.72 156.126   3
   0  -6  12 1060.48 170.522   1
   0  -6 -12 1234.90 143.181   3
   1  -6  12 1559.67 183.128   1
  -1  -6 -12 1851.63 162.667   3
   2  -6  12 1572.88 193.838   1
  -2  -6 -12 1524.82 157.839   3
   3  -6  12 227.628 100.905   1
  -3  -6 -12-23.7549 91.3212   3
   4  -6  12 33.6035 99.3493   1
  -4  -6 -12 171.834 104.785   3
  -5  -6 -12 1576.72 186.704   3
  -6  -6 -12 3164.71 264.958   3
  -7   6 -12 174.439 108.323   2
  -7  -6 -12 130.080 124.248   3
  -8  -6 -12 734.207 169.180   3
  -8  -7  12 1072.28 207.490   1
   7   7 -12 1157.83 165.684   2
  -7  -7  12 1388.29 218.089   1
  -6  -7  12 2379.31 267.482   1
  -5  -7  12 24.2033 112.646   1
  -4  -7  12 1256.07 200.972   1
  -3  -7  12 309.951 112.064   1
  -2  -7  12 323.976 131.154   1
  -1  -7  12 2877.59 257.052   1
   0  -7  12 3211.44 275.959   1
   1  -7  12 10.1615 106.542   1
   2  -7  12 160.660 113.109   1
   3  -7  12-64.3388 98.7959   1
   4  -7  12 1273.87 185.956   1
  -5   7 -12 1867.74 221.163   2
  -6   7 -12-26.5741 110.587   2
  -7   7 -12 1269.99 193.659   2
   7   8 -12 137.786 102.660   2
  -6  -8  12 126.019 132.643   1
   6   8 -12 305.516 125.401   2
   5   8 -12-61.8574 120.046   2
  -5  -8  12 94.3400 125.090   1
  -4  -8  12 4247.26 340.930   1
   4   8 -12 3854.29 310.113   2
   3   8 -12 4111.44 320.755   2
  -3  -8  12 3883.43 316.131   1
   2   8 -12-210.493 150.245   2
  -2  -8  12 111.740 126.418   1
   1   8 -12 344.334 153.105   2
  -1  -8  12 572.908 153.400   1
   0   8 -12 1939.37 236.255   2
   0  -8  12 1080.75 182.645   1
   1  -8  12 2726.63 264.769   1
  -1   8 -12 3510.22 305.943   2
  -2   8 -12 958.563 170.272   2
 -15   0  13-146.756 138.716   1
 -14   0  13-101.356 120.139   1
 -13   0  13-103.913 111.601   1
 -12   0  13 125.922 119.009   1
 -11   0  13-67.3564 96.4705   1
 -10   0  13 54.8949 103.164   1
  -9   0  13-52.9033 99.0016   1
  -8   0  13-92.4182 96.7165   1
  -7   0  13 8.33287 80.0621   1
  -6   0  13-142.291 81.5060   1
  -5   0  13 53.4781 72.9758   1
  -4   0  13 88.1183 76.2992   1
  -3   0  13-2.58675 68.3744   1
  -2   0  13-110.306 73.3903   1
  -1   0  13 29.1799 75.0137   1
   0   0  13-13.1092 77.3121   1
   1   0  13 69.1432 87.9608   1
  -2   0 -13 12.0008 96.1419   3
  -3   0 -13 61.3172 93.0079   3
  -4   0 -13-26.5351 89.8962   3
  -5   0 -13 210.917 126.162   3
  -6   0 -13-220.756 122.128   3
  -7   0 -13-46.5192 104.167   3
  -8   0 -13-45.3355 127.001   3
  -9   0 -13 59.5370 113.320   3
 -10   0 -13 125.977 133.938   3
 -11   0 -13-132.459 134.158   3
 -14  -1  13 485.399 167.617   1
 -14   1  13 478.462 149.681   1
 -13  -1  13 862.488 168.244   1
 -13   1  13 525.929 135.599   1
 -12  -1  13 4741.19 337.364   1
 -12   1  13 4760.58 313.235   1
 -11  -1  13 7384.65 403.382   1
 -11   1  13 7119.47 368.510   1
 -10  -1  13 5458.12 333.443   1
 -10   1  13 6071.78 319.251   1
  -9  -1  13 635.634 130.251   1
  -9   1  13 735.497 127.887   1
  -8   1  13 212.923 83.8177   1
  -8  -1  13 344.362 110.215   1
  -7   1  13 9907.94 363.648   1
  -7  -1  13 9102.65 394.579   1
  -6   1  13 26641.2 704.342   1
  -6  -1  13 26290.9 758.441   1
  -5   1  13 4987.71 227.695   1
  -5  -1  13 5086.15 262.986   1
  -4  -1  13 457.670 98.6228   1
  -4   1  13 552.866 80.1014   1
  -3   1  13 124.799 60.6226   1
  -3  -1  13 299.402 87.8150   1
  -2   1  13 55462.3 1225.95   1
  -2  -1  13 53150.0 1276.91   1
  -1   1  13 14334.3 439.109   1
  -1  -1  13 15114.0 486.250   1
   0   1  13 53.1300 64.4157   1
   0  -1  13 8.15030 83.7850   1
   1  -1  13 1317.49 144.572   1
  -2   1 -13 3769.71 226.087   3
  -2  -1 -13 4006.92 242.005   3
   2  -1  13 4008.39 243.499   1
  -3   1 -13 7403.89 330.706   3
  -3  -1 -13 7660.08 342.577   3
  -4   1 -13 2859.51 210.755   3
  -4  -1 -13 2775.52 215.338   3
  -5   1 -13 7878.57 359.325   3
  -5  -1 -13 6955.55 354.661   3
  -6   1 -13 1807.83 187.401   3
  -6  -1 -13 1909.81 202.604   3
  -7   1 -13 6781.32 352.010   3
  -7  -1 -13 6573.80 368.727   3
  -8   1 -13 10646.9 481.899   3
  -8  -1 -13 11135.2 504.082   3
  -9   1 -13 4254.50 313.911   3
  -9  -1 -13 4647.85 338.016   3
 -10   1 -13 721.684 184.716   3
 -10  -1 -13 514.874 172.501   3
 -11   1 -13 185.307 126.401   3
 -14  -2  13 1060.56 209.488   1
 -13  -2  13 0.82348 118.196   1
 -12  -2  13 627.218 150.995   1
 -11  -2  13 97.1416 109.883   1
 -11   2  13 254.338 105.372   1
 -10  -2  13 342.766 132.404   1
 -10   2  13 168.181 77.9489   1
  -9  -2  13 222.655 106.919   1
  -9   2  13-2.24015 67.6173   1
  -8   2  13 2.49162 58.6339   1
  -8  -2  13 176.344 112.341   1
  -7   2  13 9.45726 54.8916   1
  -7  -2  13 116.062 113.952   1
  -6   2  13 180.953 58.4887   1
  -6  -2  13 122.319 102.402   1
  -5  -2  13 1382.97 158.611   1
  -5   2  13 1312.91 105.682   1
  -4  -2  13-34.4041 100.808   1
  -4   2  13 24.5941 44.1879   1
  -3   2  13 19.1762 43.3732   1
  -3  -2  13-63.8572 87.3920   1
  -2   2  13 505.407 69.9420   1
  -2  -2  13 605.270 118.794   1
  -1   2  13 211.442 59.7315   1
  -1  -2  13 86.7308 81.6069   1
   0  -2  13 847.942 132.785   1
   1  -2  13 12658.5 475.933   1
  -2   2 -13 4218.48 231.803   3
  -2  -2 -13 4219.75 254.214   3
   2  -2  13 4097.49 257.626   1
   3  -2  13 87.4395 88.1046   1
  -3   2 -13-95.4587 80.0950   3
  -3  -2 -13 44.6021 98.4263   3
  -4   2 -13-66.4395 77.0522   3
  -4  -2 -13-8.75376 96.2412   3
  -5   2 -13 1084.06 135.633   3
  -5  -2 -13 805.878 153.454   3
  -6   2 -13 1060.96 148.351   3
  -6  -2 -13 1187.79 168.669   3
  -7   2 -13 899.009 156.789   3
  -7  -2 -13 871.015 162.939   3
  -8   2 -13 65.4268 111.885   3
  -8  -2 -13-128.328 124.828   3
  -9   2 -13 175.915 126.928   3
  -9  -2 -13 68.6505 131.431   3
 -10   2 -13-67.7721 133.110   3
 -10  -2 -13-170.201 147.426   3
 -11   2 -13 152.620 129.482   3
 -13  -3  13 1157.08 215.604   1
 -12  -3  13 8745.83 492.639   1
 -11  -3  13 10847.6 534.108   1
 -10  -3  13 6376.03 387.215   1
  -9  -3  13 343.618 129.978   1
  -8  -3  13 5533.00 336.156   1
  -7  -3  13 9228.61 430.815   1
  -6   3  13 17087.8 440.543   1
  -6  -3  13 16675.9 605.268   1
  -5  -3  13 1383.65 163.152   1
  -5   3  13 1302.62 85.6225   1
  -4   3  13 4235.34 155.220   1
  -4  -3  13 3775.20 255.134   1
  -3   3  13 2370.84 111.783   1
  -3  -3  13 2547.95 208.859   1
  -2  -3  13 13660.7 499.337   1
  -1  -3  13 3966.41 256.794   1
   0  -3  13 2821.90 220.506   1
   1  -3  13 119.219 105.677   1
  -1   3 -13-38.8902 73.6897   3
  -1  -3 -13 68.6571 96.7683   3
  -2   3 -13 3216.46 192.913   3
  -2  -3 -13 3320.37 232.428   3
   2  -3  13 3400.63 245.145   1
  -3   3 -13 13015.3 442.291   3
  -3  -3 -13 13056.0 488.969   3
   3  -3  13 13235.1 518.077   1
  -4   3 -13 8386.66 344.229   3
  -4  -3 -13 8603.10 388.893   3
  -5   3 -13 820.520 129.361   3
  -5  -3 -13 1156.70 169.942   3
  -6   3 -13 678.722 130.336   3
  -6  -3 -13 616.996 154.141   3
  -7   3 -13 2638.14 217.796   3
  -7  -3 -13 2435.94 237.396   3
  -8   3 -13 563.657 137.007   3
  -8  -3 -13 657.321 158.655   3
  -9   3 -13 191.437 119.451   3
  -9  -3 -13-35.6021 119.527   3
 -10   3 -13 642.906 156.723   3
 -10  -3 -13 590.751 158.897   3
 -11   3 -13 1741.10 228.970   3
 -12  -4  13-185.821 155.241   1
 -11  -4  13 329.066 135.569   1
 -10  -4  13 55.5826 121.667   1
  -9  -4  13 2579.94 253.650   1
  -8  -4  13 2736.36 258.445   1
  -7  -4  13 147.453 124.764   1
  -6  -4  13 371.270 126.330   1
  -5  -4  13 344.331 124.296   1
  -4  -4  13 1086.13 156.062   1
  -3  -4  13 1339.35 165.206   1
  -2  -4  13 10835.8 456.402   1
  -1  -4  13 41.1345 105.193   1
   0  -4  13 243.531 103.796   1
   1  -4  13-24.3344 109.317   1
  -1   4 -13 70.7180 65.3262   3
  -1  -4 -13 32.1701 92.6651   3
   2  -4  13 221.273 108.611   1
  -2   4 -13-51.0683 66.4506   3
  -2  -4 -13 190.085 106.646   3
   3  -4  13 430.194 117.563   1
  -3   4 -13 807.721 106.430   3
  -3  -4 -13 640.424 130.885   3
   4  -4  13 829.771 153.902   1
  -4   4 -13 883.300 109.995   3
  -4  -4 -13 868.596 151.287   3
  -5   4 -13 549.055 113.097   3
  -5  -4 -13 369.152 134.777   3
  -6   4 -13 1483.33 160.385   3
  -6  -4 -13 1391.44 189.282   3
  -7   4 -13 797.104 143.458   3
  -7  -4 -13 1067.65 182.988   3
  -8  -4 -13-123.306 153.267   3
  -9  -4 -13 1480.49 211.646   3
 -11  -5  13 2147.45 255.682   1
 -10  -5  13-342.268 176.524   1
  -9  -5  13-73.7937 135.510   1
  -8  -5  13 565.613 142.018   1
  -7  -5  13 3132.19 274.417   1
  -6  -5  13 5641.44 354.532   1
  -5  -5  13-185.365 120.483   1
  -4  -5  13 30.2168 107.486   1
  -3  -5  13 1310.63 183.786   1
  -2  -5  13 6396.57 353.835   1
  -1  -5  13 9416.51 439.201   1
   0  -5 -13 10674.6 420.080   3
   0  -5  13 10989.5 482.699   1
  -1  -5 -13 11575.6 455.668   3
   1  -5  13 12642.4 521.231   1
  -2  -5 -13 7746.69 364.601   3
   2  -5  13 9294.19 437.401   1
  -3  -5 -13 24308.3 755.274   3
   3  -5  13 25533.1 824.772   1
   4  -5  13 1334.94 184.031   1
  -4  -5 -13 1360.27 168.575   3
  -5  -5 -13 633.709 145.051   3
  -6  -5 -13 2166.93 219.520   3
  -7  -5 -13 7482.19 422.493   3
  -8  -5 -13 5260.38 363.113   3
  -9  -5 -13 2198.49 243.556   3
 -10  -6  13 3606.25 346.086   1
  -9  -6  13-110.715 125.040   1
  -8  -6  13 3713.49 323.965   1
  -7  -6  13 1197.88 208.115   1
  -6  -6  13 956.787 179.259   1
  -5  -6  13 3888.89 302.949   1
  -4  -6  13 1803.83 218.745   1
  -3  -6  13 435.238 139.593   1
  -2  -6  13 2786.66 249.321   1
   1  -6 -13 2842.42 201.673   3
  -1  -6  13 3207.07 266.890   1
   0  -6 -13 15247.9 528.087   3
   0  -6  13 15998.2 623.745   1
   1  -6  13 941.086 167.055   1
  -1  -6 -13 1018.19 142.644   3
   2  -6  13 1895.51 212.529   1
  -2  -6 -13 1392.52 158.632   3
   3  -6  13 2068.29 233.172   1
  -3  -6 -13 1830.78 185.693   3
   4  -6  13 1031.29 169.468   1
  -4  -6 -13 886.855 153.261   3
  -5  -6 -13-14.7614 101.455   3
  -6  -6 -13 1226.17 184.934   3
  -7   6 -13 1688.76 197.705   2
  -7  -6 -13 2035.71 232.663   3
  -8  -6 -13 1435.46 204.630   3
   8   7 -13 2924.47 248.256   2
  -8  -7  13 3207.34 322.527   1
  -7  -7  13 6164.26 420.937   1
  -6  -7  13 21603.6 825.911   1
  -5  -7  13 4018.35 325.705   1
  -4  -7  13 1298.67 199.748   1
  -3  -7  13 776.719 159.841   1
  -2  -7  13 3127.69 273.486   1
  -1  -7  13 2553.45 250.146   1
   0  -7  13-28.4548 110.036   1
   1  -7  13 919.338 175.911   1
   2  -7  13 75.0960 113.667   1
   3  -7  13 366.224 144.683   1
   4  -7  13 241.276 116.248   1
  -5   7 -13 927.123 177.584   2
  -6   7 -13 331.085 122.829   2
   7   8 -13 63.1396 114.521   2
  -6  -8  13 102.177 123.965   1
   6   8 -13 215.297 120.651   2
   5   8 -13 97.5094 114.583   2
  -5  -8  13 237.232 144.340   1
   4   8 -13 3880.92 318.167   2
  -4  -8  13 4420.51 353.455   1
  -3  -8  13 5445.88 382.953   1
  -2  -8  13 3644.69 315.438   1
  -1  -8  13 491.563 138.401   1
   0   8 -13 133.551 132.237   2
   0  -8  13-79.8706 143.626   1
   1  -8  13 2188.17 254.198   1
   2  -8  13 4392.16 341.393   1
 -15   0  14 248.166 149.214   1
 -14   0  14 544.963 171.610   1
 -13   0  14 64.4526 115.767   1
 -12   0  14 1255.23 185.259   1
 -11   0  14 649.319 147.640   1
 -10   0  14 6108.18 343.663   1
  -9   0  14 656.101 121.191   1
  -8   0  14 2073.90 184.904   1
  -7   0  14 721.448 122.287   1
  -6   0  14 8204.39 343.899   1
  -5   0  14 1128.47 129.018   1
  -4   0  14 62332.7 1424.92   1
  -3   0  14 7461.79 306.359   1
  -2   0  14 8973.83 344.552   1
  -1   0  14 10378.0 382.180   1
   0   0  14 27603.6 755.006   1
   1   0  14 29192.5 797.317   1
  -2   0 -14 9629.90 397.177   3
  -3   0 -14 4755.41 271.691   3
  -4   0 -14 23567.3 718.211   3
  -5   0 -14 17463.2 604.697   3
  -6   0 -14 13.9391 103.489   3
  -7   0 -14 2799.86 241.091   3
  -8   0 -14-174.418 123.233   3
  -9   0 -14 395.922 135.984   3
 -10   0 -14 14623.0 637.663   3
 -14  -1  14 132.987 131.736   1
 -13  -1  14 127.019 141.289   1
 -13   1  14 52.8719 112.821   1
 -12  -1  14 581.350 155.572   1
 -12   1  14 450.591 120.189   1
 -11  -1  14 619.477 148.722   1
 -11   1  14 830.038 143.239   1
 -10  -1  14 395.408 128.362   1
 -10   1  14 357.586 100.707   1
  -9   1  14 5432.81 287.014   1
  -9  -1  14 5562.72 321.862   1
  -8   1  14 1768.51 159.106   1
  -8  -1  14 2002.57 196.835   1
  -7  -1  14 2000.62 184.176   1
  -7   1  14 1995.37 157.040   1
  -6   1  14 7493.37 301.803   1
  -6  -1  14 6961.51 334.544   1
  -5  -1  14 1766.46 163.470   1
  -5   1  14 1845.96 136.616   1
  -4   1  14 6986.02 276.325   1
  -4  -1  14 6738.11 307.975   1
  -3   1  14 6968.06 276.584   1
  -3  -1  14 7258.34 318.876   1
  -2   1  14 1.03520 61.0280   1
  -2  -1  14-38.1799 83.6147   1
  -1   1  14-92.8568 71.5149   1
  -1  -1  14-120.006 86.1203   1
   0   1  14 668.867 103.820   1
   0  -1  14 632.716 112.037   1
   1  -1  14 348.527 104.366   1
  -2   1 -14 4633.96 257.050   3
  -2  -1 -14 4981.78 282.806   3
   2  -1  14 4772.79 274.342   1
  -3   1 -14 305.231 103.520   3
  -3  -1 -14 248.598 112.876   3
  -4   1 -14 6188.97 309.629   3
  -4  -1 -14 6006.98 322.939   3
  -5   1 -14 133.576 93.6103   3
  -5  -1 -14 523.749 142.362   3
  -6   1 -14 4528.29 288.067   3
  -6  -1 -14 4490.74 293.433   3
  -7   1 -14-46.8422 110.856   3
  -7  -1 -14-145.569 134.498   3
  -8   1 -14-140.664 124.493   3
  -8  -1 -14-103.118 113.669   3
  -9   1 -14-178.669 130.608   3
  -9  -1 -14 140.070 144.542   3
 -10   1 -14 104.244 135.976   3
 -10  -1 -14-211.990 155.475   3
 -13  -2  14 9219.19 520.496   1
 -12  -2  14 3051.16 295.986   1
 -11  -2  14 6125.00 382.736   1
 -10  -2  14 14561.5 603.022   1
 -10   2  14 15497.0 529.149   1
  -9   2  14 12570.8 443.231   1
  -9  -2  14 11530.0 509.423   1
  -8   2  14 8171.53 326.931   1
  -8  -2  14 8160.52 401.837   1
  -7   2  14 3937.97 204.347   1
  -7  -2  14 3446.42 251.927   1
  -6   2  14 4920.46 216.421   1
  -6  -2  14 4524.76 279.431   1
  -5   2  14 19687.6 525.770   1
  -5  -2  14 19154.3 633.816   1
  -4   2  14 5876.10 227.646   1
  -4  -2  14 5943.17 304.093   1
  -3   2  14 185.453 59.2917   1
  -3  -2  14 175.789 98.7508   1
  -2   2  14 1776.77 124.889   1
  -2  -2  14 1590.30 160.995   1
  -1   2  14 842.677 95.2860   1
  -1  -2  14 899.794 126.268   1
   0  -2  14 22138.1 683.355   1
   1  -2  14 5798.04 311.478   1
  -2   2 -14 4142.45 228.637   3
  -2  -2 -14 3551.25 241.873   3
   2  -2  14 3634.99 249.304   1
   3  -2  14 2224.44 203.384   1
  -3   2 -14 2281.53 178.811   3
  -3  -2 -14 2239.20 204.733   3
  -4   2 -14 1418.01 157.395   3
  -4  -2 -14 1290.11 174.120   3
  -5   2 -14 5402.45 295.263   3
  -5  -2 -14 5144.90 313.969   3
  -6   2 -14 592.481 132.335   3
  -6  -2 -14 569.950 136.884   3
  -7   2 -14 1408.55 181.489   3
  -7  -2 -14 1036.25 171.423   3
  -8   2 -14 254.098 122.787   3
  -8  -2 -14 17.2096 126.675   3
  -9   2 -14 2496.07 247.174   3
  -9  -2 -14 2074.48 249.015   3
 -10   2 -14 3869.82 308.171   3
 -10  -2 -14 3606.53 328.674   3
 -13  -3  14 1610.76 245.211   1
 -12  -3  14 435.337 167.681   1
 -11  -3  14 1422.53 208.767   1
 -10  -3  14 352.209 141.097   1
  -9  -3  14 656.896 143.940   1
  -8  -3  14 104.126 108.801   1
  -7  -3  14 229.319 108.816   1
  -6  -3  14 10596.6 465.914   1
  -5   3  14 9857.93 289.544   1
  -5  -3  14 9327.07 425.595   1
  -4   3  14 3322.33 144.527   1
  -4  -3  14 3004.83 231.599   1
  -3   3  14 218.307 49.3195   1
  -3  -3  14 304.108 101.517   1
  -2  -3  14 4236.56 264.429   1
  -1  -3  14 4344.50 276.531   1
   0  -3  14 1987.84 196.508   1
  -1   3 -14 2460.88 176.781   3
  -1  -3 -14 2652.94 212.589   3
   1  -3  14 2737.85 223.970   1
   2  -3  14 613.277 129.913   1
  -2   3 -14 800.612 115.764   3
  -2  -3 -14 841.535 145.308   3
   3  -3  14 670.726 138.422   1
  -3   3 -14 585.123 107.433   3
  -3  -3 -14 501.211 133.794   3
  -4   3 -14-19.4653 87.4948   3
  -4  -3 -14 54.2565 105.927   3
  -5   3 -14 960.832 141.156   3
  -5  -3 -14 730.324 153.357   3
  -6   3 -14 8864.21 396.036   3
  -6  -3 -14 8850.16 437.414   3
  -7   3 -14 4439.93 281.513   3
  -7  -3 -14 3987.55 302.705   3
  -8   3 -14 2760.03 240.738   3
  -8  -3 -14 3125.27 278.458   3
  -9   3 -14 237.394 119.166   3
  -9  -3 -14 22.9416 136.277   3
 -10   3 -14-258.428 138.209   3
 -12  -4  14 166.787 133.999   1
 -11  -4  14 1067.75 201.012   1
 -10  -4  14 2014.86 241.885   1
  -9  -4  14 3513.14 299.023   1
  -8  -4  14-45.1299 116.063   1
  -7  -4  14 163.138 108.679   1
  -6  -4  14 218.986 126.100   1
  -5  -4  14 7833.86 403.356   1
  -4  -4  14 15599.6 589.624   1
  -3  -4  14 177.182 114.961   1
  -2  -4  14 1755.52 184.250   1
  -1  -4  14 5271.10 313.579   1
   0  -4  14 21182.7 709.329   1
  -1   4 -14 29284.8 754.627   3
  -1  -4 -14 27912.6 832.917   3
   1  -4  14 28904.0 887.088   1
  -2   4 -14 4303.24 220.156   3
  -2  -4 -14 3777.64 260.035   3
   2  -4  14 4082.78 283.073   1
  -3   4 -14 11232.3 394.686   3
  -3  -4 -14 10036.6 441.788   3
   3  -4  14 11026.1 489.008   1
  -4   4 -14 21299.0 631.697   3
  -4  -4 -14 21229.3 702.875   3
   4  -4  14 21548.0 749.969   1
  -5   4 -14 33971.6 909.425   3
  -5  -4 -14 34092.4 993.956   3
  -6   4 -14 12812.6 482.770   3
  -6  -4 -14 12602.4 544.144   3
  -7   4 -14 466.614 129.614   3
  -7  -4 -14 329.366 144.893   3
  -8  -4 -14 267.612 135.385   3
  -9  -4 -14 4038.64 337.780   3
 -11  -5  14-110.274 137.398   1
 -10  -5  14 3.82322 129.760   1
  -9  -5  14 1437.70 213.175   1
  -8  -5  14 1752.46 225.915   1
  -7  -5  14 3290.11 295.286   1
  -6  -5  14 287.355 113.821   1
  -5  -5  14 250.329 117.228   1
  -4  -5  14 2431.00 244.775   1
  -3  -5  14 5192.40 331.300   1
  -2  -5  14 335.006 122.754   1
  -1  -5  14 6177.45 359.352   1
   0  -5 -14 3770.26 246.168   3
   0  -5  14 3848.29 286.385   1
   1  -5  14 563.906 145.672   1
  -1  -5 -14 636.176 121.012   3
  -2  -5 -14 5014.21 295.512   3
   2  -5  14 5224.74 334.041   1
   3  -5  14 66.9842 109.418   1
  -3  -5 -14 61.8306 103.612   3
   4  -5  14 263.161 126.294   1
  -4  -5 -14 348.328 117.982   3
  -5  -5 -14 3642.04 269.232   3
  -6  -5 -14 1080.33 173.110   3
  -7  -5 -14 51.0735 119.162   3
  -8  -5 -14 1115.16 195.803   3
  -9  -6  14 5514.83 401.423   1
  -8  -6  14 3255.30 313.236   1
  -7  -6  14 1365.56 216.193   1
  -6  -6  14 5064.27 355.657   1
  -5  -6  14 3686.51 303.166   1
  -4  -6  14 7532.07 428.778   1
  -3  -6  14 6018.38 373.220   1
  -2  -6  14 1861.00 213.256   1
  -1  -6  14 606.552 148.754   1
   1  -6 -14 625.238 115.547   3
   0  -6 -14 4136.53 259.168   3
   0  -6  14 4377.81 320.619   1
   1  -6  14 391.421 140.136   1
  -1  -6 -14 180.917 96.0376   3
  -2  -6 -14 2227.46 209.710   3
   2  -6  14 2760.71 257.879   1
   3  -6  14 799.240 158.467   1
  -3  -6 -14 861.231 146.701   3
   4  -6  14-212.678 134.415   1
  -4  -6 -14 46.5139 106.429   3
  -5  -6 -14 6014.02 360.095   3
  -6  -6 -14 1037.10 174.676   3
  -7  -6 -14 638.542 145.503   3
  -8  -7  14-80.9635 143.625   1
  -7  -7  14 159.580 142.892   1
  -6  -7  14 2111.96 259.166   1
  -5  -7  14 203.453 131.946   1
  -4  -7  14 7.48822 133.800   1
  -3  -7  14 100.434 103.687   1
  -2  -7  14 158.520 119.743   1
  -1  -7  14 4522.36 339.003   1
   0  -7  14 2504.36 254.491   1
   1  -7  14 438.362 144.633   1
   2  -7  14 1411.37 207.580   1
   3  -7  14 1670.25 221.343   1
   4  -7  14 490.366 145.141   1
   7   8 -14 913.744 178.549   2
   6   8 -14 1167.39 201.738   2
  -5  -8  14 1628.91 236.666   1
  -4  -8  14 377.728 139.451   1
  -3  -8  14 1454.23 214.091   1
  -2  -8  14 285.658 131.898   1
  -1  -8  14 5576.81 392.709   1
   0  -8  14 3568.27 303.386   1
   1  -8  14 3640.46 317.815   1
   2  -8  14 509.036 163.938   1
 -15   0  15-115.638 126.274   1
 -14   0  15 151.451 141.620   1
 -13   0  15-16.6033 110.024   1
 -12   0  15-30.9047 101.309   1
 -11   0  15 119.494 115.964   1
 -10   0  15-51.6991 98.6156   1
  -9   0  15-23.9277 88.7335   1
  -8   0  15 73.9010 85.6705   1
  -7   0  15-23.2904 86.0179   1
  -6   0  15-130.098 84.3195   1
  -5   0  15-124.491 85.3612   1
  -4   0  15-31.8732 73.9909   1
  -3   0  15-6.78611 72.3141   1
  -2   0  15 20.5746 74.4293   1
  -1   0  15-15.7555 73.3766   1
   0   0  15 12.8563 81.4709   1
   1   0  15 163.071 97.1732   1
  -2   0 -15 105.273 94.5817   3
  -3   0 -15-8.48256 88.8787   3
  -4   0 -15 80.2530 126.746   3
  -5   0 -15-24.1966 102.964   3
  -6   0 -15 356.516 138.524   3
  -7   0 -15-19.0828 115.661   3
  -8   0 -15 14.6765 119.124   3
  -9   0 -15-185.499 139.158   3
 -10   0 -15 35.9227 133.996   3
 -14  -1  15 194.684 119.710   1
 -13  -1  15 1368.44 207.033   1
 -12  -1  15 1662.13 218.007   1
 -12   1  15 1319.29 181.193   1
 -11  -1  15 569.426 144.162   1
 -11   1  15 421.708 113.131   1
 -10   1  15 157.548 107.817   1
 -10  -1  15 152.234 108.874   1
  -9   1  15 694.219 116.671   1
  -9  -1  15 584.600 128.568   1
  -8   1  15 24080.4 708.130   1
  -8  -1  15 24127.6 759.751   1
  -7   1  15 33033.6 852.391   1
  -7  -1  15 30294.5 893.782   1
  -6   1  15 5139.73 252.246   1
  -6  -1  15 5234.38 289.816   1
  -5  -1  15 60.7205 83.8717   1
  -5   1  15 178.569 77.8058   1
  -4   1  15 2358.02 161.592   1
  -4  -1  15 2410.18 190.538   1
  -3   1  15 23580.5 640.466   1
  -3  -1  15 22953.3 683.767   1
  -2   1  15 25378.9 678.581   1
  -2  -1  15 24745.9 722.766   1
  -1   1  15 12809.5 431.094   1
  -1  -1  15 13070.5 472.837   1
   0   1  15 174.513 77.9519   1
   0  -1  15 15.3895 89.7117   1
   1  -1  15 9012.79 388.368   1
  -2   1 -15 14151.2 506.406   3
  -2  -1 -15 14756.7 527.922   3
   2  -1  15 14931.4 536.079   1
  -3   1 -15 15117.9 521.341   3
  -3  -1 -15 14574.5 540.446   3
  -4   1 -15 56.0958 107.487   3
  -4  -1 -15-39.3734 96.3545   3
  -5   1 -15 110.404 102.429   3
  -5  -1 -15-91.6806 101.755   3
  -6   1 -15-95.1669 115.208   3
  -6  -1 -15 185.957 119.377   3
  -7   1 -15 9613.14 454.710   3
  -7  -1 -15 10166.6 479.253   3
  -8   1 -15 4018.22 302.943   3
  -8  -1 -15 3917.04 307.107   3
  -9   1 -15-116.632 134.476   3
  -9  -1 -15-136.706 145.232   3
 -10   1 -15-150.174 151.840   3
 -13  -2  15 520.082 163.514   1
 -12  -2  15-15.2157 117.010   1
 -11  -2  15 1310.12 195.523   1
 -10  -2  15 3492.71 285.199   1
  -9   2  15 8836.44 362.119   1
  -9  -2  15 8962.73 444.014   1
  -8   2  15 582.878 95.8885   1
  -8  -2  15 529.627 143.199   1
  -7   2  15 573.907 93.7370   1
  -7  -2  15 456.908 130.598   1
  -6   2  15 330.398 66.8526   1
  -6  -2  15 412.919 122.933   1
  -5  -2  15 529.280 116.934   1
  -5   2  15 601.813 81.5685   1
  -4  -2  15-12.8184 100.079   1
  -4   2  15-25.5515 53.9155   1
  -3   2  15 326.581 66.4475   1
  -3  -2  15 140.851 88.9094   1
  -2   2  15 1905.84 133.254   1
  -2  -2  15 2023.41 184.304   1
  -1   2  15 993.398 105.457   1
  -1  -2  15 1063.57 141.902   1
   0  -2  15-67.3823 104.916   1
   1  -2  15 4649.89 279.655   1
  -2   2 -15 4274.86 245.799   3
  -2  -2 -15 3615.81 253.620   3
   2  -2  15 4599.84 286.886   1
   3  -2  15 1938.14 201.547   1
  -3   2 -15 1911.58 171.061   3
  -3  -2 -15 2009.19 197.572   3
  -4   2 -15 2155.67 190.888   3
  -4  -2 -15 2036.95 202.655   3
  -5   2 -15 545.180 130.600   3
  -5  -2 -15 710.418 148.835   3
  -6   2 -15-0.84570 98.4392   3
  -6  -2 -15 81.2330 119.246   3
  -7   2 -15 1201.23 173.270   3
  -7  -2 -15 864.168 159.745   3
  -8   2 -15-92.0027 125.833   3
  -8  -2 -15 26.6206 140.792   3
  -9   2 -15 426.618 150.703   3
  -9  -2 -15 625.558 185.360   3
 -10   2 -15 499.004 173.207   3
 -12  -3  15 24957.7 920.908   1
 -11  -3  15 8555.95 483.190   1
 -10  -3  15 4925.59 349.589   1
  -9  -3  15 320.307 138.339   1
  -8  -3  15 4048.01 294.984   1
  -7  -3  15 8196.01 416.157   1
  -6  -3  15 39.2325 106.658   1
  -5  -3  15-104.337 117.268   1
  -4  -3  15 2306.30 213.365   1
  -4   3  15 1972.34 117.542   1
  -3   3  15 4902.18 197.619   1
  -3  -3  15 5323.99 309.812   1
  -2  -3  15 17679.3 617.352   1
  -1  -3  15 171.112 111.197   1
   0  -3  15 3586.36 263.697   1
  -1   3 -15 1975.87 167.019   3
   1  -3  15 1781.22 191.356   1
  -1  -3 -15 1924.37 194.613   3
  -2   3 -15 8726.50 352.742   3
  -2  -3 -15 7969.47 388.088   3
   2  -3  15 8601.61 416.756   1
  -3   3 -15 15372.3 519.026   3
  -3  -3 -15 14788.2 560.703   3
   3  -3  15 16150.8 606.967   1
  -4   3 -15 3687.46 238.203   3
  -4  -3 -15 3758.94 263.693   3
  -5   3 -15 124.739 96.8292   3
  -5  -3 -15-4.03574 110.046   3
  -6   3 -15 1481.99 179.959   3
  -6  -3 -15 1098.12 175.731   3
  -7   3 -15 10658.3 464.784   3
  -7  -3 -15 10623.7 511.452   3
  -8   3 -15 4850.24 317.484   3
  -8  -3 -15 4827.35 352.122   3
  -9   3 -15 2230.82 236.251   3
  -9  -3 -15 2377.35 270.994   3
 -10   3 -15 475.248 158.509   3
 -11  -4  15 185.676 138.154   1
 -10  -4  15 1007.38 189.687   1
  -9  -4  15 7895.26 450.494   1
  -8  -4  15 3632.76 302.052   1
  -7  -4  15 3509.00 294.530   1
  -6  -4  15 308.439 136.674   1
  -5  -4  15 299.338 131.138   1
  -4  -4  15 419.227 131.934   1
  -3  -4  15 3123.06 253.108   1
  -2  -4  15 4397.93 290.053   1
  -1  -4  15 1476.03 181.213   1
   0  -4  15 63.8254 119.132   1
   1  -4  15 596.948 146.564   1
  -1   4 -15 797.597 118.369   3
  -1  -4 -15 640.851 134.788   3
  -2   4 -15 2933.82 190.546   3
  -2  -4 -15 3097.20 237.809   3
   2  -4  15 3280.91 264.911   1
   3  -4  15 764.404 156.821   1
  -3   4 -15 885.192 123.816   3
  -3  -4 -15 462.467 132.963   3
   4  -4  15 1400.66 188.571   1
  -4   4 -15 1367.93 146.025   3
  -4  -4 -15 1180.71 165.404   3
  -5   4 -15 978.861 135.021   3
  -5  -4 -15 931.579 172.400   3
  -6   4 -15 265.482 102.953   3
  -6  -4 -15 642.373 143.592   3
  -7  -4 -15 138.316 123.491   3
  -8  -4 -15 157.715 134.502   3
 -10  -5  15 857.974 175.033   1
  -9  -5  15 1766.15 242.575   1
  -8  -5  15 5481.38 380.431   1
  -7  -5  15 12292.9 573.991   1
  -6  -5  15 4306.96 324.291   1
  -5  -5  15 359.019 143.410   1
  -4  -5  15 362.822 136.370   1
  -3  -5  15 12159.4 534.075   1
  -2  -5  15 9991.15 471.744   1
  -1  -5  15 13602.4 568.392   1
   0  -5  15 1879.76 220.647   1
   0  -5 -15 1920.81 192.909   3
  -1  -5 -15 4957.91 301.217   3
   1  -5  15 5159.23 336.827   1
  -2  -5 -15 6216.52 340.456   3
   2  -5  15 6614.08 388.767   1
  -3  -5 -15 24999.9 806.497   3
   3  -5  15 26369.3 876.571   1
   4  -5  15 2052.58 227.381   1
  -4  -5 -15 1674.73 204.783   3
  -5  -5 -15 1112.14 189.864   3
  -6  -5 -15 1126.52 178.118   3
  -7  -5 -15 7165.26 430.364   3
  -8  -5 -15 2801.81 292.654   3
  -9  -6  15-193.976 152.820   1
  -8  -6  15 159.377 132.674   1
  -7  -6  15 3135.45 307.688   1
  -6  -6  15 890.087 180.867   1
  -5  -6  15 1318.06 216.620   1
  -4  -6  15 308.919 144.039   1
  -3  -6  15 1247.72 188.325   1
  -2  -6  15 1545.12 203.148   1
   1  -6 -15 3333.36 238.386   3
  -1  -6  15 2527.62 255.832   1
   0  -6  15-297.546 148.615   1
   0  -6 -15-96.9326 99.1066   3
   1  -6  15 1307.68 194.676   1
  -1  -6 -15 1180.63 157.050   3
   2  -6  15 185.577 113.045   1
  -2  -6 -15-80.0041 96.0951   3
   3  -6  15 375.231 144.452   1
  -3  -6 -15 12.5745 96.5576   3
   4  -6  15 511.384 140.946   1
  -4  -6 -15 642.644 148.242   3
  -5  -6 -15 322.457 137.513   3
  -6  -6 -15 1983.38 223.671   3
  -7  -6 -15 1495.50 206.799   3
  -7  -7  15 2548.00 285.132   1
  -6  -7  15 4485.36 358.558   1
  -5  -7  15 224.006 156.227   1
  -4  -7  15 811.693 164.732   1
  -3  -7  15 5674.38 388.395   1
  -2  -7  15 683.039 165.974   1
  -1  -7  15 157.216 113.081   1
   0  -7  15 1207.12 206.469   1
   1  -7  15-47.9248 108.419   1
   2  -7  15 2581.52 272.288   1
   3  -7  15 2433.95 261.973   1
   4  -7  15 409.094 161.345   1
  -4  -8  15 4318.44 361.281   1
  -3  -8  15 1150.37 205.737   1
  -2  -8  15 316.773 164.745   1
  -1  -8  15 128.280 127.614   1
   0  -8  15 424.530 154.788   1
   1  -8  15 243.592 140.304   1
   2  -8  15 239.336 148.992   1
 -14   0  16 696.460 166.006   1
 -13   0  16 2759.34 264.468   1
 -12   0  16-75.8244 128.946   1
 -11   0  16 2074.17 212.523   1
 -10   0  16 7412.83 386.567   1
  -9   0  16 9.54312 88.6148   1
  -8   0  16 299.993 104.270   1
  -7   0  16 121.615 95.7915   1
  -6   0  16 6472.19 311.539   1
  -5   0  16 108073. 2353.82   1
  -4   0  16 108392. 2347.60   1
  -3   0  16 11775.7 427.854   1
  -2   0  16 8622.64 355.577   1
  -1   0  16 32914.0 885.639   1
   0   0  16 32054.5 873.580   1
   1   0  16 10645.2 420.743   1
  -2   0 -16 469.627 124.725   3
  -3   0 -16 6963.32 348.884   3
  -4   0 -16 17846.5 622.263   3
  -5   0 -16 11221.9 482.905   3
  -6   0 -16 7691.96 397.769   3
  -7   0 -16 568.392 147.223   3
  -8   0 -16 1611.32 202.879   3
  -9   0 -16 580.316 172.513   3
 -14  -1  16 796.569 184.711   1
 -13  -1  16 320.645 134.620   1
 -12   1  16 1005.74 166.772   1
 -12  -1  16 1326.74 206.015   1
 -11   1  16-90.0212 97.0746   1
 -11  -1  16 159.760 111.047   1
 -10   1  16 2870.94 225.533   1
 -10  -1  16 2372.60 229.355   1
  -9   1  16 837.551 126.639   1
  -9  -1  16 1089.45 166.607   1
  -8   1  16 4977.94 274.049   1
  -8  -1  16 4548.26 294.327   1
  -7   1  16 21372.6 634.575   1
  -7  -1  16 20910.8 690.139   1
  -6   1  16 28270.3 766.283   1
  -6  -1  16 28351.3 825.559   1
  -5   1  16 3730.05 210.887   1
  -5  -1  16 3933.47 246.730   1
  -4   1  16 5606.40 258.427   1
  -4  -1  16 5414.46 288.492   1
  -3   1  16 1019.48 117.125   1
  -3  -1  16 790.866 126.447   1
  -2   1  16 2441.02 169.542   1
  -2  -1  16 1952.54 178.757   1
  -1   1  16 4174.38 228.108   1
  -1  -1  16 4222.49 258.758   1
   0   1  16 764.642 114.113   1
   0  -1  16 906.007 144.324   1
   1  -1  16 337.609 106.467   1
   2  -1  16 856.845 148.411   1
  -2   1 -16 980.093 149.236   3
  -2  -1 -16 995.337 156.039   3
  -3   1 -16 1284.07 152.207   3
  -3  -1 -16 844.892 149.921   3
  -4   1 -16 1038.18 146.694   3
  -4  -1 -16 903.199 154.057   3
  -5   1 -16 1876.45 197.215   3
  -5  -1 -16 2346.44 223.564   3
  -6   1 -16 11164.1 479.285   3
  -6  -1 -16 9905.17 480.073   3
  -7   1 -16 3732.80 282.079   3
  -7  -1 -16 3089.84 276.058   3
  -8   1 -16 1624.31 217.114   3
  -8  -1 -16 1463.56 209.839   3
  -9   1 -16 960.080 182.716   3
  -9  -1 -16 1108.77 188.798   3
 -13  -2  16 419.686 170.667   1
 -12  -2  16 818.830 178.726   1
 -11  -2  16 5757.31 379.010   1
 -10  -2  16 16319.2 653.197   1
  -9  -2  16 12828.2 549.901   1
  -8  -2  16 1895.13 206.260   1
  -8   2  16 2010.25 156.246   1
  -7   2  16 192.669 67.9101   1
  -7  -2  16 177.378 114.761   1
  -6  -2  16 109.081 100.956   1
  -6   2  16 86.8227 60.6014   1
  -5   2  16 10307.9 348.063   1
  -5  -2  16 9762.84 429.082   1
  -4   2  16 137.347 60.2375   1
  -4  -2  16 406.362 117.695   1
  -3   2  16 3087.13 178.901   1
  -3  -2  16 3111.29 229.906   1
  -2   2  16 4482.14 217.371   1
  -2  -2  16 4361.75 268.930   1
  -1   2  16 2702.95 175.526   1
  -1  -2  16 2675.69 217.313   1
   0  -2  16 7041.89 359.409   1
   1  -2  16 931.779 152.326   1
   2  -2  16 253.620 118.022   1
  -2   2 -16 132.341 96.5094   3
  -2  -2 -16 167.807 110.319   3
   3  -2  16 341.235 116.339   1
  -3   2 -16 191.912 104.121   3
  -3  -2 -16 72.8299 100.933   3
  -4   2 -16 490.258 108.375   3
  -4  -2 -16 600.442 148.074   3
  -5   2 -16 8818.34 401.746   3
  -5  -2 -16 8263.13 424.498   3
  -6   2 -16 164.305 98.8944   3
  -6  -2 -16 40.1169 118.930   3
  -7   2 -16 897.601 149.982   3
  -7  -2 -16 728.189 168.406   3
  -8   2 -16 630.306 155.884   3
  -8  -2 -16 949.201 187.808   3
  -9   2 -16 6529.56 394.128   3
  -9  -2 -16 6850.36 434.311   3
 -10   2 -16 7947.89 459.719   3
 -12  -3  16 2312.71 281.837   1
 -11  -3  16 3457.52 312.719   1
 -10  -3  16 185.989 122.578   1
  -9  -3  16 2874.59 272.253   1
  -8  -3  16 3165.74 272.762   1
  -7  -3  16 1334.57 186.479   1
  -6  -3  16 4122.97 288.605   1
  -5  -3  16 92.4982 100.046   1
  -4  -3  16 2242.84 216.167   1
  -3   3  16 46.4319 47.7284   1
  -3  -3  16 141.808 106.240   1
  -2  -3  16 631.120 126.815   1
  -1  -3  16 1054.18 153.225   1
   0  -3  16 351.528 118.971   1
   1  -3  16 1166.09 166.695   1
  -1   3 -16 1561.72 158.071   3
  -1  -3 -16 1366.29 175.010   3
   2  -3  16 750.615 138.312   1
  -2   3 -16 924.474 124.470   3
  -2  -3 -16 881.074 154.948   3
   3  -3  16 168.379 121.803   1
  -3   3 -16 191.616 96.9791   3
  -3  -3 -16 54.1552 103.355   3
  -4   3 -16 470.804 108.438   3
  -4  -3 -16 402.856 139.559   3
  -5   3 -16 567.812 129.053   3
  -5  -3 -16 350.388 130.964   3
  -6   3 -16 546.888 133.460   3
  -6  -3 -16 409.456 139.941   3
  -7   3 -16 410.732 126.150   3
  -7  -3 -16 490.845 173.721   3
  -8   3 -16 2592.55 244.613   3
  -8  -3 -16 2567.13 261.808   3
  -9   3 -16 1611.40 203.243   3
 -10   3 -16 579.715 155.466   3
 -11  -4  16 86.3599 115.626   1
 -10  -4  16 10904.4 556.420   1
  -9  -4  16 6911.80 430.177   1
  -8  -4  16 283.997 133.092   1
  -7  -4  16 1279.30 187.910   1
  -6  -4  16 8917.63 455.905   1
  -5  -4  16 18830.5 693.929   1
  -4  -4  16 5089.03 332.469   1
  -3  -4  16 1007.62 162.705   1
  -2  -4  16 2633.84 235.904   1
  -1  -4  16 14604.8 581.064   1
   0  -4  16 10019.9 473.707   1
  -1   4 -16 17710.6 557.523   3
  -1  -4 -16 17756.7 636.542   3
   1  -4  16 18829.7 684.930   1
  -2   4 -16 2996.17 196.243   3
  -2  -4 -16 2727.30 228.775   3
   2  -4  16 2601.00 238.082   1
   3  -4  16 498.205 135.997   1
  -3   4 -16 801.559 121.578   3
  -3  -4 -16 545.957 140.765   3
  -4   4 -16 6369.81 312.780   3
  -4  -4 -16 6431.74 360.807   3
   4  -4  16 6155.74 379.702   1
  -5   4 -16 6594.23 326.413   3
  -5  -4 -16 6648.81 388.901   3
  -6  -4 -16 3541.40 289.049   3
  -7  -4 -16 2468.77 262.244   3
  -8  -4 -16 2284.43 263.346   3
 -10  -5  16 249.976 167.762   1
  -9  -5  16 4992.98 380.546   1
  -8  -5  16 1294.35 209.617   1
  -7  -5  16 476.604 161.611   1
  -6  -5  16-2.06630 125.619   1
  -5  -5  16 211.290 125.885   1
  -4  -5  16 402.247 145.839   1
  -3  -5  16 717.677 154.220   1
  -2  -5  16 911.138 164.577   1
  -1  -5  16 1061.80 184.068   1
   0  -5  16 313.818 136.152   1
   0  -5 -16 49.5662 96.6843   3
   1  -5  16 289.283 133.092   1
  -1  -5 -16 40.0413 105.562   3
  -2  -5 -16 2760.86 229.247   3
   2  -5  16 3144.81 272.980   1
  -3  -5 -16 5143.26 326.285   3
   3  -5  16 6102.01 386.343   1
   4  -5  16 757.086 181.686   1
  -4  -5 -16 645.457 150.324   3
  -5  -5 -16 229.245 125.946   3
  -6  -5 -16 265.321 127.275   3
  -7  -5 -16-10.1558 122.708   3
  -8  -6  16 762.292 173.135   1
  -7  -6  16 2429.77 276.650   1
  -6  -6  16 2810.75 280.077   1
  -5  -6  16 3243.34 297.198   1
  -4  -6  16 843.550 189.919   1
  -3  -6  16 578.613 162.968   1
  -2  -6  16 675.147 164.991   1
   1  -6 -16 3313.72 249.912   3
  -1  -6  16 3565.15 304.499   1
   0  -6 -16 4161.78 276.021   3
   0  -6  16 4514.05 332.433   1
   1  -6  16 341.397 133.265   1
  -1  -6 -16 507.216 126.575   3
   2  -6  16-198.087 120.640   1
  -2  -6 -16-142.062 114.800   3
   3  -6  16 139.073 119.140   1
  -3  -6 -16 168.176 117.756   3
   4  -6  16 849.563 196.580   1
  -4  -6 -16 375.169 130.325   3
  -5  -6 -16 1988.40 228.352   3
  -6  -6 -16 1127.01 193.108   3
  -6  -7  16 1354.86 219.596   1
  -5  -7  16-175.813 138.776   1
  -4  -7  16 832.192 176.530   1
  -3  -7  16 29.3855 127.398   1
  -2  -7  16 236.044 125.723   1
  -1  -7  16 424.086 136.706   1
   0  -7  16 40.3955 129.300   1
   1  -7  16 1340.47 202.449   1
   2  -7  16 305.348 125.611   1
   3  -7  16 34.9619 109.541   1
   4  -7  16 195.300 137.462   1
  -3  -8  16 1925.41 252.992   1
  -2  -8  16 206.709 125.369   1
  -1  -8  16 5035.16 393.805   1
   0  -8  16 5618.01 404.951   1
   1  -8  16 4793.65 367.052   1
 -14   0  17 27.0992 110.437   1
 -13   0  17-157.098 121.326   1
 -12   0  17 45.8720 120.357   1
 -11   0  17-1.83014 107.776   1
 -10   0  17-83.7192 113.251   1
  -9   0  17-70.8738 87.7772   1
  -8   0  17 78.0740 92.3177   1
  -7   0  17 4.66093 86.0441   1
  -6   0  17-32.8408 86.2524   1
  -5   0  17 82.5754 88.3966   1
  -4   0  17-79.0521 81.8521   1
  -3   0  17 105.608 88.7284   1
  -2   0  17 2.20952 81.3499   1
  -1   0  17 71.8325 102.434   1
   0   0  17 108.083 80.6240   1
   1   0  17 30.4571 82.5167   1
  -2   0 -17-3.25490 105.905   3
  -3   0 -17-126.116 107.448   3
  -4   0 -17 115.281 131.288   3
  -5   0 -17-103.463 120.373   3
  -6   0 -17-78.2272 133.794   3
  -7   0 -17-18.4384 112.566   3
  -8   0 -17-171.580 141.678   3
  -9   0 -17-114.764 126.395   3
 -14  -1  17 1241.91 219.648   1
 -13  -1  17 2706.37 285.736   1
 -12  -1  17 6913.92 425.702   1
 -11   1  17 276.279 115.003   1
 -11  -1  17 116.083 107.920   1
 -10   1  17 159.551 107.792   1
 -10  -1  17-76.2397 120.897   1
  -9   1  17 449.233 117.781   1
  -9  -1  17 371.017 127.158   1
  -8   1  17 9198.61 389.951   1
  -8  -1  17 9628.34 436.665   1
  -7   1  17 9434.53 384.307   1
  -7  -1  17 10283.6 439.090   1
  -6  -1  17 851.018 138.862   1
  -6   1  17 1102.86 126.458   1
  -5   1  17 16138.1 516.765   1
  -5  -1  17 16449.6 572.416   1
  -4   1  17 356.841 94.7965   1
  -4  -1  17 255.396 105.906   1
  -3   1  17 17873.2 552.612   1
  -3  -1  17 17361.5 591.313   1
  -2   1  17 20639.6 607.610   1
  -2  -1  17 18948.6 636.443   1
  -1   1  17 5656.11 279.766   1
  -1  -1  17 6009.33 319.741   1
   0   1  17 1394.63 143.447   1
   0  -1  17 1389.67 159.566   1
   1  -1  17 16185.4 583.911   1
  -2   1 -17 18888.4 637.608   3
  -2  -1 -17 18089.5 646.656   3
   2  -1  17 19837.1 663.563   1
  -3  -1 -17 2551.29 220.990   3
  -3   1 -17 2317.84 204.654   3
  -4   1 -17 165.476 118.198   3
  -4  -1 -17 78.6831 116.658   3
  -5   1 -17 356.481 126.596   3
  -5  -1 -17 409.272 121.796   3
  -6   1 -17 2022.13 218.881   3
  -6  -1 -17 2186.81 229.930   3
  -7   1 -17 3207.27 273.450   3
  -7  -1 -17 3074.50 271.215   3
  -8   1 -17 946.169 172.853   3
  -8  -1 -17 1350.80 220.511   3
  -9   1 -17 505.460 161.505   3
 -13  -2  17-76.7254 127.890   1
 -12  -2  17 34.4841 140.630   1
 -11  -2  17 7.29222 110.570   1
 -10  -2  17 169.915 108.113   1
  -9  -2  17-34.3445 111.107   1
  -8  -2  17 4597.09 309.879   1
  -7   2  17 6035.69 271.503   1
  -7  -2  17 5961.81 353.340   1
  -6  -2  17 351.536 116.212   1
  -6   2  17 590.042 94.7129   1
  -5  -2  17 205.854 105.333   1
  -5   2  17 267.965 74.4220   1
  -4   2  17 98.0426 64.4116   1
  -4  -2  17 58.5586 98.6431   1
  -3   2  17 546.240 89.7618   1
  -3  -2  17 697.745 142.804   1
  -2   2  17 233.106 70.1931   1
  -2  -2  17 244.764 106.153   1
  -1   2  17 3195.24 198.947   1
  -1  -2  17 3439.21 250.531   1
   0  -2  17 2891.90 242.652   1
   1  -2  17 1798.71 196.561   1
  -1   2 -17 1913.10 178.073   3
  -1  -2 -17 1701.32 192.109   3
   2  -2  17 2476.59 224.712   1
  -2   2 -17 2377.73 202.936   3
  -2  -2 -17 2645.80 231.833   3
   3  -2  17 1409.37 187.323   1
  -3   2 -17 1661.62 177.464   3
  -3  -2 -17 1408.25 183.310   3
  -4   2 -17 1310.04 174.220   3
  -4  -2 -17 1698.58 218.244   3
  -5   2 -17 1828.34 196.242   3
  -5  -2 -17 1800.42 213.235   3
  -6   2 -17 222.441 124.513   3
  -6  -2 -17 14.0463 132.579   3
  -7   2 -17-43.4502 126.448   3
  -7  -2 -17 211.037 123.048   3
  -8   2 -17-157.899 126.811   3
  -8  -2 -17-8.75616 145.601   3
  -9   2 -17 649.987 180.194   3
 -12  -3  17 9945.94 548.879   1
 -11  -3  17 4306.37 346.720   1
 -10  -3  17 579.835 172.812   1
  -9  -3  17 5329.99 356.909   1
  -8  -3  17 6332.69 385.734   1
  -7  -3  17 8417.32 440.857   1
  -6  -3  17-124.065 100.853   1
  -5  -3  17 390.134 132.842   1
  -4  -3  17 1944.82 211.341   1
  -3   3  17 6915.38 259.264   1
  -3  -3  17 6366.97 363.143   1
  -2  -3  17 666.644 132.233   1
  -1  -3  17 863.468 147.755   1
   0  -3  17 1459.98 188.341   1
   1  -3  17 1128.61 167.995   1
  -1   3 -17 1222.40 147.367   3
  -1  -3 -17 1180.39 179.470   3
  -2   3 -17 5631.67 297.008   3
  -2  -3 -17 5492.40 334.845   3
   2  -3  17 5595.81 348.840   1
   3  -3  17 1072.54 173.565   1
  -3   3 -17 582.718 119.972   3
  -3  -3 -17 534.350 128.050   3
  -4   3 -17 2286.00 202.222   3
  -4  -3 -17 2377.24 240.893   3
  -5   3 -17 3495.25 248.657   3
  -5  -3 -17 2925.38 263.427   3
  -6   3 -17 7734.63 392.904   3
  -6  -3 -17 8269.11 442.871   3
  -7   3 -17 6414.84 365.681   3
  -7  -3 -17 6447.17 405.593   3
  -8   3 -17 786.722 140.592   3
  -8  -3 -17 687.728 187.100   3
  -9   3 -17-103.279 127.976   3
 -11  -4  17 2657.32 300.794   1
 -10  -4  17 442.992 154.990   1
  -9  -4  17 3929.20 334.430   1
  -8  -4  17 571.785 159.336   1
  -7  -4  17 147.027 126.371   1
  -6  -4  17 201.933 133.236   1
  -5  -4  17 2102.55 225.884   1
  -4  -4  17 3208.26 274.393   1
  -3  -4  17-66.4546 122.551   1
  -2  -4  17 634.068 146.955   1
  -1  -4  17 952.020 161.578   1
   0  -4  17-85.9050 133.330   1
   1  -4  17-165.159 123.340   1
  -1   4 -17-52.2278 92.5403   3
  -1  -4 -17-156.103 122.977   3
  -2   4 -17 7248.02 328.217   3
  -2  -4 -17 6782.53 377.008   3
   2  -4  17 7948.40 430.383   1
   3  -4  17 565.701 144.240   1
  -3   4 -17 709.689 111.523   3
  -3  -4 -17 799.549 156.639   3
  -4   4 -17 5708.29 308.671   3
  -4  -4 -17 5138.81 342.952   3
   4  -4  17 5876.01 381.421   1
  -5   4 -17 210.906 108.413   3
  -5  -4 -17 189.663 115.444   3
  -6  -4 -17 316.203 147.088   3
  -7  -4 -17-133.835 122.615   3
 -10  -5  17 209.351 147.341   1
  -9  -5  17 3373.56 322.397   1
  -8  -5  17 11512.5 579.895   1
  -7  -5  17 7003.91 433.260   1
  -6  -5  17 1801.87 222.978   1
  -5  -5  17 1003.40 184.172   1
  -4  -5  17 7465.53 423.700   1
  -3  -5  17 22742.2 811.829   1
  -2  -5  17 1808.12 221.001   1
  -1  -5  17 5462.55 364.541   1
   0  -5  17 1254.93 199.539   1
   0  -5 -17 988.781 140.905   3
  -1  -5 -17 8498.22 421.821   3
   1  -5  17 9258.64 486.550   1
  -2  -5 -17 6928.42 372.567   3
   2  -5  17 7190.91 426.058   1
   3  -5  17 1856.65 229.663   1
  -3  -5 -17 1939.30 214.917   3
   4  -5  17 627.357 154.169   1
  -4  -5 -17 335.878 137.354   3
  -5  -5 -17-34.3289 122.376   3
  -6  -5 -17 3241.17 290.835   3
  -8  -6  17 191.519 162.541   1
  -7  -6  17 18.5854 152.667   1
  -6  -6  17 1090.90 193.480   1
  -5  -6  17 418.487 162.102   1
  -4  -6  17 2695.92 281.833   1
  -3  -6  17-82.9434 123.021   1
  -2  -6  17-130.829 138.276   1
  -1  -6  17 370.813 136.024   1
   1  -6 -17 55.2550 104.820   3
   0  -6  17 733.331 168.917   1
   0  -6 -17 651.690 143.986   3
   1  -6  17 324.390 115.869   1
  -1  -6 -17 518.691 125.970   3
   2  -6  17 2194.79 252.551   1
  -2  -6 -17 2137.25 219.450   3
   3  -6  17 385.929 139.202   1
  -3  -6 -17 194.874 121.223   3
   4  -6  17 141.394 129.300   1
  -4  -6 -17-195.562 131.330   3
  -5  -6 -17 53.5108 120.352   3
  -6  -6 -17 525.341 156.031   3
  -5  -7  17 141.081 138.539   1
  -4  -7  17 35.8879 138.155   1
  -3  -7  17 1828.68 246.121   1
  -2  -7  17 614.268 163.125   1
  -1  -7  17 652.596 182.575   1
   0  -7  17 252.381 155.002   1
   1  -7  17 511.805 151.510   1
   2  -7  17 663.336 166.849   1
   3  -7  17 2655.31 290.344   1
 -13   0  18 563.304 139.554   1
 -12   0  18 3175.60 276.544   1
 -11   0  18 8507.81 444.920   1
 -10   0  18 20562.4 730.503   1
  -9   0  18 508.873 124.620   1
  -8   0  18 826.523 142.899   1
  -7   0  18 7457.94 355.734   1
  -6   0  18 872.387 132.864   1
  -5   0  18 26927.8 778.230   1
  -4   0  18 315.754 102.037   1
  -3   0  18 33147.8 907.054   1
  -2   0  18 67179.7 1586.15   1
  -1   0  18 50804.7 1275.64   1
   0   0  18 12247.8 477.227   1
   1   0  18 477.948 119.776   1
  -2   0 -18 290.191 118.782   3
  -3   0 -18 2329.93 218.017   3
  -4   0 -18 27278.0 852.028   3
  -5   0 -18 226.905 122.632   3
  -6   0 -18-101.300 121.725   3
  -7   0 -18 1341.41 195.636   3
  -8   0 -18 521.224 157.298   3
 -13  -1  18 2397.89 263.455   1
 -12  -1  18 1661.39 227.756   1
 -11  -1  18 383.770 121.567   1
 -10   1  18 996.950 151.988   1
 -10  -1  18 870.489 164.089   1
  -9   1  18-35.1666 80.8835   1
  -9  -1  18 81.3390 125.530   1
  -8   1  18 96.8975 85.5765   1
  -8  -1  18 115.852 107.829   1
  -7   1  18 64.9520 78.6008   1
  -7  -1  18 181.950 102.101   1
  -6   1  18 3886.29 234.376   1
  -6  -1  18 4154.36 271.331   1
  -5   1  18 544.615 106.318   1
  -5  -1  18 433.328 119.007   1
  -4   1  18 19817.2 597.078   1
  -4  -1  18 18164.8 627.577   1
  -3   1  18 374.279 94.5281   1
  -3  -1  18 93.3934 98.8330   1
  -2   1  18 3577.65 227.421   1
  -2  -1  18 3207.78 237.167   1
  -1   1  18 2720.44 194.259   1
  -1  -1  18 2730.45 222.190   1
   0   1  18 14632.6 508.186   1
   0  -1  18 13713.0 534.706   1
   1  -1  18 2617.25 225.719   1
   2  -1  18 1580.35 191.219   1
  -2   1 -18 1713.30 199.517   3
  -2  -1 -18 1433.01 192.198   3
  -3   1 -18 6135.41 336.222   3
  -3  -1 -18 5513.02 335.404   3
  -4   1 -18 387.275 123.667   3
  -4  -1 -18 489.469 146.991   3
  -5   1 -18 5293.80 330.765   3
  -5  -1 -18 5772.25 360.717   3
  -6   1 -18 1118.19 184.230   3
  -6  -1 -18 1202.51 180.192   3
  -7   1 -18 896.837 166.964   3
  -7  -1 -18 1111.95 201.775   3
  -8   1 -18 278.708 140.429   3
  -8  -1 -18 208.651 134.725   3
 -13  -2  18 217.829 157.819   1
 -12  -2  18-8.74071 117.476   1
 -11  -2  18 3408.90 304.003   1
 -10  -2  18 1082.32 181.783   1
  -9  -2  18-137.162 139.694   1
  -8  -2  18 165.817 108.189   1
  -7  -2  18 1292.48 173.084   1
  -7   2  18 1760.10 148.515   1
  -6   2  18 7778.56 314.291   1
  -6  -2  18 7354.87 390.275   1
  -5   2  18 2412.59 167.750   1
  -5  -2  18 2321.47 219.526   1
  -4   2  18 6163.18 273.106   1
  -4  -2  18 6004.07 335.569   1
  -3   2  18 2036.25 160.077   1
  -3  -2  18 1957.64 197.584   1
  -2   2  18 362.765 90.6629   1
  -2  -2  18 323.465 118.168   1
  -1  -2  18 4751.79 303.953   1
   0  -2  18 4122.03 286.333   1
   1  -2  18-73.5002 114.047   1
  -1   2 -18-26.6516 92.2677   3
  -1  -2 -18 60.2785 106.939   3
   2  -2  18 120.253 107.835   1
  -2   2 -18 298.010 110.239   3
  -2  -2 -18 220.455 127.453   3
  -3   2 -18 3126.04 244.152   3
  -3  -2 -18 3060.94 257.079   3
   3  -2  18 3054.41 264.958   1
  -4   2 -18 12536.6 500.818   3
  -4  -2 -18 11123.8 513.146   3
  -5   2 -18 5696.58 334.594   3
  -5  -2 -18 5334.40 351.879   3
  -6   2 -18 585.209 148.438   3
  -6  -2 -18 597.553 166.447   3
  -7   2 -18 4414.50 315.446   3
  -7  -2 -18 4872.27 353.713   3
  -8   2 -18 9932.49 500.836   3
  -8  -2 -18 10916.0 548.710   3
  -9   2 -18 6416.32 411.446   3
 -12  -3  18 6076.26 431.004   1
 -11  -3  18 1284.23 203.893   1
 -10  -3  18 152.949 133.476   1
  -9  -3  18 1916.46 231.530   1
  -8  -3  18 448.619 138.686   1
  -7  -3  18 399.311 150.741   1
  -6  -3  18 1078.21 175.725   1
  -5  -3  18-73.1270 100.764   1
  -4  -3  18 1887.93 211.553   1
  -3  -3  18 3729.45 284.802   1
  -2  -3  18-70.8822 117.997   1
  -1  -3  18 2221.67 224.898   1
   0  -3  18 3250.54 272.943   1
  -1   3 -18 5339.96 294.601   3
  -1  -3 -18 4626.42 315.274   3
   1  -3  18 5261.51 343.126   1
   2  -3  18 237.547 122.330   1
  -2   3 -18 335.213 111.438   3
  -2  -3 -18 202.614 128.315   3
   3  -3  18 233.994 117.660   1
  -3   3 -18 315.977 107.286   3
  -3  -3 -18 186.320 121.370   3
  -4   3 -18 2531.62 213.242   3
  -4  -3 -18 2460.74 242.932   3
  -5   3 -18 2059.10 196.211   3
  -5  -3 -18 1842.39 226.540   3
  -6   3 -18 1792.58 193.696   3
  -6  -3 -18 1440.48 223.472   3
  -7   3 -18-42.8129 113.288   3
  -7  -3 -18 92.7452 132.855   3
  -8   3 -18 189.616 127.276   3
  -9   3 -18 1163.33 201.400   3
 -11  -4  18 4150.96 357.338   1
 -10  -4  18 11034.5 581.268   1
  -9  -4  18 8994.41 504.350   1
  -8  -4  18 1272.87 204.828   1
  -7  -4  18 16004.3 668.298   1
  -6  -4  18 22358.2 806.570   1
  -5  -4  18 18045.0 700.887   1
  -4  -4  18 4328.22 314.715   1
  -3  -4  18 2103.46 234.458   1
  -2  -4  18 6160.21 377.968   1
  -1  -4  18 13059.1 576.518   1
   0  -4 -18 4024.73 292.861   3
   0  -4  18 4101.35 307.176   1
   1  -4  18 671.584 152.054   1
  -1   4 -18 479.095 98.2591   3
  -1  -4 -18 409.564 128.280   3
   2  -4  18-54.9443 119.452   1
  -2   4 -18-196.197 104.226   3
  -2  -4 -18 14.7467 108.401   3
   3  -4  18 1724.27 221.447   1
  -3   4 -18 1652.66 169.478   3
  -3  -4 -18 1272.16 178.385   3
  -4   4 -18 6907.42 345.820   3
  -4  -4 -18 7061.64 405.293   3
  -5  -4 -18 401.159 152.021   3
  -6  -4 -18 476.711 162.005   3
  -7  -4 -18 1699.27 236.596   3
  -9  -5  18 2191.96 268.162   1
  -8  -5  18 389.543 185.749   1
  -7  -5  18 187.438 154.514   1
  -6  -5  18 731.593 168.282   1
  -5  -5  18 1081.86 201.912   1
  -4  -5  18-83.3699 141.720   1
  -3  -5  18 65.3437 114.881   1
  -2  -5  18 4554.05 337.301   1
  -1  -5  18 802.022 184.369   1
   0  -5  18 150.273 128.561   1
   0  -5 -18 169.673 130.703   3
   1  -5  18 389.954 147.877   1
  -1  -5 -18 283.103 131.684   3
   2  -5  18 1588.54 220.289   1
  -2  -5 -18 1786.19 205.710   3
   3  -5  18 3015.67 292.670   1
  -3  -5 -18 2730.20 259.639   3
   4  -5  18 465.456 160.915   1
  -4  -5 -18 49.8178 117.562   3
  -5  -5 -18-142.174 143.823   3
  -6  -5 -18-138.966 139.377   3
  -7  -6  18 304.913 160.818   1
  -6  -6  18 2819.93 293.115   1
  -5  -6  18 2394.13 279.193   1
  -4  -6  18 105.667 126.881   1
  -3  -6  18 746.513 179.826   1
  -2  -6  18 334.150 149.435   1
   1  -6 -18 2850.03 249.386   3
  -1  -6  18 3157.49 305.722   1
   0  -6  18 500.942 162.561   1
   0  -6 -18 457.856 134.395   3
   1  -6  18 266.650 125.317   1
  -1  -6 -18 122.843 119.778   3
   2  -6  18 1328.08 220.843   1
  -2  -6 -18 881.739 161.829   3
  -3  -6 -18 4714.61 333.780   3
   3  -6  18 4893.45 378.435   1
  -4  -6 -18 7377.47 415.774   3
   4  -6  18 7907.71 486.318   1
  -5  -6 -18 4175.55 326.858   3
  -4  -7  18 157.884 178.051   1
  -3  -7  18 802.263 199.387   1
  -2  -7  18 1264.08 216.211   1
  -1  -7  18 76.2698 123.615   1
   0  -7  18 1635.14 241.558   1
   1  -7  18 1187.77 207.818   1
 -13   0  19 9.42288 111.839   1
 -12   0  19-33.6184 122.105   1
 -11   0  19-101.916 125.303   1
 -10   0  19-43.0857 107.536   1
  -9   0  19-87.8357 98.6164   1
  -8   0  19 57.7178 106.627   1
  -7   0  19 48.4044 94.0308   1
  -6   0  19 68.8986 94.8651   1
  -5   0  19-21.5299 87.2147   1
  -4   0  19-92.5954 90.4164   1
  -3   0  19-28.2823 83.6939   1
  -2   0  19 92.0850 84.6284   1
  -1   0  19 136.047 92.0140   1
   0   0  19 112.441 98.6527   1
   1   0  19 64.1742 98.6473   1
  -2   0 -19 131.515 116.979   3
  -3   0 -19-20.4018 108.331   3
  -4   0 -19 173.724 130.007   3
  -5   0 -19 164.283 126.053   3
  -6   0 -19-132.363 129.834   3
  -7   0 -19 231.188 152.392   3
  -8   0 -19 115.945 122.918   3
 -13  -1  19 8793.43 511.881   1
 -12  -1  19 173.622 127.251   1
 -11  -1  19 431.618 147.557   1
 -10   1  19 2222.26 208.427   1
 -10  -1  19 2380.69 244.222   1
  -9   1  19 9171.84 415.382   1
  -9  -1  19 9763.94 469.420   1
  -8   1  19 10394.2 428.737   1
  -8  -1  19 10041.8 469.300   1
  -7  -1  19 1471.15 178.036   1
  -7   1  19 1809.31 175.261   1
  -6   1  19 1233.42 144.893   1
  -6  -1  19 1100.22 161.359   1
  -5   1  19 1986.44 169.654   1
  -5  -1  19 1631.07 176.728   1
  -4   1  19 6609.56 307.436   1
  -4  -1  19 6202.87 341.708   1
  -3   1  19 20449.3 633.941   1
  -3  -1  19 20044.7 672.380   1
  -2   1  19 924.598 131.550   1
  -2  -1  19 614.900 129.034   1
  -1   1  19 575.579 108.728   1
  -1  -1  19 902.657 150.440   1
   0   1  19 4783.92 274.222   1
   0  -1  19 4606.57 299.048   1
  -1  -1 -19 29634.8 907.971   3
   1  -1  19 29549.6 904.454   1
  -2   1 -19 15871.6 603.206   3
   2  -1  19 17120.4 631.906   1
  -2  -1 -19 16136.9 618.101   3
  -3   1 -19 334.767 133.538   3
  -3  -1 -19 0.09973 128.543   3
  -4   1 -19 1303.51 181.098   3
  -4  -1 -19 1352.19 187.620   3
  -5   1 -19 146.587 114.639   3
  -5  -1 -19-217.481 121.218   3
  -6   1 -19 5901.39 362.510   3
  -6  -1 -19 5598.36 376.701   3
  -7  -1 -19 3029.31 295.379   3
  -7   1 -19 2912.42 275.102   3
  -8   1 -19 122.296 126.252   3
 -12  -2  19 643.680 198.718   1
 -11  -2  19 274.984 147.129   1
 -10  -2  19-221.709 145.195   1
  -9  -2  19 444.883 142.206   1
  -8  -2  19 16.1438 123.013   1
  -7  -2  19 499.741 131.432   1
  -6  -2  19 577.076 128.262   1
  -6   2  19 621.320 98.8099   1
  -5   2  19 191.266 77.2878   1
  -5  -2  19 39.3140 110.300   1
  -4   2  19 440.667 89.3596   1
  -4  -2  19 339.200 127.611   1
  -3   2  19 60.6031 68.5502   1
  -3  -2  19 270.515 130.584   1
  -2   2  19 560.344 99.7073   1
  -2  -2  19 496.711 128.310   1
  -1  -2  19 9203.26 446.407   1
   0  -2  19 1619.75 192.236   1
   1  -2  19 8.66576 115.331   1
  -1   2 -19 38.9672 100.973   3
  -1  -2 -19-68.6070 122.280   3
   2  -2  19 274.869 119.415   1
  -2   2 -19 287.992 106.447   3
  -2  -2 -19 177.843 117.042   3
  -3   2 -19 1579.53 184.987   3
  -3  -2 -19 1595.24 198.137   3
  -4   2 -19 1313.92 173.048   3
  -4  -2 -19 1193.41 198.699   3
  -5   2 -19 254.824 126.043   3
  -5  -2 -19 417.975 158.230   3
  -6   2 -19-78.9351 109.176   3
  -6  -2 -19 121.421 118.296   3
  -7   2 -19 49.1966 123.668   3
  -7  -2 -19-221.473 168.196   3
  -8   2 -19 103.050 112.019   3
 -11  -3  19 1346.01 216.315   1
 -10  -3  19 86.7938 131.557   1
  -9  -3  19 6594.50 414.973   1
  -8  -3  19 3147.18 284.149   1
  -7  -3  19 133.402 119.368   1
  -6  -3  19 1872.65 215.521   1
  -5  -3  19 4273.16 313.692   1
  -4  -3  19 18746.3 690.395   1
  -3  -3  19 16501.2 645.451   1
  -2  -3  19 186.410 147.413   1
  -1  -3  19 722.145 148.801   1
   0  -3  19 43.8701 109.342   1
   1  -3  19 693.090 152.030   1
  -1   3 -19 979.148 156.900   3
  -1  -3 -19 802.550 170.633   3
  -2   3 -19 3879.74 261.308   3
  -2  -3 -19 3592.52 284.201   3
   2  -3  19 3906.31 312.221   1
   3  -3  19 1400.42 207.406   1
  -3   3 -19 1600.70 181.090   3
  -3  -3 -19 1526.09 195.854   3
  -4   3 -19 658.681 140.000   3
  -4  -3 -19 691.536 152.218   3
  -5   3 -19 3190.57 260.935   3
  -5  -3 -19 3099.12 283.991   3
  -6   3 -19 9934.53 469.711   3
  -6  -3 -19 10187.4 524.626   3
  -7   3 -19 4056.44 301.234   3
  -8   3 -19 1363.62 200.568   3
 -10  -4  19 1731.26 236.772   1
  -9  -4  19 4251.34 346.990   1
  -8  -4  19 147.632 123.974   1
  -7  -4  19 1071.64 191.292   1
  -6  -4  19 308.232 140.306   1
  -5  -4  19 381.125 164.255   1
  -4  -4  19 3086.39 276.730   1
  -3  -4  19 937.291 177.487   1
  -2  -4  19 206.829 122.888   1
  -1  -4  19 218.213 137.862   1
   0  -4  19-91.3945 130.398   1
   0   4 -19 121.226 89.8197   3
   0  -4 -19 223.008 103.970   3
   1  -4  19 596.394 162.320   1
  -1   4 -19 398.796 105.678   3
  -1  -4 -19 616.735 136.217   3
  -2   4 -19 6513.35 331.947   3
  -2  -4 -19 6357.77 381.848   3
   2  -4  19 7145.97 428.667   1
  -3   4 -19 3278.36 244.074   3
  -3  -4 -19 3734.04 291.920   3
   3  -4  19 3796.49 322.171   1
  -4  -4 -19 601.915 137.324   3
  -5  -4 -19 166.534 137.211   3
  -6  -4 -19-124.211 129.734   3
  -9  -5  19 7565.41 486.688   1
  -8  -5  19 13842.4 662.418   1
  -7  -5  19 13312.3 640.328   1
  -6  -5  19 1839.54 244.717   1
  -5  -5  19 3701.03 324.412   1
  -4  -5  19 8448.16 480.561   1
  -3  -5  19 7218.77 440.131   1
  -2  -5  19 339.889 178.804   1
  -1  -5  19 1473.42 207.773   1
   0  -5 -19 8548.41 434.685   3
   0  -5  19 9433.45 509.235   1
   1  -5  19 3478.41 313.577   1
  -1  -5 -19 2589.38 245.945   3
  -2  -5 -19 3773.86 296.377   3
   2  -5  19 3942.01 333.223   1
   3  -5  19 80.6616 142.289   1
  -3  -5 -19 226.512 132.577   3
  -4  -5 -19 1159.89 183.314   3
  -5  -5 -19 4.15914 115.580   3
  -6  -6  19 623.664 189.135   1
  -5  -6  19 4025.54 345.767   1
  -4  -6  19 3567.51 325.382   1
  -3  -6  19 109.441 134.645   1
  -2  -6  19 557.448 166.684   1
  -1  -6  19 610.103 177.636   1
   1  -6 -19 633.311 154.937   3
   0  -6 -19 4722.48 328.988   3
   0  -6  19 5488.95 398.448   1
   1  -6  19 3125.45 302.517   1
  -1  -6 -19 2837.48 249.847   3
   2  -6  19 1455.69 229.549   1
  -2  -6 -19 1309.69 187.370   3
   3  -6  19-66.7925 152.298   1
  -3  -6 -19 180.097 136.002   3
  -4  -6 -19-121.026 134.953   3
 -12   0  20 6405.41 402.617   1
 -11   0  20 34960.3 1080.76   1
 -10   0  20 11801.3 525.993   1
  -9   0  20 1148.86 166.305   1
  -8   0  20 1467.58 182.031   1
  -7   0  20 28891.7 871.144   1
  -6   0  20 7556.69 369.901   1
  -5   0  20 19497.7 650.433   1
  -4   0  20 1340.40 155.024   1
  -3   0  20 213.505 95.4112   1
  -2   0  20 756.356 134.099   1
  -1   0  20 4986.19 300.727   1
   0   0  20 3749.09 266.362   1
   1   0  20 179.113 115.479   1
  -1   0 -20-84.8596 121.716   3
  -2   0 -20 196.847 123.098   3
  -3   0 -20 5486.55 344.090   3
  -4   0 -20 13969.5 584.589   3
  -5   0 -20 1450.90 192.408   3
  -6   0 -20 407.329 154.697   3
  -7   0 -20 93.4435 140.561   3
 -13  -1  20 522.735 176.658   1
 -12  -1  20 1184.15 202.571   1
 -11  -1  20-134.413 120.553   1
 -10  -1  20 336.720 129.625   1
  -9   1  20 850.606 140.060   1
  -9  -1  20 755.373 154.084   1
  -8   1  20 3266.98 236.626   1
  -8  -1  20 3205.07 268.294   1
  -7  -1  20-67.7090 103.956   1
  -7   1  20 56.6610 83.7322   1
  -6   1  20 96.4843 95.4529   1
  -6  -1  20 60.0915 91.2086   1
  -5   1  20 3893.16 248.288   1
  -5  -1  20 3754.12 266.182   1
  -4   1  20 3552.13 233.109   1
  -4  -1  20 3195.38 249.313   1
  -3   1  20 6278.05 321.462   1
  -3  -1  20 6096.20 345.029   1
  -2   1  20 2271.71 192.845   1
  -2  -1  20 2029.04 201.880   1
  -1   1  20 25.6975 77.1338   1
  -1  -1  20-59.4078 110.158   1
   0  -1  20 433.944 139.908   1
   0   1  20 470.636 114.340   1
   1  -1  20 146.559 108.607   1
  -1   1 -20 196.612 131.850   3
  -1  -1 -20-204.504 133.510   3
   2  -1  20 108.555 120.431   1
  -2   1 -20 229.924 128.610   3
  -2  -1 -20 63.6398 122.721   3
  -3   1 -20 3834.74 283.764   3
  -3  -1 -20 3598.63 284.610   3
  -4   1 -20 186.792 120.874   3
  -4  -1 -20 337.927 145.861   3
  -5   1 -20 1190.74 184.421   3
  -5  -1 -20 1129.01 196.260   3
  -6   1 -20 1490.87 211.214   3
  -6  -1 -20 1207.76 206.803   3
  -7   1 -20 771.643 180.827   3
  -7  -1 -20 929.901 183.855   3
 -12  -2  20-41.6077 120.710   1
 -11  -2  20 2306.92 261.664   1
 -10  -2  20 324.867 131.533   1
  -9  -2  20 3171.27 284.161   1
  -8  -2  20 90.2806 108.053   1
  -7  -2  20 1319.60 192.003   1
  -6  -2  20 6758.89 385.934   1
  -5   2  20 560.765 104.835   1
  -5  -2  20 129.257 99.0271   1
  -4   2  20 358.088 88.0340   1
  -4  -2  20 389.312 127.731   1
  -3   2  20-64.2324 78.1076   1
  -3  -2  20 167.428 109.073   1
  -2   2  20 5094.43 272.329   1
  -2  -2  20 5743.53 346.484   1
  -1  -2  20 17032.2 646.371   1
   0  -2  20 6958.67 398.899   1
   1  -2  20-91.6559 120.315   1
  -1   2 -20 79.7642 119.930   3
  -1  -2 -20-52.0240 122.891   3
  -2   2 -20 4677.17 305.104   3
  -2  -2 -20 4237.04 320.171   3
   2  -2  20 4736.03 331.199   1
  -3   2 -20 6906.02 373.218   3
  -3  -2 -20 7328.72 411.245   3
  -4   2 -20 10410.5 478.233   3
  -4  -2 -20 10394.0 509.209   3
  -5   2 -20 1045.38 171.261   3
  -5  -2 -20 1372.63 207.661   3
  -6   2 -20 1871.93 230.224   3
  -6  -2 -20 1987.08 238.525   3
  -7   2 -20 4694.80 342.807   3
 -11  -3  20 968.263 212.808   1
 -10  -3  20 205.249 137.985   1
  -9  -3  20-142.629 155.622   1
  -8  -3  20 168.196 149.835   1
  -7  -3  20 303.575 145.728   1
  -6  -3  20 1304.06 197.068   1
  -5  -3  20 1787.05 224.825   1
  -4  -3  20 796.663 150.186   1
  -3  -3  20 524.080 145.255   1
  -2  -3  20 3045.43 272.889   1
  -1  -3  20 7643.36 430.623   1
   0  -3  20 4640.38 338.539   1
   1  -3  20 1819.02 230.538   1
  -1   3 -20 1807.85 200.395   3
  -1  -3 -20 2088.68 219.159   3
   2  -3  20 233.224 130.723   1
  -2   3 -20 79.2347 98.5367   3
  -2  -3 -20 197.545 131.213   3
   3  -3  20 482.399 162.171   1
  -3   3 -20 195.464 107.146   3
  -3  -3 -20 290.785 125.548   3
  -4   3 -20 264.557 121.263   3
  -4  -3 -20 242.956 121.519   3
  -5   3 -20 1901.52 214.740   3
  -5  -3 -20 1525.89 220.024   3
  -6   3 -20-138.855 139.012   3
  -6  -3 -20 400.119 148.731   3
  -7   3 -20-49.2767 122.742   3
 -10  -4  20 10493.8 577.929   1
  -9  -4  20 3105.07 317.957   1
  -8  -4  20 5125.74 379.854   1
  -7  -4  20 15359.2 673.867   1
  -6  -4  20 15530.4 671.891   1
  -5  -4  20 11451.2 553.881   1
  -4  -4  20 233.329 132.547   1
  -3  -4  20 4004.39 322.520   1
  -2  -4  20 14865.2 642.718   1
  -1  -4  20 6829.08 425.868   1
   0  -4  20 1082.80 197.890   1
   0   4 -20 781.372 131.932   3
   0  -4 -20 1015.99 175.548   3
   1  -4  20 912.766 177.897   1
  -1   4 -20 921.611 154.652   3
  -1  -4 -20 911.221 179.966   3
   2  -4  20 289.766 141.231   1
  -2   4 -20 485.068 121.145   3
  -2  -4 -20 201.553 139.604   3
   3  -4  20 591.168 156.826   1
  -3  -4 -20 717.626 165.604   3
  -4  -4 -20-151.213 124.510   3
  -5  -4 -20 688.907 182.859   3
  -8  -5  20-122.054 144.906   1
  -7  -5  20 739.857 196.823   1
  -6  -5  20 1786.80 235.515   1
  -5  -5  20 729.153 182.403   1
  -4  -5  20 339.200 159.007   1
  -3  -5  20 7281.15 455.646   1
  -2  -5  20 1941.56 241.316   1
  -1  -5  20 106.635 138.710   1
   1  -5 -20 65.7774 114.950   3
   0  -5  20 2408.69 274.365   1
   0  -5 -20 1872.00 225.905   3
   1  -5  20 953.737 197.617   1
  -1  -5 -20 904.281 171.424   3
  -2  -5 -20 3800.67 292.194   3
   2  -5  20 4078.21 355.424   1
   3  -5  20 2108.10 263.757   1
  -3  -5 -20 1848.19 236.420   3
  -4  -5 -20 357.260 148.573   3
  -5  -6  20-288.303 163.605   1
  -4  -6  20-75.7653 138.883   1
  -3  -6  20 2711.21 295.579   1
  -2  -6  20 4022.21 352.037   1
   1  -6 -20 4221.30 311.600   3
  -1  -6  20 3859.66 343.102   1
   0  -6  20 1050.56 213.462   1
   0  -6 -20 1045.39 181.848   3
   1  -6  20 142.479 122.090   1
  -1  -6 -20 107.352 98.2997   3
  -2  -6 -20 3001.96 270.636   3
  -3  -6 -20 2458.25 248.314   3
 -11   0  21-117.478 109.770   1
 -10   0  21-127.759 122.835   1
  -9   0  21-59.6547 113.448   1
  -8   0  21-46.5589 107.035   1
  -7   0  21-71.9564 104.725   1
  -6   0  21-106.293 89.7475   1
  -5   0  21-61.2316 96.0940   1
  -4   0  21 8.96307 92.2640   1
  -3   0  21-88.3619 99.1913   1
  -2   0  21-144.988 109.344   1
  -1   0  21 12.5863 97.1944   1
   0   0  21 101.199 103.220   1
   1   0  21 65.6644 101.656   1
  -1   0 -21 30.7568 119.481   3
  -2   0 -21 64.6992 121.700   3
  -3   0 -21-7.41097 114.697   3
  -4   0 -21-27.8093 126.265   3
  -5   0 -21-66.6248 123.658   3
  -6   0 -21 315.683 150.782   3
 -13  -1  21 2816.79 296.144   1
 -12  -1  21 1011.96 206.125   1
 -11  -1  21 1063.69 202.003   1
 -10  -1  21 3066.35 285.109   1
  -9  -1  21 10942.0 529.816   1
  -8   1  21 5776.80 330.085   1
  -8  -1  21 5998.62 363.239   1
  -7   1  21 404.107 112.168   1
  -7  -1  21 70.6141 108.810   1
  -6   1  21 337.517 102.800   1
  -6  -1  21 487.941 133.365   1
  -5   1  21 6458.38 329.625   1
  -5  -1  21 6830.20 371.521   1
  -4   1  21 6134.97 324.202   1
  -4  -1  21 5962.82 342.069   1
  -3   1  21 160.617 80.6137   1
  -3  -1  21 223.751 121.484   1
  -2   1  21 963.628 136.595   1
  -2  -1  21 1024.94 167.227   1
  -1   1  21 786.520 132.209   1
  -1  -1  21 691.297 139.277   1
   0  -1  21 6494.20 372.688   1
   1  -1  21 2523.03 238.104   1
  -1   1 -21 2533.27 242.822   3
  -1  -1 -21 2882.76 261.289   3
  -2   1 -21 1721.35 207.823   3
  -2  -1 -21 1732.97 214.638   3
  -3   1 -21 418.788 138.443   3
  -3  -1 -21 53.6003 117.426   3
  -4   1 -21 3053.11 268.613   3
  -4  -1 -21 2950.55 272.913   3
  -5   1 -21 3699.15 295.086   3
  -5  -1 -21 4196.29 321.985   3
  -6   1 -21 4864.75 350.790   3
  -6  -1 -21 4912.52 365.636   3
  -7   1 -21 546.524 170.865   3
 -12  -2  21 337.822 158.405   1
 -11  -2  21 140.925 136.001   1
 -10  -2  21 112.026 140.217   1
  -9  -2  21 809.751 187.222   1
  -8  -2  21 1.08279 112.231   1
  -7  -2  21 951.659 180.169   1
  -6  -2  21 1534.84 196.418   1
  -5  -2  21 1324.18 186.678   1
  -4   2  21 1741.34 164.629   1
  -4  -2  21 1945.89 212.395   1
  -3   2  21 303.347 91.0383   1
  -3  -2  21 310.937 127.494   1
  -2   2  21-69.8315 76.9184   1
  -2  -2  21 55.8496 102.932   1
  -1  -2  21-77.2230 113.627   1
   0  -2  21 780.685 153.055   1
   1  -2  21-40.1296 102.641   1
  -1   2 -21 79.8539 106.119   3
  -1  -2 -21-80.1775 127.397   3
   2  -2  21 1845.69 218.025   1
  -2   2 -21 2109.59 219.861   3
  -2  -2 -21 1951.19 235.322   3
  -3   2 -21-82.1924 125.842   3
  -3  -2 -21 46.1725 128.243   3
  -4   2 -21-159.570 117.411   3
  -4  -2 -21-118.211 138.327   3
  -5   2 -21-49.3244 120.564   3
  -5  -2 -21-31.0744 140.574   3
  -6   2 -21-35.9972 126.237   3
  -6  -2 -21-78.6484 124.381   3
  -7   2 -21 222.457 120.918   3
 -10  -3  21 202.400 144.665   1
  -9  -3  21 2752.59 288.392   1
  -8  -3  21 2807.97 286.483   1
  -7  -3  21 215.661 137.923   1
  -6  -3  21 7.92559 147.652   1
  -5  -3  21 8246.72 450.951   1
  -4  -3  21 7435.66 427.619   1
  -3  -3  21 7735.03 440.647   1
  -2  -3  21 1886.85 226.622   1
  -1  -3  21 4393.25 327.519   1
   0  -3  21 7555.85 437.198   1
  -1   3 -21 8529.75 416.931   3
  -1  -3 -21 9234.38 470.847   3
   1  -3  21 8919.75 479.329   1
   2  -3  21 935.678 184.764   1
  -2   3 -21 1173.05 171.140   3
  -2  -3 -21 1075.83 195.872   3
   3  -3  21 107.784 132.177   1
  -3   3 -21-68.4244 113.234   3
  -3  -3 -21 149.843 142.896   3
  -4   3 -21 1917.58 209.723   3
  -4  -3 -21 1631.76 215.919   3
  -5   3 -21 4894.62 331.323   3
  -5  -3 -21 5884.55 394.533   3
  -6   3 -21 6741.42 395.104   3
  -7   3 -21-81.6696 122.256   3
  -9  -4  21 309.430 141.258   1
  -8  -4  21 749.909 180.010   1
  -7  -4  21-34.6559 139.204   1
  -6  -4  21 263.063 138.027   1
  -5  -4  21 367.243 147.197   1
  -4  -4  21 3537.99 308.566   1
  -3  -4  21 368.199 128.478   1
  -2  -4  21 3636.40 318.693   1
  -1  -4  21 131.340 132.466   1
   0   4 -21 4586.29 297.933   3
   0  -4 -21 4692.70 333.344   3
   0  -4  21 4978.99 374.758   1
   1  -4  21-38.8115 155.221   1
  -1   4 -21 84.8216 99.2814   3
  -1  -4 -21-107.563 108.746   3
   2  -4  21 938.416 177.405   1
  -2  -4 -21 1108.66 184.393   3
   3  -4  21 428.123 152.010   1
  -3  -4 -21 369.857 149.759   3
  -4  -4 -21 89.9378 121.564   3
  -7  -5  21 2096.78 261.184   1
  -6  -5  21 2099.96 269.643   1
  -5  -5  21 3898.64 340.544   1
  -4  -5  21 12926.4 627.564   1
  -3  -5  21 433.972 158.517   1
  -2  -5  21 516.061 177.154   1
  -1  -5  21-84.3832 137.037   1
   1  -5 -21 65.7095 113.625   3
   0  -5 -21 5563.79 364.047   3
   0  -5  21 5609.97 408.443   1
   1  -5  21 1599.48 229.731   1
  -1  -5 -21 1333.75 216.302   3
   2  -5  21 3054.57 310.506   1
  -2  -5 -21 2164.14 242.384   3
  -3  -5 -21-190.118 145.202   3
  -3  -6  21 941.598 199.915   1
  -2  -6  21 654.816 188.448   1
   2  -6 -21 617.315 163.384   3
   1  -6 -21 1190.13 189.267   3
   0  -6 -21 1757.77 211.790   3
  -1  -6 -21 734.753 161.430   3
  -2  -6 -21-51.6330 122.213   3
 -10   0  22 1313.00 186.559   1
  -9   0  22 1712.87 206.343   1
  -8   0  22 12800.7 539.213   1
  -7   0  22 7178.21 377.908   1
  -6   0  22 689.056 136.666   1
  -5   0  22 414.513 118.757   1
  -4   0  22-38.6237 100.363   1
  -3   0  22 8924.97 429.043   1
  -2   0  22 15096.6 579.874   1
  -1   0  22 75.8230 102.059   1
   0   0  22 14721.7 589.590   1
  -1   0 -22 11027.1 514.718   3
  -2   0 -22 228.147 142.381   3
  -3   0 -22 6357.97 398.923   3
  -4   0 -22 406.619 155.802   3
  -5   0 -22-11.4952 126.289   3
  -6   0 -22 357.948 157.247   3
 -12  -1  22 761.942 186.444   1
 -11  -1  22 741.678 181.237   1
 -10  -1  22 824.616 171.760   1
  -9  -1  22 4256.70 321.351   1
  -8  -1  22 3979.07 304.311   1
  -7   1  22 1236.87 154.601   1
  -7  -1  22 1435.33 190.961   1
  -6   1  22 4787.34 283.309   1
  -6  -1  22 4427.41 310.125   1
  -5   1  22 1297.32 162.142   1
  -5  -1  22 1093.46 172.130   1
  -4   1  22 788.671 136.128   1
  -4  -1  22 726.605 154.639   1
  -3   1  22 1946.16 197.613   1
  -3  -1  22 2058.75 215.714   1
  -2   1  22 8091.38 390.611   1
  -2  -1  22 8526.89 435.537   1
  -1   1  22 6693.98 354.303   1
  -1  -1  22 6596.49 382.217   1
   0  -1  22 1513.44 197.310   1
   1  -1  22 212.217 120.352   1
  -1   1 -22 42.6730 123.303   3
  -1  -1 -22 434.734 167.976   3
  -2   1 -22 1755.43 219.572   3
  -2  -1 -22 1569.39 218.255   3
  -3   1 -22 1549.38 202.005   3
  -3  -1 -22 1761.19 231.979   3
  -4   1 -22 4119.12 316.166   3
  -4  -1 -22 4437.33 340.481   3
  -5   1 -22-156.467 114.275   3
  -5  -1 -22-272.158 150.298   3
  -6   1 -22 248.841 142.023   3
 -11  -2  22 670.387 188.203   1
 -10  -2  22 370.383 158.703   1
  -9  -2  22 581.740 167.574   1
  -8  -2  22 2448.45 255.294   1
  -7  -2  22 2608.99 251.703   1
  -6  -2  22 8533.14 458.467   1
  -5  -2  22 152.516 134.354   1
  -4  -2  22 1472.76 203.801   1
  -3   2  22 8432.31 372.776   1
  -3  -2  22 8602.19 456.678   1
  -2   2  22 14773.0 539.224   1
  -2  -2  22 15806.3 645.961   1
  -1  -2  22 6826.83 408.869   1
   0  -2  22 2938.36 278.470   1
  -1   2 -22 7055.65 391.934   3
  -1  -2 -22 6915.38 417.004   3
   1  -2  22 7949.77 444.501   1
  -2   2 -22 24048.3 818.129   3
  -2  -2 -22 25220.4 877.790   3
   2  -2  22 26139.2 900.552   1
  -3   2 -22 10620.5 494.881   3
  -3  -2 -22 10571.1 520.623   3
  -4   2 -22 4521.13 324.847   3
  -4  -2 -22 5135.40 362.210   3
  -5   2 -22 147.753 128.553   3
  -5  -2 -22-120.128 152.875   3
  -6   2 -22 409.446 144.710   3
 -10  -3  22-32.6503 138.910   1
  -9  -3  22 357.447 160.429   1
  -8  -3  22 800.706 185.682   1
  -7  -3  22 1111.99 199.366   1
  -6  -3  22 6321.85 406.154   1
  -5  -3  22 533.964 149.807   1
  -4  -3  22 1048.10 180.697   1
  -3  -3  22 1201.61 193.038   1
  -2  -3  22 266.247 128.264   1
  -1  -3  22 1060.21 196.758   1
   0  -3  22 2245.05 249.671   1
   0   3 -22 2001.58 211.112   3
   0  -3 -22 2130.28 248.737   3
   1  -3  22 1400.16 205.384   1
  -1   3 -22 1446.09 189.465   3
  -1  -3 -22 980.630 186.014   3
   2  -3  22 477.525 155.292   1
  -2   3 -22 676.434 150.537   3
  -2  -3 -22 491.358 149.613   3
  -3   3 -22 183.908 110.598   3
  -3  -3 -22 296.849 144.856   3
  -4   3 -22 84.9363 113.406   3
  -4  -3 -22 66.9501 137.012   3
  -5   3 -22 184.934 128.570   3
  -6   3 -22 646.473 161.861   3
  -8  -4  22 6187.69 435.008   1
  -7  -4  22 10004.8 552.367   1
  -6  -4  22 5180.85 384.301   1
  -5  -4  22 118.992 121.598   1
  -4  -4  22-166.476 141.776   1
  -3  -4  22 1867.27 239.452   1
  -2  -4  22 10569.2 558.807   1
  -1  -4  22-46.3556 138.909   1
   0  -4  22 171.048 127.130   1
   0   4 -22-31.4873 107.855   3
   0  -4 -22 20.4636 111.262   3
   1  -4  22-113.839 143.589   1
  -1  -4 -22-117.529 125.268   3
   2  -4  22 236.489 127.127   1
  -2  -4 -22 162.061 129.609   3
   3  -4  22 1054.45 211.218   1
  -3  -4 -22 776.378 167.918   3
  -6  -5  22-77.5770 113.977   1
  -5  -5  22 1250.59 226.072   1
  -4  -5  22 803.020 187.580   1
  -3  -5  22 5505.24 411.230   1
  -2  -5  22 129.684 133.837   1
  -1  -5  22-107.183 140.452   1
   1  -5 -22 192.768 140.141   3
   0  -5  22 1316.60 234.725   1
   0  -5 -22 1295.67 204.540   3
   1  -5  22 117.557 141.200   1
  -1  -5 -22 50.3163 118.623   3
  -2  -5 -22 1756.55 236.741   3
   2  -6 -22 6732.51 410.128   3
   1  -6 -22 3157.71 288.328   3
   0  -6 -22 582.062 156.350   3
  -1  -6 -22 1163.92 201.959   3
 -10   0  23 192.805 120.300   1
  -9   0  23 239.812 128.927   1
  -8   0  23-91.7654 97.0826   1
  -7   0  23 302.097 129.459   1
  -6   0  23 191.967 122.237   1
  -5   0  23-21.2244 93.7802   1
  -4   0  23 95.1998 106.329   1
  -3   0  23 5.51422 96.6443   1
  -2   0  23 76.8120 101.328   1
  -1   0  23-46.8028 97.1945   1
   0   0  23 162.586 123.583   1
  -1   0 -23 202.683 120.380   3
  -2   0 -23 228.609 124.459   3
  -3   0 -23 93.8619 114.990   3
  -4   0 -23-173.115 158.361   3
  -5   0 -23-119.249 134.318   3
 -12  -1  23 268.608 142.293   1
 -11  -1  23 1727.19 235.206   1
 -10  -1  23 9206.73 502.323   1
  -9  -1  23 11191.2 545.028   1
  -8  -1  23 2417.45 251.522   1
  -7  -1  23 1385.42 196.711   1
  -6   1  23 11572.6 481.433   1
  -6  -1  23 11213.5 521.817   1
  -5   1  23 5721.51 328.752   1
  -5  -1  23 5348.48 346.432   1
  -4   1  23 2072.79 200.480   1
  -4  -1  23 2137.67 222.617   1
  -3   1  23 57.6012 91.4537   1
  -3  -1  23-138.206 115.059   1
  -2   1  23-55.7453 102.019   1
  -2  -1  23 50.1849 109.620   1
  -1   1  23 750.847 141.832   1
  -1  -1  23 911.114 170.535   1
   0  -1  23 11988.4 551.076   1
   1  -1  23 11765.2 543.879   1
  -1   1 -23 11231.1 527.460   3
  -1  -1 -23 10169.3 519.466   3
  -2   1 -23 263.817 160.798   3
  -2  -1 -23 190.865 118.600   3
  -3   1 -23 1289.84 195.323   3
  -3  -1 -23 1192.23 199.347   3
  -4   1 -23-19.2243 151.767   3
  -4  -1 -23 488.758 161.672   3
  -5   1 -23 3642.02 308.566   3
 -11  -2  23 260.881 162.888   1
 -10  -2  23 316.869 149.140   1
  -9  -2  23-140.003 154.338   1
  -8  -2  23-43.1945 128.315   1
  -7  -2  23 3031.02 287.206   1
  -6  -2  23 5676.94 374.322   1
  -5  -2  23 907.633 178.161   1
  -4  -2  23 104.132 112.263   1
  -3  -2  23 1186.96 199.040   1
  -2  -2  23 1046.10 193.935   1
  -1  -2  23 511.286 152.610   1
   0  -2  23-55.1712 135.273   1
   1  -2  23 148.037 129.610   1
  -1   2 -23 375.385 161.232   3
  -1  -2 -23 248.001 146.337   3
   2  -2  23 137.138 132.908   1
  -2   2 -23 664.386 162.860   3
  -2  -2 -23 682.576 182.885   3
  -3   2 -23 35.4159 121.565   3
  -3  -2 -23 316.162 172.533   3
  -4   2 -23 309.577 141.324   3
  -4  -2 -23 18.4399 145.097   3
  -5   2 -23 1015.49 177.134   3
  -9  -3  23 679.831 188.734   1
  -8  -3  23-179.408 159.823   1
  -7  -3  23-255.860 165.012   1
  -6  -3  23 2839.20 284.092   1
  -5  -3  23 14407.6 646.547   1
  -4  -3  23 13763.3 626.359   1
  -3  -3  23 2374.69 262.548   1
  -2  -3  23 327.684 150.111   1
  -1  -3  23 4737.78 367.955   1
   0   3 -23 8439.66 433.598   3
   0  -3 -23 8494.19 467.915   3
   0  -3  23 8410.68 489.223   1
  -1   3 -23 5960.78 360.589   3
  -1  -3 -23 5741.10 388.935   3
   1  -3  23 6001.25 407.288   1
   2  -3  23 167.184 139.542   1
  -2   3 -23 62.6866 115.799   3
  -2  -3 -23-5.58544 130.390   3
  -3   3 -23 2174.19 234.835   3
  -3  -3 -23 2364.02 253.962   3
  -4   3 -23 6381.37 385.061   3
  -5   3 -23 4462.68 331.454   3
  -7  -4  23 1157.77 210.430   1
  -6  -4  23 88.3711 127.062   1
  -5  -4  23 360.000 143.399   1
  -4  -4  23 2964.40 301.102   1
  -3  -4  23-160.257 163.360   1
  -2  -4  23-30.2334 144.552   1
  -1  -4  23 453.571 157.613   1
   0  -4  23 69.6334 138.547   1
   0  -4 -23 225.951 148.505   3
   1  -4  23 1799.94 252.438   1
  -1  -4 -23 1242.63 202.693   3
  -2  -4 -23 337.407 166.465   3
  -3  -5  23 2683.12 300.952   1
  -2  -5  23 51.8286 145.256   1
   1  -5 -23 273.509 161.272   3
   0  -5 -23 4123.07 329.382   3
  -1  -5 -23 221.900 133.284   3
   2  -6 -23 232.620 146.100   3
   1  -6 -23 450.976 155.299   3
  -9   0  24 1307.24 197.317   1
  -8   0  24 8850.93 455.842   1
  -7   0  24 274.281 121.562   1
  -6   0  24 424.608 127.717   1
  -5   0  24 3921.69 290.643   1
  -4   0  24-16.2334 97.7023   1
  -3   0  24 1758.51 207.437   1
  -2   0  24 241.015 129.892   1
  -1   0  24 545.486 135.037   1
   0   0  24-0.88758 98.1312   1
  -1   0 -24 1532.67 222.898   3
  -2   0 -24 708.748 178.820   3
  -3   0 -24 4884.45 365.504   3
  -4   0 -24 323.978 135.948   3
 -11  -1  24 528.104 152.030   1
 -10  -1  24 1720.43 230.153   1
  -9  -1  24 3882.83 321.784   1
  -8  -1  24 10010.3 505.785   1
  -7  -1  24 256.453 131.460   1
  -6  -1  24 3870.74 308.113   1
  -5   1  24-47.7798 92.2902   1
  -5  -1  24-8.33904 112.828   1
  -4   1  24 827.831 146.457   1
  -4  -1  24 816.116 170.063   1
  -3   1  24 1859.19 204.567   1
  -3  -1  24 2093.05 240.956   1
  -2   1  24 1221.71 171.417   1
  -2  -1  24 1419.97 209.405   1
  -1  -1  24 215.958 135.144   1
  -1   1  24 40.0634 94.1850   1
   0  -1  24 59.2816 114.686   1
   1  -1  24 312.628 146.736   1
  -1   1 -24 344.333 146.634   3
  -1  -1 -24 434.708 144.821   3
  -2   1 -24-64.2534 135.872   3
  -2  -1 -24 134.155 125.566   3
  -3   1 -24 1644.08 222.751   3
  -3  -1 -24 1353.19 226.249   3
  -4   1 -24 1381.48 202.427   3
 -10  -2  24 406.568 171.562   1
  -9  -2  24 710.393 183.574   1
  -8  -2  24 11404.4 577.194   1
  -7  -2  24 13715.1 626.521   1
  -6  -2  24 7634.01 442.679   1
  -5  -2  24 323.672 145.672   1
  -4  -2  24 9182.82 492.108   1
  -3  -2  24 15019.8 652.042   1
  -2  -2  24 13169.8 605.634   1
  -1  -2  24 5706.17 387.644   1
   0  -2  24 2112.07 244.379   1
   0   2 -24 1962.49 233.079   3
   0  -2 -24 2411.86 266.006   3
  -1   2 -24 4765.58 341.802   3
  -1  -2 -24 4857.12 362.543   3
   1  -2  24 5558.67 389.624   1
   2  -2  24 7592.00 464.380   1
  -2   2 -24 6965.46 418.237   3
  -2  -2 -24 7954.87 459.368   3
  -3   2 -24 6034.33 387.637   3
  -3  -2 -24 6266.58 413.237   3
  -4   2 -24 2555.73 263.163   3
  -8  -3  24 1853.30 246.933   1
  -7  -3  24 2473.63 282.143   1
  -6  -3  24 775.677 200.583   1
  -5  -3  24-9.05852 118.949   1
  -4  -3  24 75.2183 114.302   1
  -3  -3  24-142.048 141.444   1
  -2  -3  24 329.887 163.938   1
  -1  -3  24 27.5026 139.380   1
   0  -3  24 0.71083 133.929   1
   0   3 -24-337.169 161.442   3
   0  -3 -24 17.3027 123.332   3
   1  -3  24 1080.41 199.688   1
  -1   3 -24 1183.27 194.409   3
  -1  -3 -24 1855.29 245.780   3
   2  -3  24 1086.19 219.941   1
  -2   3 -24 1426.09 197.488   3
  -2  -3 -24 1329.49 209.128   3
  -3   3 -24-123.457 120.273   3
  -4   3 -24 132.547 126.212   3
  -6  -4  24-37.6534 139.580   1
  -5  -4  24 1510.27 239.284   1
  -4  -4  24 149.703 150.427   1
  -3  -4  24 2334.16 291.793   1
  -2  -4  24 3789.95 348.218   1
  -1  -4  24 188.863 166.990   1
   0  -4  24 618.861 194.934   1
   0  -4 -24 192.874 149.316   3
  -1  -4 -24 210.147 140.209   3
   1  -5 -24 78.7889 133.946   3
  -8   0  25-50.6646 126.674   1
  -7   0  25-14.8436 113.429   1
  -6   0  25-123.292 121.698   1
  -5   0  25 0.77350 101.957   1
  -4   0  25 23.8611 106.521   1
  -3   0  25 69.7392 109.451   1
  -2   0  25 74.5163 119.384   1
  -1   0  25-210.474 129.736   1
   0   0  25 297.285 129.712   1
  -1   0 -25-271.485 168.250   3
  -2   0 -25-79.3755 133.759   3
  -3   0 -25 81.0122 119.034   3
 -11  -1  25 4155.58 354.222   1
 -10  -1  25 4450.16 356.926   1
  -9  -1  25 680.893 173.404   1
  -8  -1  25-76.6714 138.513   1
  -7  -1  25 380.330 131.837   1
  -6  -1  25 9921.13 510.808   1
  -5  -1  25 4351.82 327.561   1
  -4   1  25 993.106 162.244   1
  -4  -1  25 951.100 171.017   1
  -3   1  25 19.5002 96.9715   1
  -3  -1  25-154.462 126.110   1
  -2   1  25 953.468 168.794   1
  -2  -1  25 1110.03 195.484   1
  -1  -1  25 3369.44 303.338   1
   0   1 -25 2837.86 285.703   3
   0  -1  25 2831.96 275.773   1
   0  -1 -25 2582.14 280.049   3
   1  -1  25 554.949 175.311   1
  -1   1 -25 692.978 168.927   3
  -1  -1 -25 319.487 156.763   3
  -2   1 -25 366.551 147.106   3
  -2  -1 -25 118.036 147.909   3
  -3   1 -25 9050.11 493.640   3
  -9  -2  25 272.445 142.527   1
  -8  -2  25-246.328 163.733   1
  -7  -2  25 159.125 148.327   1
  -6  -2  25 270.876 157.495   1
  -5  -2  25 187.260 132.984   1
  -4  -2  25 83.2017 141.545   1
  -3  -2  25 1866.84 242.989   1
  -2  -2  25 1683.00 241.074   1
  -1  -2  25 254.387 130.104   1
   0  -2  25 239.712 148.974   1
   0   2 -25-17.6132 131.964   3
   0  -2 -25 240.198 145.719   3
   1  -2  25 1241.43 212.986   1
  -1   2 -25 1865.31 242.240   3
  -1  -2 -25 1629.73 236.609   3
  -2   2 -25 2175.13 255.887   3
  -2  -2 -25 1881.44 259.669   3
  -3   2 -25 104.311 127.284   3
  -7  -3  25 513.767 161.450   1
  -6  -3  25 5703.17 413.876   1
  -5  -3  25 6677.58 447.371   1
  -4  -3  25 3112.15 298.753   1
  -3  -3  25 905.690 200.866   1
  -2  -3  25 3349.13 312.186   1
  -1  -3  25 13059.6 647.923   1
   0   3 -25 3851.83 310.599   3
   0  -3 -25 3826.36 331.730   3
   0  -3  25 4752.61 380.682   1
  -1   3 -25 80.1343 133.282   3
  -1  -3 -25 412.094 164.564   3
  -2   3 -25-104.527 133.279   3
  -3   3 -25 1276.85 194.760   3
   1  -4 -25 154.324 135.805   3
  -7   0  26-133.751 109.448   1
  -6   0  26 2713.10 264.886   1
  -5   0  26 633.538 156.633   1
  -4   0  26 287.993 113.773   1
  -3   0  26 899.775 174.421   1
  -2   0  26 41.4485 119.448   1
  -1   0  26 456.870 135.022   1
   0   0 -26-43.0031 118.759   3
  -1   0 -26 4071.06 345.098   3
 -10  -1  26-111.994 155.742   1
  -9  -1  26-171.084 146.054   1
  -8  -1  26 529.670 158.436   1
  -7  -1  26 104.372 135.105   1
  -6  -1  26 1983.28 246.962   1
  -5  -1  26 40.6156 121.234   1
  -4  -1  26 558.972 175.635   1
  -3  -1  26 1690.30 232.057   1
  -2   1  26 2228.76 230.354   1
  -2  -1  26 2195.13 248.512   1
  -1  -1  26 452.926 151.091   1
   0  -1  26 979.175 193.915   1
   0   1 -26 647.259 182.271   3
   0  -1 -26 718.517 194.077   3
  -1   1 -26 5890.58 403.134   3
  -1  -1 -26 5164.01 380.535   3
  -2   1 -26 1042.91 208.485   3
  -8  -2  26 6663.39 439.134   1
  -7  -2  26 3090.65 302.783   1
  -6  -2  26 2201.84 258.548   1
  -5  -2  26 7053.57 444.302   1
  -4  -2  26 20526.1 819.555   1
  -3  -2  26 14343.5 661.952   1
  -2  -2  26 2063.64 251.683   1
  -1  -2  26 1390.74 226.302   1
   0  -2  26 769.184 182.414   1
   0   2 -26 481.273 171.754   3
   0  -2 -26 914.756 200.258   3
  -1   2 -26 10594.7 540.067   3
   1  -2  26 10145.5 555.574   1
  -2   2 -26 4364.17 345.813   3
  -6  -3  26 1429.40 244.715   1
  -5  -3  26 99.4923 133.822   1
  -4  -3  26 796.239 198.223   1
  -3  -3  26 236.780 152.539   1
  -2  -3  26 253.678 146.767   1
   0   3 -26 770.768 180.178   3
  -1   3 -26 578.722 154.290   3
  -2   3 -26 541.110 146.720   3
  -6   0  27-128.705 120.265   1
  -5   0  27-241.513 140.491   1
  -4   0  27 98.8819 120.567   1
  -3   0  27 19.4341 122.617   1
  -2   0  27-110.594 108.356   1
  -1   0  27-60.0210 111.338   1
   0   0 -27 27.4487 121.996   3
  -9  -1  27 182.765 134.706   1
  -8  -1  27 321.957 130.565   1
  -7  -1  27 259.347 138.180   1
  -6  -1  27 5461.84 395.954   1
  -5  -1  27 1708.77 233.243   1
  -4  -1  27 795.933 186.082   1
  -3  -1  27 515.028 174.798   1
  -2  -1  27 5283.22 383.575   1
  -1  -1  27 8433.75 489.597   1
   0  -1  27 227.194 139.804   1
   0   1 -27 252.835 152.970   3
  -7  -2  27 755.412 190.204   1
  -6  -2  27 229.487 157.856   1
  -5  -2  27 687.144 186.331   1
  -4  -2  27 2356.31 276.586   1
  -3  -2  27 109.531 141.089   1
  -2  -2  27 341.421 163.068   1
  -1  -2  27-57.8595 137.079   1
   0   2 -27 18.6912 147.638   3
   1   3 -27 5418.18 379.215   3
   0   3 -27 2274.57 263.464   3
  -1   3 -27 51.9130 118.898   3
  -4   0  28 2839.22 283.433   1
  -3   0  28 966.502 188.796   1
  -2   0  28 692.048 170.545   1
  -1   0  28-274.411 157.904   1
  -8  -1  28 745.674 177.290   1
  -7  -1  28 827.091 189.003   1
  -6  -1  28 736.626 179.097   1
  -5  -1  28 1145.68 215.975   1
  -4  -1  28 207.439 137.066   1
  -3  -1  28 415.513 146.778   1
  -2  -1  28 1381.12 216.713   1
  -1  -1  28 2794.55 301.896   1
  -3   0  29 7.80606 125.517   1
  -2   0  29-53.8186 134.596   1
  -6  -1  29 3076.43 310.079   1
  -5  -1  29-21.6756 150.606   1
  -4  -1  29-57.5401 127.556   1
  -3  -1  29 2058.57 250.272   1
   0   0   0    0.00    0.00   0
;
_shelx_hkl_checksum     73557
_shelx_res_file
;
    shelx.res created by SHELXL-2014/7
TITL 1529
CELL  0.71070  11.5799   7.3910  21.9848   90.000  103.033   90.000
ZERR     2.00   0.0007   0.0003   0.0016    0.000    0.007    0.000
LATT   1
SYMM  - X, 1/2 + Y, 1/2 - Z
SFAC  C    H    N    NI   S
UNIT  76 84 8 2 8
MERG   2
FMAP   2
PLAN   -1
SIZE     0.100   0.200   0.300
ACTA
BOND   $H
CONF
L.S.  24
TEMP  -173.00
WGHT    0.036700    0.749300
FVAR       2.47397
NI    4    0.500000    0.500000    0.500000    10.50000    0.01367    0.01287 =
         0.01220   -0.00017    0.00605   -0.00309
S1    5    0.466252    0.273990    0.435069    11.00000    0.02136    0.01637 =
         0.01555   -0.00249    0.00956   -0.00518
S2    5    0.294153   -0.016525    0.434962    11.00000    0.02394    0.01882 =
         0.01569   -0.00388    0.00799   -0.00893
N1    3    0.367825    0.199096    0.531974    11.00000    0.01691    0.01466 =
         0.01566   -0.00147    0.00617   -0.00567
N2    3    0.439111    0.348465    0.556056    11.00000    0.01407    0.01305 =
         0.01597   -0.00132    0.00537   -0.00331
C1    1    0.377295    0.160299    0.475928    11.00000    0.01596    0.01223 =
         0.01739    0.00198    0.00489   -0.00104
C2    1    0.454972    0.371450    0.615994    11.00000    0.01543    0.01551 =
         0.01653    0.00032    0.00485   -0.00350
AFIX  43
H2    2    0.505680    0.469173    0.632545    11.00000   -1.20000
AFIX   0
C3    1    0.407061    0.270598    0.661906    11.00000    0.01459    0.02054 =
         0.01272    0.00121    0.00374   -0.00348
C4    1    0.370579    0.088458    0.657201    11.00000    0.01847    0.01981 =
         0.01439   -0.00115    0.00519   -0.00223
AFIX  43
H4    2    0.383488    0.015758    0.623720    11.00000   -1.20000
AFIX   0
C5    1    0.315804    0.015363    0.701486    11.00000    0.02020    0.02001 =
         0.01685    0.00178    0.00396   -0.00569
AFIX  43
H5    2    0.293112   -0.108400    0.698120    11.00000   -1.20000
AFIX   0
C6    1    0.292856    0.117345    0.750839    11.00000    0.01867    0.02549 =
         0.01334    0.00267    0.00365   -0.00290
C7    1    0.336872    0.294564    0.757753    11.00000    0.02753    0.02582 =
         0.01263   -0.00325    0.00744   -0.00354
AFIX  43
H7    2    0.327283    0.364863    0.792454    11.00000   -1.20000
AFIX   0
C8    1    0.394157    0.368711    0.714722    11.00000    0.02185    0.02137 =
         0.01589    0.00012    0.00402   -0.00506
AFIX  43
H8    2    0.425249    0.487912    0.721019    11.00000   -1.20000
AFIX   0
C9    1    0.215986    0.049292    0.793458    11.00000    0.02751    0.03171 =
         0.01669    0.00210    0.00887   -0.00593
AFIX  13
H9    2    0.244539    0.106779    0.835331    11.00000   -1.20000
AFIX   0
C10   1    0.088463    0.112996    0.766933    11.00000    0.03127    0.05815 =
         0.04606    0.01991    0.02501    0.00619
AFIX 137
H10A  2    0.086408    0.245503    0.765465    11.00000   -1.50000
H10B  2    0.037141    0.069600    0.793709    11.00000   -1.50000
H10C  2    0.060386    0.064575    0.724682    11.00000   -1.50000
AFIX   0
C11   1    0.218513   -0.155974    0.802466    11.00000    0.03303    0.03453 =
         0.02398    0.00803    0.01089   -0.01003
AFIX 137
H11A  2    0.181360   -0.214774    0.762941    11.00000   -1.50000
H11B  2    0.174944   -0.187876    0.834333    11.00000   -1.50000
H11C  2    0.300853   -0.196799    0.815895    11.00000   -1.50000
AFIX   0
C12   1    0.219718   -0.103888    0.493687    11.00000    0.02322    0.02270 =
         0.01729   -0.00138    0.01012   -0.00792
AFIX  23
H12A  2    0.278172   -0.160520    0.528300    11.00000   -1.20000
H12B  2    0.179978   -0.004077    0.511012    11.00000   -1.20000
AFIX   0
C13   1    0.129540   -0.242176    0.462811    11.00000    0.01699    0.01993 =
         0.01563   -0.00097    0.00857   -0.00523
C14   1    0.158750   -0.425188    0.463948    11.00000    0.01994    0.02028 =
         0.01890    0.00154    0.00589    0.00074
AFIX  43
H14   2    0.236298   -0.463339    0.484076    11.00000   -1.20000
AFIX   0
C15   1    0.075361   -0.552051    0.435886    11.00000    0.03258    0.01652 =
         0.02066    0.00005    0.00944   -0.00213
AFIX  43
H15   2    0.096558   -0.676394    0.437178    11.00000   -1.20000
AFIX   0
C16   1   -0.038384   -0.500522    0.405987    11.00000    0.02603    0.02296 =
         0.01592   -0.00096    0.00744   -0.01131
C17   1   -0.067393   -0.317141    0.404347    11.00000    0.01553    0.03007 =
         0.02254    0.00321    0.00254   -0.00187
AFIX  43
H17   2   -0.144714   -0.279058    0.383804    11.00000   -1.20000
AFIX   0
C18   1    0.015668   -0.190001    0.432444    11.00000    0.02218    0.01740 =
         0.02511    0.00244    0.00800   -0.00041
AFIX  43
H18   2   -0.005435   -0.065604    0.430946    11.00000   -1.20000
AFIX   0
C19   1   -0.130397   -0.638127    0.375814    11.00000    0.03762    0.03507 =
         0.02511   -0.00335    0.00513   -0.02093
AFIX 137
H19A  2   -0.194581   -0.641057    0.398211    11.00000   -1.50000
H19B  2   -0.093584   -0.757965    0.377527    11.00000   -1.50000
H19C  2   -0.162602   -0.604457    0.332166    11.00000   -1.50000
AFIX   0
HKLF 4
REM  1529
REM R1 =  0.0349 for    3393 Fo > 4sig(Fo)  and  0.0490 for all    4192 data
REM    217 parameters refined using      0 restraints
END
WGHT      0.0324      0.8122
REM Highest difference peak  0.479,  deepest hole -0.242,  1-sigma level  0.065
Q1    1   0.5083  0.4871  0.4578  11.00000  0.05    0.48
;
_shelx_res_checksum     51373
data_global
_journal_date_recd_electronic     2017-02-11
_journal_date_accepted     2017-02-13
_journal_name_full     'Acta Crystallographica, Section E'
_journal_year     2017
_journal_volume     73
_journal_issue      3
_journal_page_first     397
_journal_page_last     402
_journal_paper_category     GM
_journal_paper_doi     10.1107/S2056989017002419
_journal_coeditor_code     HB7658
loop_
    _publ_contact_author_name
    _publ_contact_author_address
    _publ_contact_author_email
    'Edward R.T. Tiekink'
;
Research Centre for Crystalline Materials,
School of Science and Technology,
Sunway University,
No.5 Jalan Universiti,
47500 Bandar Sunway,
Selangor Darul Ehsan, Malaysia
;
 edwardt@sunway.edu.my
_publ_contact_author_fax     ' +60 3 7491 8633 '
_publ_contact_author_phone     ' +60 3 7491 7173 '
_publ_section_title
;\
Bis{4-methylbenzyl
2-[4-(propan-2-yl)benzylidene]hydrazinecarbodithioato-\k^2^<i>N</i>^2^,\
<i>S</i>}nickel(II): crystal structure and Hirshfeld surface analysis
;
_publ_section_title_footnote     .
loop_
    _publ_author_name
    _publ_author_footnote
    _publ_author_address
    'Enis Nadia Md Yusof' .
;
Department of Chemistry, Faculty of Science, Universiti Putra Malaysia, 43400
UPM Serdang, Selangor Darul Ehsan,, Malaysia
;
    'Thahira B. S. A. Ravoof'
;
Additional correspondence author, e-mail: thahira@upm.edu.my.
;
;
Department of Chemistry, Faculty of Science, Universiti Putra Malaysia, 43400
 UPM Serdang, Selangor Darul Ehsan, Malaysia
;
    'Mohamed I. M. Tahir' .
;
Department of Chemistry, Faculty of Science, Universiti Putra Malaysia, 43400
UPM Serdang, Selangor Darul Ehsan,, Malaysia
;
    'Jotani, Mukesh M.' .
;
Department of Physics, Bhavan's Sheth R. A. College of Science, Ahmedabad,
Gujarat 380001, India
;
    'Tiekink, Edward R. T.' .
;
Research Centre for Crystalline Materials,
School of Science and Technology,
Sunway University, 47500 Bandar Sunway,
Selangor Darul Ehsan, Malaysia
;
_publ_section_synopsis
;
Two <i>N</i>,<i>S</i>-chelating hydrazinecarbodithioate ligands provide a
<i>trans</i>-N~2~S~2~ donor set and a distorted square-planar geometry for the
Ni^II^ atom. In the crystal, a three-dimensional network is sustained by
C---H...\p and \p--\p interactions.
;
