# Supplementary material for: Bis{4-methylbenzyl 2-[4-(propan-2-yl)benzyl­idene]hydrazine­carbodi­thio­ato-κ2 N 2,S}nickel(II): crystal structure and Hirshfeld surface analysis
Source: Acta Crystallogr E Crystallogr Commun. 2017 Feb 17;73(Pt 3):397–402. doi: 10.1107/S2056989017002419 (PMC5347063; doi:10.1107/S2056989017002419)
Supplement: Supplementary file 2 [file e-73-00397-Isup2.hkl]

data_I                                                                          
_shelx_title ' 1529'                                                            
_shelx_refln_list_code          4                                               
_shelx_F_calc_maximum      190.35                                               
_exptl_crystal_F_000       780.00                                               
_reflns_d_resolution_high  0.7416                                               
                                                                                
loop_                                                                           
 _space_group_symop_operation_xyz                                               
 'x, y, z'                                                                      
 '-x, y+1/2, -z+1/2'                                                            
 '-x, -y, -z'                                                                   
 'x, -y-1/2, z-1/2'                                                             
                                                                                
_cell_length_a    11.5799                                                       
_cell_length_b     7.3910                                                       
_cell_length_c    21.9848                                                       
_cell_angle_alpha  90.000                                                       
_cell_angle_beta  103.033                                                       
_cell_angle_gamma  90.000                                                       
                                                                                
_shelx_F_squared_multiplier     1.000                                           
                                                                                
loop_                                                                           
 _refln_index_h                                                                 
 _refln_index_k                                                                 
 _refln_index_l                                                                 
 _refln_F_squared_calc                                                          
 _refln_F_squared_meas                                                          
 _refln_F_squared_sigma                                                         
 _refln_observed_status                                                         
   2   0   0       3135.47       3484.56        77.66 o                         
   3   0   0        253.52        225.70        16.71 o                         
   4   0   0        747.29        664.55        22.95 o                         
   5   0   0       4357.50       4221.30        73.81 o                         
   6   0   0       1166.69       1086.56        30.39 o                         
   7   0   0        638.46        642.00        24.28 o                         
   8   0   0         76.33         75.36        11.32 o                         
   9   0   0        703.71        656.32        27.55 o                         
  10   0   0       1033.75       1072.91        37.98 o                         
  11   0   0        116.43        123.11        16.23 o                         
  12   0   0        986.04        997.72        40.72 o                         
  13   0   0        699.55        794.01        57.60 o                         
  14   0   0        499.54        515.02        49.24 o                         
   1   1   0       3580.90       3893.86        33.07 o                         
   2   1   0      28078.16      29439.97       264.38 o                         
   3   1   0      18930.54      19740.08       159.23 o                         
   4   1   0         86.09         73.54         4.86 o                         
   5   1   0       2084.48       2193.11        47.47 o                         
   6   1   0         46.89         30.00         4.05 o                         
   7   1   0        323.99        324.23        12.33 o                         
   8   1   0       1426.75       1388.72        27.99 o                         
   9   1   0         76.98         86.53         8.99 o                         
  10   1   0       2310.21       2305.80        41.98 o                         
  11   1   0          8.06         -2.81        10.60 o                         
  12   1   0         51.97         40.33        11.55 o                         
  13   1   0          1.50          1.79        11.58 o                         
  14   1   0         12.62         16.70        15.25 o                         
   0   2   0        603.67        567.81        15.54 o                         
   1   2   0        184.23        198.53         5.14 o                         
   2   2   0       2820.90       3038.95        35.76 o                         
   3   2   0        174.26        187.17         6.51 o                         
   4   2   0       5789.13       6370.95        70.37 o                         
   5   2   0       3954.32       3921.23        47.50 o                         
   6   2   0       1132.94       1085.69        45.24 o                         
   7   2   0        183.95        212.27         9.87 o                         
   8   2   0         24.39         23.78         5.46 o                         
   9   2   0       2720.25       2700.59        54.33 o                         
  10   2   0       2711.51       2714.88        56.90 o                         
  11   2   0       1225.92       1304.98        38.96 o                         
  12   2   0        233.19        223.97        18.78 o                         
  13   2   0        281.49        296.31        21.44 o                         
  14   2   0        878.84        914.20        45.14 o                         
   1   3   0         83.41         71.09         3.29 o                         
   2   3   0        393.89        425.29         6.77 o                         
   3   3   0        124.31        137.06         5.16 o                         
   4   3   0       1342.55       1439.48        23.26 o                         
   5   3   0         13.61         10.90         4.59 o                         
   6   3   0        500.32        496.31        13.39 o                         
   7   3   0       1170.75       1126.78        24.49 o                         
   8   3   0        144.35        165.32        10.45 o                         
   9   3   0        282.50        273.19        17.71 o                         
  10   3   0         99.84         85.06        18.38 o                         
  11   3   0         23.44         20.99        10.73 o                         
  12   3   0        279.70        242.16        30.35 o                         
  13   3   0        148.00        140.83        19.63 o                         
  14   3   0         62.30         95.47        29.71 o                         
   0   4   0       4211.36       4355.06       121.82 o                         
   1   4   0       2454.04       2167.08        27.00 o                         
   2   4   0       1886.58       1963.97        37.87 o                         
   3   4   0        264.30        255.31         7.00 o                         
   4   4   0       3755.90       3798.31        50.71 o                         
   5   4   0       5774.15       5858.05        63.94 o                         
   6   4   0       2869.41       2916.81        42.25 o                         
   7   4   0         79.38         76.39         6.89 o                         
   8   4   0        115.81        130.26        10.09 o                         
   9   4   0        927.08        890.10        24.30 o                         
  10   4   0        651.86        662.32        27.05 o                         
  11   4   0        576.20        562.52        26.59 o                         
  12   4   0         39.05         29.77        12.27 o                         
  13   4   0        231.44        245.30        35.44 o                         
   1   5   0         64.26         75.77         4.25 o                         
   2   5   0        258.61        276.95         9.99 o                         
   3   5   0         17.74         24.47         3.58 o                         
   4   5   0        175.61        158.25         9.37 o                         
   5   5   0        307.09        295.23        12.54 o                         
   6   5   0        215.08        219.39        11.46 o                         
   7   5   0         25.87         30.42         6.54 o                         
   8   5   0        917.56        901.98        30.39 o                         
   9   5   0        136.12        157.91        12.61 o                         
  10   5   0          2.04          8.86        10.84 o                         
  11   5   0          4.95         -3.49        18.12 o                         
  12   5   0         48.09         51.95        32.15 o                         
   0   6   0       1907.30       1841.61        51.82 o                         
   1   6   0        522.59        550.29        16.53 o                         
   2   6   0         85.40         96.00         7.89 o                         
   3   6   0        395.54        375.98        17.30 o                         
   4   6   0       1173.52       1172.12        31.67 o                         
   5   6   0        831.78        782.21        22.91 o                         
   6   6   0        204.47        218.25        13.26 o                         
   7   6   0         30.17         31.02        12.22 o                         
   8   6   0         27.11         58.42        13.25 o                         
   9   6   0        522.13        498.64        24.60 o                         
  10   6   0        685.92        707.12        95.32 o                         
  11   6   0        209.81        226.01        34.80 o                         
   1   7   0         10.95          9.04         9.81 o                         
   2   7   0        525.43        515.72        22.47 o                         
   3   7   0         24.69         28.22         8.19 o                         
   4   7   0          6.76          3.37        10.61 o                         
   5   7   0        223.30        250.10        14.79 o                         
   6   7   0        656.70        656.73        22.99 o                         
   7   7   0        253.64        266.40        23.06 o                         
   8   7   0         47.06         68.05        13.75 o                         
   9   7   0          0.41         -2.38        15.74 o                         
  10   7   0         73.16        159.55        30.27 o                         
   0   8   0       1824.68       1873.09        84.74 o                         
   1   8   0       1482.94       1480.66        52.66 o                         
   2   8   0        169.94        180.29        21.03 o                         
   3   8   0        529.48        531.85        24.92 o                         
   4   8   0        826.41        862.17        31.63 o                         
   5   8   0       1326.74       1334.68        40.24 o                         
   6   8   0        149.77        159.01        15.75 o                         
   7   8   0         84.43         71.18        16.43 o                         
   8   8   0         68.77         96.14        25.80 o                         
   1   9   0         95.09        144.27        21.60 o                         
   2   9   0          1.71         -1.34        17.97 o                         
   3   9   0         67.61         31.22        36.15 o                         
   4   9   0        423.06        427.81        41.77 o                         
   5   9   0        215.44        194.20        29.58 o                         
   6   9   0         10.04         46.46        24.98 o                         
 -14   1   1          3.11        -17.96        17.96 o                         
 -13   1   1        443.71        452.74        24.94 o                         
 -12   1   1       1657.54       1810.48        47.97 o                         
 -11   1   1        524.36        516.96        24.09 o                         
 -10   1   1         79.59         73.41        11.49 o                         
  -9   1   1         86.84         81.17        11.35 o                         
  -8   1   1       2141.65       2039.71        42.42 o                         
  -7   1   1       1744.44       1622.43        28.97 o                         
  -6   1   1         23.91         15.38         5.85 o                         
  -5   1   1        512.85        518.20        16.40 o                         
  -4   1   1        461.36        428.86        11.39 o                         
  -3   1   1      11006.22      11445.55        97.94 o                         
  -2   1   1      15109.83      16100.76       130.97 o                         
  -1   1   1       1922.78       1962.65        22.87 o                         
   0   1   1       3870.51       3953.13        47.76 o                         
   1   1   1       1391.96       1396.28        16.94 o                         
   2   1   1      25728.76      27117.64       360.82 o                         
   3   1   1      24997.24      26440.20       352.04 o                         
   4   1   1       1956.10       2008.08        30.25 o                         
   5   1   1        904.39       1043.66        22.96 o                         
   6   1   1       1319.54       1244.06        22.93 o                         
   7   1   1       2477.66       2387.50        34.15 o                         
   8   1   1         28.03         23.70         6.57 o                         
   9   1   1        449.20        450.32        21.52 o                         
  10   1   1        158.98        153.48        14.34 o                         
  11   1   1        556.26        565.93        20.54 o                         
  12   1   1       1017.47       1043.19        35.78 o                         
  13   1   1        359.80        406.70        24.36 o                         
  14   1   1        105.47        102.97        30.39 o                         
 -14   2   1         66.15        122.98        28.10 o                         
 -13   2   1          0.10        -13.16        13.16 o                         
 -12   2   1         78.42         60.31        12.80 o                         
 -11   2   1         50.72         76.91        15.04 o                         
 -10   2   1        359.71        329.23        27.22 o                         
  -9   2   1        351.32        349.06        18.70 o                         
  -8   2   1         81.52         84.30        10.88 o                         
  -7   2   1        709.60        752.89        18.36 o                         
  -6   2   1        503.47        477.06        10.63 o                         
  -5   2   1       2294.12       2523.62        30.77 o                         
  -4   2   1         15.16         16.77         3.18 o                         
  -3   2   1        621.87        748.96        10.95 o                         
  -2   2   1         77.37         90.01         3.65 o                         
  -1   2   1       2654.93       2632.73        32.48 o                         
   0   2   1        312.40        353.08         6.58 o                         
   1   2   1       1725.04       1741.15        23.81 o                         
   2   2   1        141.15        150.93         3.79 o                         
   3   2   1          8.08         14.42         3.06 o                         
   4   2   1         31.41         39.34         4.65 o                         
   5   2   1      10722.72      11579.04       143.31 o                         
   6   2   1       1021.74       1056.33        32.97 o                         
   7   2   1        442.10        517.13        18.08 o                         
   8   2   1        530.77        524.29        15.60 o                         
   9   2   1        226.17        224.73        15.77 o                         
  10   2   1          0.15          5.20        11.05 o                         
  11   2   1         75.23         74.35        13.40 o                         
  12   2   1         44.46         42.36        12.72 o                         
  13   2   1         14.66         27.43        15.83 o                         
  14   2   1         22.10         34.31        15.81 o                         
 -14   3   1        242.18        292.09        28.05 o                         
 -13   3   1       1112.07       1108.31        39.75 o                         
 -12   3   1       1294.51       1437.42        43.75 o                         
 -11   3   1        120.69        136.38        21.92 o                         
 -10   3   1          9.08         -0.71        13.30 o                         
  -9   3   1        862.33        850.00        31.91 o                         
  -8   3   1       5385.02       5403.05        94.97 o                         
  -7   3   1       4460.15       4481.53        52.23 o                         
  -6   3   1        971.19        998.27        18.21 o                         
  -5   3   1       1060.48       1071.02        19.88 o                         
  -4   3   1        619.44        593.35        13.58 o                         
  -3   3   1       2116.79       2085.97        24.72 o                         
  -2   3   1       4532.62       4708.90        49.42 o                         
  -1   3   1         20.22         23.22         1.94 o                         
   0   3   1          4.89          7.48         3.17 o                         
   1   3   1         37.54         59.77         3.84 o                         
   2   3   1       1562.82       1522.25        14.20 o                         
   3   3   1        569.98        739.16        14.18 o                         
   4   3   1         38.43         41.92         5.10 o                         
   5   3   1          4.06         -0.47         4.53 o                         
   6   3   1       2756.43       2839.87        47.77 o                         
   7   3   1       4832.78       5007.22       127.97 o                         
   8   3   1       3503.59       3588.70        53.48 o                         
   9   3   1        711.36        689.91        25.85 o                         
  10   3   1        696.10        726.33        27.99 o                         
  11   3   1       1246.26       1270.46        38.98 o                         
  12   3   1        528.19        541.60        26.76 o                         
  13   3   1        225.58        277.04        25.64 o                         
  14   3   1         23.57         25.75        25.57 o                         
 -13   4   1         74.33         65.34        20.16 o                         
 -12   4   1          0.02          1.78        11.92 o                         
 -11   4   1          1.38         -8.24        10.90 o                         
 -10   4   1         88.19         95.91        13.32 o                         
  -9   4   1        343.75        357.69        15.81 o                         
  -8   4   1        148.56        141.36        11.35 o                         
  -7   4   1       1493.08       1508.55        25.66 o                         
  -6   4   1        217.75        202.29         8.46 o                         
  -5   4   1        434.40        437.10        12.84 o                         
  -4   4   1        530.51        540.70        14.90 o                         
  -3   4   1         46.23         50.23         4.45 o                         
  -2   4   1       1305.32       1365.51        14.42 o                         
  -1   4   1        148.21         94.24         3.97 o                         
   0   4   1       2326.21       2532.06        29.87 o                         
   1   4   1        235.19        253.57         7.49 o                         
   2   4   1        181.55        161.33         5.59 o                         
   3   4   1       2068.17       2123.39        25.07 o                         
   4   4   1       1371.98       1447.30        22.27 o                         
   5   4   1        682.92        697.29        16.60 o                         
   6   4   1        922.21        892.59        19.97 o                         
   7   4   1         98.33         93.78         9.39 o                         
   8   4   1        155.97        170.75        14.86 o                         
   9   4   1        335.69        339.47        18.89 o                         
  10   4   1         36.05         22.63        10.62 o                         
  11   4   1        254.16        256.42        18.95 o                         
  12   4   1          2.11         -4.56        12.38 o                         
  13   4   1        298.04        296.68        27.42 o                         
 -12   5   1        536.88        481.04        44.22 o                         
 -11   5   1        379.45        390.58        23.85 o                         
 -10   5   1          3.11         -1.21        12.19 o                         
  -9   5   1        250.39        262.87        15.20 o                         
  -8   5   1        955.87       1000.60        33.02 o                         
  -7   5   1       3065.35       3012.35        52.08 o                         
  -6   5   1        300.63        290.87        11.69 o                         
  -5   5   1        284.97        291.56        11.38 o                         
  -4   5   1       5506.84       5468.06        62.98 o                         
  -3   5   1       3863.76       3860.96        89.45 o                         
  -2   5   1       4231.91       4319.50        59.65 o                         
  -1   5   1        305.81        274.33        10.59 o                         
   0   5   1        312.06        299.61        11.02 o                         
   1   5   1       2850.48       2899.22        32.12 o                         
   2   5   1       4210.39       4317.96        44.17 o                         
   3   5   1       3693.95       3689.57        38.99 o                         
   4   5   1        144.46        150.24         9.80 o                         
   5   5   1        232.71        252.25        13.33 o                         
   6   5   1         36.36         47.46         5.96 o                         
   7   5   1       2198.75       2196.50        38.79 o                         
   8   5   1          6.49         36.98        11.39 o                         
   9   5   1         30.26         37.24        17.46 o                         
  10   5   1         21.36         21.17        14.79 o                         
  11   5   1        563.67        510.84        60.81 o                         
  12   5   1         83.86         80.58        26.25 o                         
 -11   6   1        301.23        266.93        35.26 o                         
 -10   6   1         22.37         29.41        17.01 o                         
  -9   6   1          6.51          4.47        10.03 o                         
  -8   6   1         18.06         18.38        11.76 o                         
  -7   6   1        222.61        210.37        13.26 o                         
  -6   6   1        469.53        485.56        19.11 o                         
  -5   6   1        427.83        433.25        25.35 o                         
  -4   6   1        768.00        778.67        22.21 o                         
  -3   6   1          7.10          5.56         6.54 o                         
  -2   6   1        181.39        170.47        10.66 o                         
  -1   6   1          4.40          4.75         4.64 o                         
   0   6   1        257.96        274.49        10.18 o                         
   1   6   1        710.71        693.26        16.01 o                         
   2   6   1          8.79         17.76         5.78 o                         
   3   6   1        178.83        157.33        13.03 o                         
   4   6   1          3.22          2.04         8.07 o                         
   5   6   1         50.85         59.44         9.90 o                         
   6   6   1        447.32        450.41        20.57 o                         
   7   6   1        210.31        215.74        16.51 o                         
   8   6   1         22.75         10.60         8.55 o                         
   9   6   1        105.77         94.05        11.36 o                         
  10   6   1         77.93         80.84        18.78 o                         
  11   6   1         89.47         71.42        25.76 o                         
 -10   7   1         32.98         11.07        18.43 o                         
  -9   7   1        111.50        118.71        16.10 o                         
  -8   7   1        719.56        736.83        30.68 o                         
  -7   7   1        459.95        492.53        24.50 o                         
  -6   7   1         64.36         76.34         9.80 o                         
  -5   7   1        234.47        205.22        13.80 o                         
  -4   7   1          9.84         11.89         7.62 o                         
  -3   7   1          4.76          6.75         7.74 o                         
  -2   7   1        690.44        698.61        24.25 o                         
  -1   7   1          2.89         11.31        13.82 o                         
   0   7   1          7.15         20.49        12.17 o                         
   1   7   1        196.96        196.66        19.42 o                         
   2   7   1       1079.29       1059.67        40.12 o                         
   3   7   1        772.91        713.58        33.07 o                         
   4   7   1        306.83        297.21        17.36 o                         
   5   7   1         65.98         72.11         9.78 o                         
   6   7   1        535.89        547.08        21.31 o                         
   7   7   1        766.77        814.15        31.28 o                         
   8   7   1        551.13        566.22        27.03 o                         
   9   7   1        100.07        102.75        20.94 o                         
  10   7   1        351.23        311.52        38.14 o                         
  -9   8   1        362.05        323.16        37.80 o                         
  -8   8   1        181.43        175.00        30.24 o                         
  -7   8   1         41.12         26.92        14.19 o                         
  -6   8   1         10.17          4.68        11.41 o                         
  -5   8   1        253.91        257.53        27.10 o                         
  -4   8   1        355.99        381.25        21.78 o                         
  -3   8   1          0.38        -10.23        10.23 o                         
  -2   8   1        216.28        199.65        20.61 o                         
  -1   8   1        174.24        162.15        19.93 o                         
   0   8   1         10.87         13.62        12.73 o                         
   1   8   1          2.08         -5.52        12.88 o                         
   2   8   1        121.10        123.40        13.49 o                         
   3   8   1        453.20        512.70        24.98 o                         
   4   8   1        665.21        704.94        29.11 o                         
   5   8   1         19.49         33.17        11.84 o                         
   6   8   1         10.01        -14.71        14.71 o                         
   7   8   1         52.41         40.00        15.03 o                         
   8   8   1        485.02        476.94        45.02 o                         
  -6   9   1        953.16        972.69        65.01 o                         
  -5   9   1         55.96         28.96        18.90 o                         
  -4   9   1        267.45        237.29        33.70 o                         
  -3   9   1        691.82        703.93        37.99 o                         
  -2   9   1       1817.78       2030.19       110.18 o                         
  -1   9   1        753.21        761.69        53.32 o                         
   0   9   1        240.90        231.04        24.21 o                         
   1   9   1       1373.97       1527.34        57.39 o                         
   2   9   1       1336.64       1459.15        56.33 o                         
   3   9   1        386.94        327.99        37.17 o                         
   4   9   1        357.34        373.89        39.79 o                         
   5   9   1         40.17         49.65        14.85 o                         
 -14   0   2        216.31        227.43        36.80 o                         
 -13   0   2         10.46          8.64        23.38 o                         
 -12   0   2         11.41         14.56        22.72 o                         
 -11   0   2        636.58        661.73        48.10 o                         
 -10   0   2        281.67        272.05        19.75 o                         
  -9   0   2       1314.28       1194.53        44.35 o                         
  -8   0   2       3143.95       3072.33       127.50 o                         
  -7   0   2       1279.88       1164.92        34.84 o                         
  -6   0   2       9051.17       9044.12       143.81 o                         
  -5   0   2       5480.67       5120.31        66.73 o                         
  -4   0   2       3056.76       2948.26        53.35 o                         
  -3   0   2         13.84         15.54         8.93 o                         
  -2   0   2       7579.39       7595.45       157.47 o                         
  -1   0   2       5222.45       5471.95       111.36 o                         
   1   0   2       1844.81       1981.13        46.33 o                         
   2   0   2      23922.54      24406.33       482.72 o                         
   3   0   2      31606.29      32595.15       645.91 o                         
   4   0   2       5600.62       5333.19       126.04 o                         
   5   0   2        784.50        739.57        35.47 o                         
   6   0   2         89.37         94.50        17.45 o                         
   7   0   2        225.85        212.18        23.73 o                         
   8   0   2        429.97        427.57        21.43 o                         
   9   0   2       1212.98       1159.97        40.65 o                         
  10   0   2        142.19        158.12        17.09 o                         
  11   0   2        732.34        752.50        36.47 o                         
  12   0   2        293.18        319.88        23.97 o                         
  13   0   2          6.21         64.22        29.03 o                         
 -14   1   2         51.67         71.26        24.39 o                         
 -13   1   2         28.30         18.63        15.47 o                         
 -12   1   2         39.07         64.15        13.73 o                         
 -11   1   2        102.35        106.09        13.46 o                         
 -10   1   2       1286.66       1285.21        36.67 o                         
  -9   1   2        863.68        900.15        28.03 o                         
  -8   1   2        657.58        641.46        22.22 o                         
  -7   1   2         83.60         69.79         9.18 o                         
  -6   1   2        149.56        152.41        10.89 o                         
  -5   1   2        139.43        163.00        10.78 o                         
  -4   1   2        644.73        666.90        19.99 o                         
  -3   1   2        178.13        204.20         6.35 o                         
  -2   1   2       1766.77       1858.48        32.49 o                         
  -1   1   2       1673.94       1763.14        24.65 o                         
   0   1   2       3072.47       3068.32        68.65 o                         
   1   1   2       1136.48       1104.98        14.81 o                         
   2   1   2       1327.83       1441.35        19.16 o                         
   3   1   2       4808.65       5096.88        65.04 o                         
   4   1   2       3987.39       3923.03        66.01 o                         
   5   1   2       5062.64       5144.42        67.76 o                         
   6   1   2        287.64        233.54         8.45 o                         
   7   1   2        683.18        723.14        15.49 o                         
   8   1   2       1052.49       1102.72        20.52 o                         
   9   1   2        203.61        214.88        11.93 o                         
  10   1   2        485.75        462.82        18.17 o                         
  11   1   2         43.62         49.77         9.21 o                         
  12   1   2         66.53         50.08        14.67 o                         
  13   1   2         98.10        126.36        24.06 o                         
  14   1   2        311.70        359.65        44.32 o                         
 -14   2   2        448.81        466.29        27.25 o                         
 -13   2   2        134.31        165.60        28.22 o                         
 -12   2   2       1042.34       1027.79        36.49 o                         
 -11   2   2        586.81        564.93        25.28 o                         
 -10   2   2       1926.31       1872.78        45.18 o                         
  -9   2   2          8.88         -6.61         9.42 o                         
  -8   2   2        369.62        400.88        18.23 o                         
  -7   2   2        174.14        177.01         8.64 o                         
  -6   2   2        981.70        902.41        17.68 o                         
  -5   2   2       1606.11       1616.27        30.29 o                         
  -4   2   2        445.78        528.18        12.76 o                         
  -3   2   2         35.21         27.37         5.00 o                         
  -2   2   2        226.93        224.42         4.99 o                         
  -1   2   2       1854.28       1919.74        23.11 o                         
   0   2   2        479.39        497.77         8.51 o                         
   1   2   2        320.56        327.45         6.60 o                         
   2   2   2        109.46        100.08         4.49 o                         
   3   2   2       1269.25       1330.66        23.03 o                         
   4   2   2       5049.46       5191.60       117.00 o                         
   5   2   2       2644.96       2676.88        43.96 o                         
   6   2   2        597.97        543.10        14.00 o                         
   7   2   2       1657.09       1716.22        27.92 o                         
   8   2   2       1029.11       1060.18        24.90 o                         
   9   2   2       7173.58       7050.70       122.71 o                         
  10   2   2       1178.28       1286.40        36.93 o                         
  11   2   2       1350.39       1290.03        38.55 o                         
  12   2   2        813.31        876.96        33.26 o                         
  13   2   2       1372.70       1506.14        46.09 o                         
  14   2   2        665.97        787.14        45.43 o                         
 -14   3   2          6.02          5.86        16.03 o                         
 -13   3   2        159.71        158.92        24.45 o                         
 -12   3   2       1044.34       1123.27        77.45 o                         
 -11   3   2       1425.10       1402.54        40.97 o                         
 -10   3   2       1075.92       1082.97        33.94 o                         
  -9   3   2         78.75        103.63        13.04 o                         
  -8   3   2        572.51        549.38        15.34 o                         
  -7   3   2        363.73        351.89        10.66 o                         
  -6   3   2         99.39        110.80         6.52 o                         
  -5   3   2          3.76          0.79         3.27 o                         
  -4   3   2         54.54         47.67         5.38 o                         
  -3   3   2        502.93        628.77        11.14 o                         
  -2   3   2          2.49          2.25         2.09 o                         
  -1   3   2         78.78         71.76         3.14 o                         
   0   3   2        454.86        413.57         8.34 o                         
   1   3   2      12772.26      13258.57       121.86 o                         
   2   3   2       1206.20       1237.37        15.21 o                         
   3   3   2          0.26         13.84         3.33 o                         
   4   3   2       1255.76       1119.46        20.06 o                         
   5   3   2        914.27        903.29        21.89 o                         
   6   3   2        545.91        601.18        18.46 o                         
   7   3   2        320.05        311.52        14.34 o                         
   8   3   2         39.84         27.72         7.06 o                         
   9   3   2          2.18         -8.19         9.79 o                         
  10   3   2        163.17        183.25        16.20 o                         
  11   3   2          9.30         20.23        14.91 o                         
  12   3   2          8.37         -7.66        13.80 o                         
  13   3   2        253.01        218.42        32.15 o                         
  14   3   2        557.33        584.11        51.63 o                         
 -14   4   2         60.01         36.86        22.58 o                         
 -13   4   2         77.59         81.65        15.26 o                         
 -12   4   2         18.79          5.74        13.39 o                         
 -11   4   2        523.21        529.91        25.65 o                         
 -10   4   2       2644.34       2659.98        98.85 o                         
  -9   4   2       2619.77       2578.32        54.10 o                         
  -8   4   2       1263.83       1242.14        27.85 o                         
  -7   4   2        951.37        920.67        17.83 o                         
  -6   4   2       7157.43       6939.26        92.93 o                         
  -5   4   2       7603.09       7574.83        80.55 o                         
  -4   4   2       3423.58       3318.53        41.50 o                         
  -3   4   2       1692.49       1707.82        19.83 o                         
  -2   4   2       3092.31       3118.85        30.46 o                         
  -1   4   2       4681.29       4429.29        42.70 o                         
   0   4   2       7198.99       7257.57        91.73 o                         
   1   4   2         96.65         66.16         4.10 o                         
   2   4   2        390.58        382.26         8.33 o                         
   3   4   2        429.08        425.45         8.18 o                         
   4   4   2        984.82       1006.67        21.53 o                         
   5   4   2       2517.45       2452.58        36.64 o                         
   6   4   2        446.30        458.26        16.73 o                         
   7   4   2         37.05         34.21         8.06 o                         
   8   4   2        254.62        240.54        13.98 o                         
   9   4   2        665.94        674.23        26.25 o                         
  10   4   2        151.65        130.12        14.06 o                         
  11   4   2         79.09         67.98        13.02 o                         
  12   4   2         86.98        105.63        15.82 o                         
 -12   5   2          1.02         -4.35        15.86 o                         
 -11   5   2        219.94        211.43        20.19 o                         
 -10   5   2        919.64        836.77        32.01 o                         
  -9   5   2        430.67        416.07        22.12 o                         
  -8   5   2        429.25        445.26        21.75 o                         
  -7   5   2        221.20        211.41        10.84 o                         
  -6   5   2        177.99        152.14         8.98 o                         
  -5   5   2        497.33        466.78        14.19 o                         
  -4   5   2       1058.54       1037.29        20.60 o                         
  -3   5   2        209.95        253.82        10.04 o                         
  -2   5   2       1266.01       1322.10        17.38 o                         
  -1   5   2       1833.00       1734.18        36.19 o                         
   0   5   2        124.40        136.61         5.23 o                         
   1   5   2        217.52        215.77         6.74 o                         
   2   5   2        955.34        981.06        15.57 o                         
   3   5   2        857.67        890.26        17.82 o                         
   4   5   2        528.27        528.66        15.90 o                         
   5   5   2         79.94         80.26         6.42 o                         
   6   5   2         17.07         27.08         7.00 o                         
   7   5   2        426.87        451.26        23.87 o                         
   8   5   2          0.47          1.49        11.01 o                         
   9   5   2         29.02         42.09        14.29 o                         
  10   5   2          0.33         10.92        24.97 o                         
  11   5   2        213.81        269.52        25.58 o                         
  12   5   2          5.67        -12.42        22.06 o                         
 -11   6   2         98.07        115.03        29.29 o                         
 -10   6   2        735.29        666.49        37.39 o                         
  -9   6   2        401.38        353.30        20.75 o                         
  -8   6   2          3.19         18.61        10.51 o                         
  -7   6   2         30.06         31.55         8.55 o                         
  -6   6   2         13.04         23.97         7.90 o                         
  -5   6   2         66.52         80.20         9.49 o                         
  -4   6   2         82.24        109.04        10.09 o                         
  -3   6   2       1241.07       1197.81        31.76 o                         
  -2   6   2       1652.19       1544.85        31.19 o                         
  -1   6   2       1413.10       1382.45        28.61 o                         
   0   6   2       1162.12       1189.42        24.02 o                         
   1   6   2        563.60        544.82        13.98 o                         
   2   6   2         22.61         23.36         6.11 o                         
   3   6   2        222.09        228.06        11.68 o                         
   4   6   2       1064.51       1108.20        34.84 o                         
   5   6   2       1014.23       1020.84        29.85 o                         
   6   6   2        252.32        262.11        15.79 o                         
   7   6   2        709.38        764.52        27.06 o                         
   8   6   2       1073.69       1168.74        31.23 o                         
   9   6   2       1872.19       2005.55        51.31 o                         
  10   6   2        474.33        530.37        26.94 o                         
  11   6   2         36.12         54.57        21.26 o                         
 -10   7   2         39.47         98.27        28.28 o                         
  -9   7   2         10.79         20.89        14.23 o                         
  -8   7   2        112.52        106.25        14.67 o                         
  -7   7   2        947.19        965.27        28.54 o                         
  -6   7   2         91.73         90.43        17.21 o                         
  -5   7   2         81.72         99.37        10.71 o                         
  -4   7   2        436.73        424.80        17.95 o                         
  -3   7   2         84.76         78.98        10.24 o                         
  -2   7   2         66.82         87.80        11.80 o                         
  -1   7   2         93.60         97.59         9.17 o                         
   0   7   2        233.89        219.79        19.74 o                         
   1   7   2         23.46         19.60        12.28 o                         
   2   7   2         55.49         55.47        13.92 o                         
   3   7   2        406.79        353.01        41.64 o                         
   4   7   2        138.47        150.88        17.26 o                         
   5   7   2        562.75        581.73        24.21 o                         
   6   7   2        831.66        817.05        36.67 o                         
   7   7   2        342.13        321.66        20.87 o                         
   8   7   2         59.88         82.78        22.35 o                         
   9   7   2          4.92         36.28        21.24 o                         
  10   7   2          1.43         32.84        19.40 o                         
  -9   8   2         18.71         14.15        17.89 o                         
  -8   8   2        237.09        300.68        26.05 o                         
  -7   8   2         51.01         25.40        14.10 o                         
  -6   8   2        690.17        736.16        30.63 o                         
  -5   8   2        607.82        650.70        28.19 o                         
  -4   8   2        565.62        582.15        26.16 o                         
  -3   8   2        275.56        296.76        22.44 o                         
  -2   8   2        273.73        267.67        23.15 o                         
  -1   8   2        626.22        666.01        34.71 o                         
   0   8   2        316.45        332.94        39.66 o                         
   1   8   2        465.62        485.54        50.46 o                         
   2   8   2         52.09         47.49        15.75 o                         
   3   8   2       1556.05       1571.84        54.30 o                         
   4   8   2       1554.04       1569.83        44.61 o                         
   5   8   2        728.92        678.72        29.05 o                         
   6   8   2         57.37         48.95        24.91 o                         
   7   8   2        207.67        222.07        27.43 o                         
   8   8   2        108.59        104.60        25.99 o                         
  -6   9   2        170.39        222.02        33.94 o                         
  -5   9   2        138.76        168.61        29.54 o                         
  -4   9   2        279.17        234.38        33.30 o                         
  -3   9   2          5.01          1.34        13.90 o                         
  -2   9   2        253.90        266.32        68.79 o                         
  -1   9   2          3.91         -1.89        15.51 o                         
   0   9   2         12.02         15.95        13.36 o                         
   1   9   2        392.81        362.70        31.40 o                         
   2   9   2          1.41          3.14        14.42 o                         
   3   9   2         36.55         31.61        21.63 o                         
   4   9   2         63.52         80.14        23.27 o                         
   5   9   2         23.93        -13.81        24.02 o                         
 -14   1   3        479.55        484.34        35.39 o                         
 -13   1   3       1667.00       1965.97        67.80 o                         
 -12   1   3       1385.53       1395.68        52.32 o                         
 -11   1   3        114.78        104.01        13.57 o                         
 -10   1   3        377.97        360.22        19.47 o                         
  -9   1   3       2947.00       2881.44        55.79 o                         
  -8   1   3       2093.74       1957.53        44.07 o                         
  -7   1   3          6.80          4.69         4.96 o                         
  -6   1   3        281.51        340.40        14.84 o                         
  -5   1   3        347.40        353.21        10.44 o                         
  -4   1   3       5127.87       5301.51       130.97 o                         
  -3   1   3       4424.67       4512.65        61.44 o                         
  -2   1   3       4739.70       4976.32        63.51 o                         
  -1   1   3        993.32        931.62        29.16 o                         
   0   1   3        105.41         77.98         9.32 o                         
   1   1   3      22478.38      22983.12       262.49 o                         
   2   1   3       6248.98       6563.63       188.85 o                         
   3   1   3         13.66          3.74         7.33 o                         
   4   1   3        915.97        983.37        20.72 o                         
   5   1   3       8136.96       8765.02       110.32 o                         
   6   1   3       6701.03       6294.40       125.58 o                         
   7   1   3       2487.15       2445.74        53.57 o                         
   8   1   3         14.45         10.65         6.95 o                         
   9   1   3         34.78         47.67         9.28 o                         
  10   1   3          3.59         -1.58         7.51 o                         
  11   1   3       1456.25       1449.88        41.09 o                         
  12   1   3        948.82       1033.98        35.80 o                         
  13   1   3         13.17         27.94        20.62 o                         
 -14   2   3         63.62         65.73        17.74 o                         
 -13   2   3         67.43         93.85        15.32 o                         
 -12   2   3          1.01        -11.61        11.61 o                         
 -11   2   3         36.78         16.33        20.64 o                         
 -10   2   3        673.76        667.18        28.94 o                         
  -9   2   3          7.61          8.76        11.47 o                         
  -8   2   3        113.18        104.45        12.19 o                         
  -7   2   3          7.60          2.94         5.55 o                         
  -6   2   3        209.39        211.75        12.24 o                         
  -5   2   3        629.28        651.35        21.10 o                         
  -4   2   3         39.12         52.13         6.27 o                         
  -3   2   3         37.96         42.95         5.52 o                         
  -2   2   3        212.30        242.03         6.89 o                         
  -1   2   3        371.60        395.43        11.30 o                         
   0   2   3         34.51         36.49         4.92 o                         
   1   2   3        201.94        207.52         9.35 o                         
   2   2   3        762.39        756.08        24.02 o                         
   3   2   3       1868.83       1998.16        62.32 o                         
   4   2   3         30.77         44.49         8.40 o                         
   5   2   3         14.18         13.86         3.38 o                         
   6   2   3        800.97        800.14        16.33 o                         
   7   2   3        178.26        195.20         9.49 o                         
   8   2   3       1080.65       1226.04        27.50 o                         
   9   2   3         32.04         35.45        12.26 o                         
  10   2   3         77.96         95.11        13.12 o                         
  11   2   3         74.80         68.42        23.65 o                         
  12   2   3         24.08         23.48        12.99 o                         
  13   2   3         55.27         81.06        15.57 o                         
  14   2   3         43.26         90.81        27.12 o                         
 -14   3   3         68.50         83.49        19.02 o                         
 -13   3   3         44.93         40.79        13.47 o                         
 -12   3   3         64.99         41.99        18.06 o                         
 -11   3   3          2.64         10.55        11.59 o                         
 -10   3   3        305.35        336.15        19.60 o                         
  -9   3   3        734.73        736.59        38.27 o                         
  -8   3   3       3338.05       3157.30        59.86 o                         
  -7   3   3        720.25        678.21        17.04 o                         
  -6   3   3        108.16        107.78         6.16 o                         
  -5   3   3        595.40        625.70        14.09 o                         
  -4   3   3       1471.29       1288.70        34.95 o                         
  -3   3   3       4628.08       4692.62        63.39 o                         
  -2   3   3        446.91        457.24         8.93 o                         
  -1   3   3        258.92        257.55         5.91 o                         
   0   3   3       8477.32       8934.75        84.60 o                         
   1   3   3       4068.48       4043.38        61.66 o                         
   2   3   3       6890.82       7182.81        81.56 o                         
   3   3   3         67.94        109.83         6.21 o                         
   4   3   3        626.90        654.01        20.90 o                         
   5   3   3         13.50         19.97         6.30 o                         
   6   3   3       1812.94       1776.82        38.00 o                         
   7   3   3       3921.58       3946.92        95.61 o                         
   8   3   3       1033.80       1042.60        32.24 o                         
   9   3   3        474.44        479.31        26.77 o                         
  10   3   3        817.66        891.63        31.63 o                         
  11   3   3       1899.04       1875.08        49.29 o                         
  12   3   3        545.91        664.11        29.79 o                         
  13   3   3         54.19         31.04        15.16 o                         
 -13   4   3         54.21         68.52        15.03 o                         
 -12   4   3          3.31          7.42        10.51 o                         
 -11   4   3          2.61          5.47        12.18 o                         
 -10   4   3         14.68          8.74         9.19 o                         
  -9   4   3        564.37        570.17        24.93 o                         
  -8   4   3        100.79        115.00        11.60 o                         
  -7   4   3        156.45        172.22         9.24 o                         
  -6   4   3          8.35         18.41         5.64 o                         
  -5   4   3       1000.73       1015.38        19.74 o                         
  -4   4   3        194.28        223.63        10.88 o                         
  -3   4   3       1068.44       1054.90        15.72 o                         
  -2   4   3       1451.09       1516.59        17.55 o                         
  -1   4   3        325.17        347.36         7.26 o                         
   0   4   3        692.89        702.47        12.56 o                         
   1   4   3         12.99          5.91         2.91 o                         
   2   4   3        875.81       1056.59        17.68 o                         
   3   4   3          0.36          1.80         2.99 o                         
   4   4   3        783.11        714.27        16.29 o                         
   5   4   3         15.18         10.53         6.07 o                         
   6   4   3       1810.67       1836.33        37.03 o                         
   7   4   3        359.99        373.25        19.62 o                         
   8   4   3        461.32        454.21        23.13 o                         
   9   4   3        137.86        162.77        30.64 o                         
  10   4   3        352.14        372.01        21.44 o                         
  11   4   3         76.36         99.68        14.88 o                         
  12   4   3         17.48         17.45        12.73 o                         
 -13   5   3        222.26        206.15        34.13 o                         
 -12   5   3        261.12        251.17        40.49 o                         
 -11   5   3        228.61        226.74        19.10 o                         
 -10   5   3        522.40        524.55        25.55 o                         
  -9   5   3        316.76        325.24        20.00 o                         
  -8   5   3       2589.12       2627.28       105.44 o                         
  -7   5   3       1039.32       1060.06        23.17 o                         
  -6   5   3       1202.84       1198.64        24.09 o                         
  -5   5   3       1170.82       1146.66        22.68 o                         
  -4   5   3       6838.55       6835.35        75.15 o                         
  -3   5   3       5123.74       4981.94        67.26 o                         
  -2   5   3       2243.92       2216.38        26.26 o                         
  -1   5   3        316.33        315.00         7.79 o                         
   0   5   3        288.33        271.59         7.55 o                         
   1   5   3       1938.28       1842.99        28.02 o                         
   2   5   3        504.97        473.47        12.27 o                         
   3   5   3        996.11       1000.01        19.43 o                         
   4   5   3        124.04        118.93         6.65 o                         
   5   5   3        996.09       1069.40        29.78 o                         
   6   5   3        157.54        186.26        16.25 o                         
   7   5   3        409.19        378.89        22.00 o                         
   8   5   3        833.10        857.25        33.70 o                         
   9   5   3        283.23        301.93        33.79 o                         
  10   5   3         49.11         45.41        14.77 o                         
  11   5   3        786.82        832.12        41.92 o                         
  12   5   3        301.66        306.91        41.06 o                         
 -11   6   3        728.59        713.46        56.82 o                         
 -10   6   3         81.07        110.59        19.49 o                         
  -9   6   3         59.02         47.23        23.86 o                         
  -8   6   3        189.79        186.01        16.22 o                         
  -7   6   3        615.91        580.13        20.68 o                         
  -6   6   3        121.47        105.33        10.52 o                         
  -5   6   3        398.17        437.25        17.27 o                         
  -4   6   3        871.42        924.41        24.51 o                         
  -3   6   3        231.09        229.55        12.51 o                         
  -2   6   3        133.39        147.62        10.46 o                         
  -1   6   3       1018.25        963.08        25.52 o                         
   0   6   3       2576.11       2564.57        56.81 o                         
   1   6   3        474.05        472.92        12.95 o                         
   2   6   3        588.64        592.12        17.68 o                         
   3   6   3         26.53         21.43         6.28 o                         
   4   6   3         20.92         18.27         8.15 o                         
   5   6   3       1140.67       1149.95        30.74 o                         
   6   6   3        777.19        735.43        25.26 o                         
   7   6   3          0.23          5.08        11.15 o                         
   8   6   3        223.36        260.82        17.27 o                         
   9   6   3        186.83        195.13        18.19 o                         
  10   6   3         12.17          9.27        12.14 o                         
  11   6   3        205.90        201.90        30.96 o                         
 -10   7   3         16.67         -6.50        22.96 o                         
  -9   7   3          7.05          2.27        17.85 o                         
  -8   7   3         22.28         28.57        21.27 o                         
  -7   7   3         97.60         99.57        11.08 o                         
  -6   7   3        268.47        233.16        14.77 o                         
  -5   7   3         30.15          7.42         8.09 o                         
  -4   7   3        451.31        423.32        18.01 o                         
  -3   7   3         10.20         15.68         8.03 o                         
  -2   7   3          2.92         12.90        17.85 o                         
  -1   7   3        267.60        232.18        12.89 o                         
   0   7   3         23.80         22.49         7.94 o                         
   1   7   3       2852.08       2731.83        70.34 o                         
   2   7   3       1506.03       1539.27        49.90 o                         
   3   7   3        604.60        603.32        31.15 o                         
   4   7   3        250.66        286.42        21.73 o                         
   5   7   3       1013.05        999.74        57.68 o                         
   6   7   3       2165.85       2173.37        89.19 o                         
   7   7   3       1908.15       2054.54        61.91 o                         
   8   7   3        327.35        342.63        21.46 o                         
   9   7   3        230.48        268.73        35.91 o                         
  10   7   3        854.79        900.49        61.99 o                         
  -9   8   3        768.90        647.29        54.96 o                         
  -8   8   3         78.99         63.53        17.56 o                         
  -7   8   3        138.57        113.82        15.11 o                         
  -6   8   3        120.55        119.65        14.91 o                         
  -5   8   3         83.57         74.81        12.65 o                         
  -4   8   3         20.06         35.74        13.92 o                         
  -3   8   3        148.03        175.27        19.63 o                         
  -2   8   3        553.88        588.09        32.91 o                         
  -1   8   3        695.80        703.20        36.57 o                         
   0   8   3        147.65        138.13        18.29 o                         
   1   8   3        418.54        409.68        28.43 o                         
   2   8   3        723.40        685.81        35.72 o                         
   3   8   3        428.57        436.53        28.90 o                         
   4   8   3        149.39        110.71        18.83 o                         
   5   8   3         18.23         50.80        22.12 o                         
   6   8   3         16.59         28.91        16.11 o                         
   7   8   3         80.19         94.48        24.90 o                         
   8   8   3        223.13        210.34        32.52 o                         
  -6   9   3        318.56        351.50        27.88 o                         
  -5   9   3        399.25        398.73        41.21 o                         
  -4   9   3       1691.07       1928.26        90.38 o                         
  -3   9   3        719.63        759.98        55.15 o                         
  -2   9   3        775.52        820.06        41.74 o                         
  -1   9   3        194.69        198.39        23.38 o                         
   0   9   3        167.11        127.35        56.25 o                         
   1   9   3        682.67        727.78        40.25 o                         
   2   9   3         46.72         79.97        19.40 o                         
   4   9   3         58.92         54.85        21.69 o                         
   5   9   3         95.85         77.11        24.92 o                         
 -14   0   4        296.08        316.12        40.68 o                         
 -13   0   4        496.46        520.99        48.18 o                         
 -12   0   4       2282.13       2459.96       102.44 o                         
 -11   0   4       4647.66       4788.07       149.95 o                         
 -10   0   4       5279.16       5465.81       158.50 o                         
  -9   0   4        741.14        747.89        45.19 o                         
  -8   0   4         98.72         87.94        19.78 o                         
  -7   0   4       6273.99       6466.44       263.70 o                         
  -6   0   4      15180.66      15606.78       334.77 o                         
  -5   0   4        640.62        577.67        30.56 o                         
  -4   0   4          9.99         10.11        11.37 o                         
  -3   0   4       3328.63       3362.68        80.06 o                         
  -2   0   4        322.82        305.27        15.41 o                         
  -1   0   4      20885.99      21992.00       433.41 o                         
   0   0   4      15494.70      15879.16       316.84 o                         
   1   0   4         31.61         45.24         7.53 o                         
   2   0   4      10263.35      10585.22       220.89 o                         
   3   0   4        120.57        138.99        16.31 o                         
   4   0   4       2131.42       1908.80        59.72 o                         
   5   0   4       1438.62       1556.10        55.80 o                         
   6   0   4        790.90        760.88        39.56 o                         
   7   0   4        556.52        588.05        36.84 o                         
   8   0   4       3005.71       2988.84        98.34 o                         
   9   0   4        204.58        230.26        18.38 o                         
  10   0   4         37.09         39.36        27.55 o                         
  11   0   4        309.60        312.56        35.16 o                         
  12   0   4         34.71         28.38        13.06 o                         
  13   0   4          2.70        -27.56        27.56 o                         
 -14   1   4        325.18        383.41        64.17 o                         
 -13   1   4        270.66        293.13        28.32 o                         
 -12   1   4          3.58          9.27        30.91 o                         
 -11   1   4        122.01        166.24        21.29 o                         
 -10   1   4          0.38        -10.93        10.93 o                         
  -9   1   4         65.73         77.69        12.63 o                         
  -8   1   4          3.65          4.23         4.36 o                         
  -7   1   4        810.59        847.96        24.26 o                         
  -6   1   4          3.30          1.09         7.41 o                         
  -5   1   4       1224.03       1248.06        26.83 o                         
  -4   1   4       3882.69       3954.11        48.74 o                         
  -3   1   4        721.23        758.41        21.26 o                         
  -2   1   4        351.18        387.74         9.60 o                         
  -1   1   4       4244.51       4524.64       123.41 o                         
   0   1   4        103.68         87.01         6.23 o                         
   1   1   4      11854.85      12600.52       149.07 o                         
   2   1   4       2506.48       2583.17        38.43 o                         
   3   1   4       1883.63       1862.54        38.71 o                         
   4   1   4        316.92        341.29        16.57 o                         
   5   1   4        938.02        954.19        35.62 o                         
   6   1   4        152.27        162.54        12.23 o                         
   7   1   4         93.34         67.86        13.71 o                         
   8   1   4          2.40         -9.73         9.73 o                         
   9   1   4         39.81         35.54         8.61 o                         
  10   1   4         36.15         34.50        10.13 o                         
  11   1   4          2.41         14.76        12.56 o                         
  12   1   4        319.12        295.87        21.33 o                         
  13   1   4        133.14        141.16        16.75 o                         
 -14   2   4         30.09         53.92        19.39 o                         
 -13   2   4        207.74        188.96        23.44 o                         
 -12   2   4        618.42        616.68        28.34 o                         
 -11   2   4        183.04        168.87        15.76 o                         
 -10   2   4       1612.48       1577.94        41.12 o                         
  -9   2   4        659.45        653.72        24.70 o                         
  -8   2   4        247.32        202.62         8.36 o                         
  -7   2   4        275.31        264.91        16.01 o                         
  -6   2   4        803.00        765.07        22.18 o                         
  -5   2   4         11.09          6.55         8.84 o                         
  -4   2   4        498.97        493.78        15.70 o                         
  -3   2   4        591.56        643.36        16.49 o                         
  -2   2   4       4394.73       4466.50        59.99 o                         
  -1   2   4       7817.50       8221.47       168.47 o                         
   0   2   4       1351.04       1455.60       116.44 o                         
   1   2   4        709.26        725.13        15.18 o                         
   2   2   4        323.68        315.68        13.51 o                         
   3   2   4      14223.95      14619.72       214.30 o                         
   4   2   4      16137.00      16278.83       240.46 o                         
   5   2   4       4217.53       4140.55        77.16 o                         
   6   2   4        115.56        102.51         5.85 o                         
   7   2   4        897.54        867.24        18.39 o                         
   8   2   4       1395.11       1447.89        46.91 o                         
   9   2   4       4261.24       4341.87        93.74 o                         
  10   2   4        500.04        491.05        29.30 o                         
  11   2   4       1054.08       1061.21        36.02 o                         
  12   2   4        760.21        797.01        32.82 o                         
  13   2   4        779.07        766.39        32.95 o                         
  14   2   4        903.29        886.78        62.92 o                         
 -14   3   4         33.82          1.15        23.08 o                         
 -13   3   4        135.07        125.45        16.84 o                         
 -12   3   4          3.71         -5.59        12.36 o                         
 -11   3   4         12.96         40.76        16.46 o                         
 -10   3   4         35.18         38.04        12.90 o                         
  -9   3   4        515.75        501.06        22.11 o                         
  -8   3   4       1638.51       1581.38        31.35 o                         
  -7   3   4        791.00        816.61        19.67 o                         
  -6   3   4        705.52        684.55        22.03 o                         
  -5   3   4        379.65        329.05        14.82 o                         
  -4   3   4       1178.33       1205.85        25.74 o                         
  -3   3   4       3374.76       3473.44        38.76 o                         
  -2   3   4        106.92        119.21         6.68 o                         
  -1   3   4       2145.62       2381.02        41.21 o                         
   0   3   4       1433.43       1478.04        25.50 o                         
   1   3   4       1969.27       2082.09        31.81 o                         
   2   3   4        728.44        741.38        20.13 o                         
   3   3   4       1004.73       1087.07        22.59 o                         
   4   3   4       2454.35       2391.61        48.80 o                         
   5   3   4         65.66         46.64         8.99 o                         
   6   3   4         85.40        127.39        10.01 o                         
   7   3   4         28.21         40.56         9.09 o                         
   8   3   4         17.44         22.80         7.01 o                         
   9   3   4         49.95         41.55        12.50 o                         
  10   3   4          3.12         11.82        13.51 o                         
  11   3   4         90.39         89.19        13.46 o                         
  12   3   4        138.68        170.82        17.53 o                         
  13   3   4        163.45        139.11        21.26 o                         
 -13   4   4        127.86        131.82        18.47 o                         
 -12   4   4        654.60        653.33        30.82 o                         
 -11   4   4       1170.43       1183.19        55.72 o                         
 -10   4   4         71.12         74.28        12.67 o                         
  -9   4   4         21.46         35.60        13.13 o                         
  -8   4   4       1482.09       1451.35        35.29 o                         
  -7   4   4       3095.98       3099.19        86.03 o                         
  -6   4   4      13777.87      13545.37       249.76 o                         
  -5   4   4       6097.67       6293.76        67.55 o                         
  -4   4   4        493.78        481.96        13.31 o                         
  -3   4   4       2675.81       2563.95        94.34 o                         
  -2   4   4       3693.06       3666.50       100.62 o                         
  -1   4   4       6758.55       6599.47        65.30 o                         
   0   4   4        443.40        441.81         9.75 o                         
   1   4   4         73.48         79.67         5.61 o                         
   2   4   4        257.08        262.27         8.09 o                         
   3   4   4       2353.87       2267.54        47.35 o                         
   4   4   4        350.05        349.38        15.52 o                         
   5   4   4         13.87         -0.93         6.07 o                         
   6   4   4        516.96        519.83        18.28 o                         
   7   4   4         63.86         53.45         8.43 o                         
   8   4   4        347.96        366.94        23.60 o                         
   9   4   4        226.84        230.37        19.51 o                         
  10   4   4         21.11         22.83        18.70 o                         
  11   4   4         22.17         28.58        15.45 o                         
  12   4   4         24.30         -6.98        12.71 o                         
 -13   5   4          4.82         47.13        25.84 o                         
 -12   5   4        137.83        130.37        28.20 o                         
 -11   5   4         92.71        115.96        15.71 o                         
 -10   5   4        161.01        143.82        15.59 o                         
  -9   5   4         11.29         16.10        10.81 o                         
  -8   5   4        647.25        628.59        20.18 o                         
  -7   5   4         95.04         77.02        10.42 o                         
  -6   5   4         19.59         24.53         8.31 o                         
  -5   5   4         69.73         74.34         7.43 o                         
  -4   5   4        298.67        295.80        13.45 o                         
  -3   5   4       1007.69        972.52        23.10 o                         
  -2   5   4       3562.93       3566.16        43.05 o                         
  -1   5   4       1646.97       1654.12        26.04 o                         
   0   5   4         81.19         88.56         4.95 o                         
   1   5   4         80.97         95.95         6.35 o                         
   2   5   4       2771.02       2686.12        35.93 o                         
   3   5   4         12.06         14.56         4.94 o                         
   4   5   4         59.52         64.49         6.10 o                         
   5   5   4        622.18        662.56        37.49 o                         
   6   5   4        114.31        106.34        13.32 o                         
   7   5   4        317.04        328.68        21.28 o                         
   8   5   4         12.97         22.82        18.31 o                         
   9   5   4        136.98        138.73        23.89 o                         
  10   5   4        325.99        381.24        29.94 o                         
  11   5   4        539.17        610.56        37.37 o                         
  12   5   4         11.08         65.94        27.72 o                         
 -11   6   4        344.66        278.83        37.67 o                         
 -10   6   4        238.06        208.33        23.54 o                         
  -9   6   4         11.42          0.74        16.08 o                         
  -8   6   4         16.39         31.83        13.91 o                         
  -7   6   4        334.76        340.36        18.76 o                         
  -6   6   4        677.99        701.21        22.40 o                         
  -5   6   4          4.46         14.14         9.47 o                         
  -4   6   4        504.64        476.27        17.70 o                         
  -3   6   4        583.41        551.81        21.49 o                         
  -2   6   4       1420.99       1421.48        37.15 o                         
  -1   6   4       2782.66       2787.00        91.26 o                         
   0   6   4        377.90        384.88        19.23 o                         
   1   6   4       2515.35       2385.71        48.31 o                         
   2   6   4        167.04        194.51        10.62 o                         
   3   6   4       2333.64       2275.93        70.55 o                         
   4   6   4       2334.96       2314.61        46.71 o                         
   5   6   4        477.06        458.16        19.61 o                         
   6   6   4        196.58        217.61        26.41 o                         
   7   6   4        802.76        769.31        27.49 o                         
   8   6   4       1907.41       2171.43        50.31 o                         
   9   6   4       1571.57       1551.10        74.12 o                         
  10   6   4        384.41        405.42        39.76 o                         
  11   6   4          5.57        -22.37        22.37 o                         
 -10   7   4          0.17         -3.64        19.14 o                         
  -9   7   4        163.55        170.04        20.49 o                         
  -8   7   4          0.50        -15.14        15.14 o                         
  -7   7   4         72.21         96.52        12.59 o                         
  -6   7   4          0.26          2.87         8.50 o                         
  -5   7   4          8.73         -8.71         8.71 o                         
  -4   7   4        650.25        604.11        21.60 o                         
  -3   7   4         50.46         54.36         8.77 o                         
  -2   7   4        291.70        270.11        14.78 o                         
  -1   7   4        932.68        910.49        29.43 o                         
   0   7   4        739.08        712.90        25.72 o                         
   1   7   4        121.36        122.82        12.81 o                         
   2   7   4          9.85          8.80        11.54 o                         
   3   7   4        125.21        137.08        20.91 o                         
   4   7   4          7.76         73.07        22.49 o                         
   5   7   4         81.36        137.50        25.77 o                         
   6   7   4        176.13        169.51        26.57 o                         
   7   7   4          4.55          7.85        17.81 o                         
   8   7   4         96.74        129.80        26.31 o                         
   9   7   4          7.84         19.75        18.49 o                         
  10   7   4        186.23        189.06        33.68 o                         
  -9   8   4        158.01        152.05        30.61 o                         
  -8   8   4        202.28        216.60        24.72 o                         
  -7   8   4        187.21        216.79        23.09 o                         
  -6   8   4        582.78        532.90        25.77 o                         
  -5   8   4        455.80        467.49        24.51 o                         
  -4   8   4        259.85        230.62        31.75 o                         
  -3   8   4         40.96         61.92        19.81 o                         
  -2   8   4        963.49        987.03        42.94 o                         
  -1   8   4        956.47        951.83        41.65 o                         
   0   8   4        169.34        153.09        19.71 o                         
   1   8   4         33.64         44.66        14.09 o                         
   2   8   4         12.81         11.81        17.54 o                         
   3   8   4        508.91        480.15        43.65 o                         
   4   8   4        416.27        393.36        40.75 o                         
   5   8   4        420.93        452.48        43.13 o                         
   6   8   4         37.10         30.06        19.46 o                         
   7   8   4        281.00        274.87        35.98 o                         
   8   8   4        160.57        134.42        28.50 o                         
  -6   9   4         79.63         70.96        23.47 o                         
  -5   9   4        127.17        145.80        28.98 o                         
  -4   9   4          0.02        -22.39        22.39 o                         
  -3   9   4         19.31          6.55        19.40 o                         
  -2   9   4        270.07        310.23        27.00 o                         
  -1   9   4         70.85         88.05        26.81 o                         
   0   9   4          1.60         -6.41        28.78 o                         
   1   9   4          0.03         -2.19        18.17 o                         
   4   9   4          3.57          0.27        19.29 o                         
   5   9   4        234.35        204.94        33.76 o                         
 -14   1   5        947.98       1060.42        49.55 o                         
 -13   1   5        962.23        971.04        46.51 o                         
 -12   1   5        753.75        712.35        37.26 o                         
 -11   1   5          2.45         -1.53        13.32 o                         
 -10   1   5       2722.23       2699.91        70.05 o                         
  -9   1   5       1907.36       1884.95        84.06 o                         
  -8   1   5       3543.50       3629.12        93.90 o                         
  -7   1   5        299.97        274.39        23.72 o                         
  -6   1   5        715.81        824.55        28.05 o                         
  -5   1   5        735.38        672.92        23.49 o                         
  -4   1   5       5434.80       5431.14        90.75 o                         
  -3   1   5       7385.87       7725.82       121.84 o                         
  -2   1   5       6838.20       7271.31       135.93 o                         
  -1   1   5        993.48       1132.02        29.42 o                         
   0   1   5        577.45        528.73        14.97 o                         
   1   1   5       4741.73       4935.66        56.05 o                         
   2   1   5       6692.45       6771.29        86.86 o                         
   3   1   5        648.20        675.73        21.37 o                         
   4   1   5        942.29        924.00        27.14 o                         
   5   1   5        783.87        686.68        25.22 o                         
   6   1   5        817.47        715.52        27.41 o                         
   7   1   5        303.98        258.17        27.88 o                         
   8   1   5        177.19        190.43        18.10 o                         
   9   1   5        481.53        458.02        19.61 o                         
  10   1   5       1307.31       1341.79        66.96 o                         
  11   1   5       1139.99       1195.07        50.02 o                         
  12   1   5        177.39        197.32        23.97 o                         
  13   1   5         10.71          8.46        13.27 o                         
 -14   2   5        100.21         65.09        53.88 o                         
 -13   2   5        253.56        243.23        25.02 o                         
 -12   2   5         67.22         46.71        16.34 o                         
 -11   2   5        168.99        170.88        21.07 o                         
 -10   2   5       1235.32       1186.68        34.96 o                         
  -9   2   5         26.70         30.64        14.62 o                         
  -8   2   5         22.61         37.87        10.65 o                         
  -7   2   5        881.59        846.30        21.80 o                         
  -6   2   5          0.65          1.25         7.87 o                         
  -5   2   5       2023.29       2014.76        38.15 o                         
  -4   2   5       1308.79       1397.43        45.32 o                         
  -3   2   5        106.04        126.34         7.01 o                         
  -2   2   5       1333.51       1415.83        30.77 o                         
  -1   2   5        232.14        233.95        18.80 o                         
   0   2   5        220.15        224.25        17.96 o                         
   1   2   5        986.34       1051.19        20.49 o                         
   2   2   5        108.20        115.74         8.01 o                         
   3   2   5       1144.97       1289.17        25.89 o                         
   4   2   5       2018.16       2124.79        46.06 o                         
   5   2   5        387.36        365.02        18.03 o                         
   6   2   5        100.16        108.05        14.34 o                         
   7   2   5        467.99        422.74        22.50 o                         
   8   2   5        346.49        342.60        12.61 o                         
   9   2   5        123.69        111.59        17.01 o                         
  10   2   5          1.31          3.32        22.67 o                         
  11   2   5          1.18          7.29        11.81 o                         
  12   2   5         26.52         25.04        12.56 o                         
  13   2   5          3.45         10.27        14.32 o                         
  14   2   5         54.83         60.99        25.33 o                         
 -13   3   5        304.53        297.20        21.87 o                         
 -12   3   5         59.23         51.12        11.53 o                         
 -11   3   5        603.70        572.59        23.05 o                         
 -10   3   5         54.78         34.16         9.37 o                         
  -9   3   5       1107.89       1138.74        35.35 o                         
  -8   3   5       1401.97       1375.52        32.65 o                         
  -7   3   5        322.28        328.00        16.56 o                         
  -6   3   5        412.49        493.83        18.92 o                         
  -5   3   5       2093.74       2092.59        40.22 o                         
  -4   3   5       2672.71       2590.55        35.57 o                         
  -3   3   5       5198.20       5299.07        92.68 o                         
  -2   3   5        334.37        340.98        11.52 o                         
  -1   3   5       1669.84       1854.16        36.29 o                         
   0   3   5       5266.90       5260.77       127.32 o                         
   1   3   5       9369.58       9531.89       167.72 o                         
   2   3   5       1972.58       1945.44        32.19 o                         
   3   3   5        772.66        773.96        18.52 o                         
   4   3   5         88.57         66.13         8.66 o                         
   5   3   5       3123.71       3112.26        63.21 o                         
   6   3   5       3971.57       3939.47        72.57 o                         
   7   3   5       1014.76        956.13        31.35 o                         
   8   3   5        181.17        155.24        11.26 o                         
   9   3   5        312.88        320.26        23.06 o                         
  10   3   5        803.57        823.70        37.24 o                         
  11   3   5        635.08        628.40        28.25 o                         
  12   3   5         35.82         28.31        25.62 o                         
  13   3   5         25.41         10.70        15.17 o                         
 -13   4   5        178.65        141.58        29.33 o                         
 -12   4   5         37.84         40.67        15.01 o                         
 -11   4   5         58.17         40.34        12.18 o                         
 -10   4   5        150.05        131.94        14.53 o                         
  -9   4   5        225.29        224.86        16.77 o                         
  -8   4   5       2061.87       1977.03        36.38 o                         
  -7   4   5          8.55          4.01         6.01 o                         
  -6   4   5         75.43         61.01         9.49 o                         
  -5   4   5         74.38         60.89         5.23 o                         
  -4   4   5        160.65        179.39         6.67 o                         
  -3   4   5        635.98        663.36        21.02 o                         
  -2   4   5        589.85        519.37        13.19 o                         
  -1   4   5        819.74        762.44        23.50 o                         
   0   4   5         34.45         31.76         2.31 o                         
   1   4   5         39.42         37.16         3.67 o                         
   2   4   5        345.90        360.77        11.08 o                         
   3   4   5        196.40        199.02         9.93 o                         
   4   4   5        219.24        208.21        16.26 o                         
   5   4   5       1429.41       1439.49        44.27 o                         
   6   4   5       1125.02       1119.26        28.25 o                         
   7   4   5         11.38          5.97         7.63 o                         
   8   4   5         13.46         12.94         7.83 o                         
   9   4   5         50.50         49.11        13.87 o                         
  10   4   5        176.50        157.60        19.49 o                         
  11   4   5        158.34        154.71        21.06 o                         
  12   4   5         10.94          6.62        20.90 o                         
 -13   5   5        421.55        427.23        45.42 o                         
 -12   5   5        315.01        334.48        47.44 o                         
 -11   5   5        284.90        315.62        22.15 o                         
 -10   5   5       1547.75       1589.34        61.74 o                         
  -9   5   5       1435.30       1492.30        41.65 o                         
  -8   5   5       2951.54       2960.17        49.75 o                         
  -7   5   5          5.53         12.71         6.91 o                         
  -6   5   5         12.19          8.37         6.70 o                         
  -5   5   5        731.31        707.01        23.62 o                         
  -4   5   5       7528.63       7407.19        92.43 o                         
  -3   5   5       3514.17       3542.72        61.04 o                         
  -2   5   5        478.79        486.28        12.63 o                         
  -1   5   5         55.47         55.83         3.85 o                         
   0   5   5        344.83        318.54        11.07 o                         
   1   5   5       2762.08       2760.71        45.33 o                         
   2   5   5         96.99        113.78         8.27 o                         
   3   5   5         30.50         21.35         3.56 o                         
   4   5   5          7.61          9.54         7.18 o                         
   5   5   5        316.01        324.53        21.33 o                         
   6   5   5       1474.87       1426.59        42.91 o                         
   7   5   5        243.15        249.72        20.09 o                         
   8   5   5         13.90          9.50        23.76 o                         
   9   5   5         64.33         72.96        23.57 o                         
  10   5   5        295.95        364.43        40.09 o                         
  11   5   5        265.74        257.61        26.75 o                         
 -11   6   5          0.57          0.50        18.33 o                         
 -10   6   5        157.07        136.60        20.24 o                         
  -9   6   5          7.50         42.85        15.59 o                         
  -8   6   5          3.42         -0.97        13.59 o                         
  -7   6   5          4.10          0.66         8.50 o                         
  -6   6   5         58.02         58.79        10.24 o                         
  -5   6   5         10.31          9.63         8.61 o                         
  -4   6   5        154.09        141.75        11.12 o                         
  -3   6   5        121.06        115.15        10.22 o                         
  -2   6   5        596.66        611.13        21.21 o                         
  -1   6   5       1519.00       1526.80        41.77 o                         
   0   6   5       2020.47       1940.49        42.60 o                         
   1   6   5          0.71          3.58         8.26 o                         
   2   6   5        188.73        177.20        16.11 o                         
   3   6   5         86.61         92.87        13.29 o                         
   4   6   5        244.88        261.53        12.56 o                         
   5   6   5          2.19         -2.43         7.78 o                         
   6   6   5         65.43         63.82        10.12 o                         
   7   6   5        150.49        164.57        24.21 o                         
   8   6   5          0.49          7.41        12.26 o                         
   9   6   5          0.38        -11.55        20.20 o                         
  10   6   5         21.42         18.45        21.48 o                         
  11   6   5         76.51         61.75        24.08 o                         
 -10   7   5          4.15        -19.51        19.51 o                         
  -9   7   5        407.79        426.19        31.77 o                         
  -8   7   5        441.05        437.73        33.89 o                         
  -7   7   5         99.15        100.35        13.42 o                         
  -6   7   5         27.26         36.17        11.41 o                         
  -5   7   5         38.85         34.64        11.00 o                         
  -4   7   5        107.34        111.13        12.12 o                         
  -3   7   5        103.00         88.02        10.27 o                         
  -2   7   5          3.51          6.29         8.85 o                         
  -1   7   5        164.96        135.95        17.01 o                         
   0   7   5        719.15        712.03        26.19 o                         
   1   7   5       2911.72       2857.85        58.00 o                         
   2   7   5       1149.94       1099.79        59.25 o                         
   3   7   5       1071.13       1061.22        58.90 o                         
   4   7   5       1225.54       1216.88        63.70 o                         
   5   7   5       2025.48       2130.25        88.01 o                         
   6   7   5        755.12        775.97        50.62 o                         
   7   7   5        901.01        919.53        55.87 o                         
   8   7   5        126.67        111.39        23.49 o                         
  -9   8   5          5.78         56.39        25.62 o                         
  -8   8   5         76.85         81.42        17.87 o                         
  -7   8   5          7.14         18.96        14.87 o                         
  -6   8   5         25.41         24.68        12.35 o                         
  -5   8   5         76.00         69.79        11.72 o                         
  -4   8   5        130.80        126.70        18.68 o                         
  -3   8   5        882.82        882.44        46.72 o                         
  -2   8   5        688.09        688.99        55.14 o                         
  -1   8   5         69.66         28.14        13.11 o                         
   0   8   5        144.73        145.51        25.45 o                         
   1   8   5        803.31        801.14        53.54 o                         
   2   8   5        862.75        827.75        55.88 o                         
   3   8   5        161.78        146.21        28.20 o                         
   4   8   5         45.14         12.28        19.02 o                         
   5   8   5         52.95         14.80        18.56 o                         
   6   8   5        139.23        223.66        33.52 o                         
   7   8   5          1.75        -14.86        18.44 o                         
  -6   9   5        157.83        221.00        33.48 o                         
  -5   9   5        832.32        937.31        60.63 o                         
  -4   9   5        514.57        412.12        41.23 o                         
  -3   9   5        368.86        402.51        42.87 o                         
  -2   9   5        680.70        646.19        51.42 o                         
  -1   9   5         97.07         89.37        22.82 o                         
   0   9   5         27.68         -7.75        20.41 o                         
   1   9   5        218.13        207.69        32.59 o                         
 -14   0   6        164.85        148.50        34.06 o                         
 -13   0   6        365.45        402.49        43.02 o                         
 -12   0   6       2851.28       2854.37       111.20 o                         
 -11   0   6       5372.27       5334.66       161.12 o                         
 -10   0   6       1385.82       1364.06        66.24 o                         
  -9   0   6       2180.22       2238.23        83.78 o                         
  -8   0   6      10406.71      10269.50       243.67 o                         
  -7   0   6       8407.72       8537.54       203.52 o                         
  -6   0   6       4378.15       4189.64       112.50 o                         
  -5   0   6        771.42        820.43        34.97 o                         
  -4   0   6        198.66        159.96        15.29 o                         
  -3   0   6      10483.98      10774.81       226.18 o                         
  -2   0   6      16071.89      17717.67       279.96 o                         
  -1   0   6      36234.86      38165.00      1152.10 o                         
   0   0   6       4404.70       4546.61       104.07 o                         
   1   0   6       1598.76       1432.42        44.25 o                         
   2   0   6       3004.30       3248.08        83.37 o                         
   3   0   6       2883.32       2940.38        79.86 o                         
   4   0   6        349.60        402.75        26.83 o                         
   5   0   6       4636.15       4582.71       120.51 o                         
   6   0   6         19.69         23.12        14.79 o                         
   7   0   6       1176.42       1177.59        54.66 o                         
   8   0   6       2829.63       2719.86        94.46 o                         
   9   0   6         40.36          6.69        16.55 o                         
  10   0   6        117.12         93.44        23.97 o                         
  11   0   6        198.40        208.53        20.37 o                         
  12   0   6        214.74        223.57        36.05 o                         
  13   0   6       1262.74       1482.57        83.64 o                         
 -14   1   6        123.20         77.58        17.61 o                         
 -13   1   6        245.47        271.37        45.71 o                         
 -12   1   6        126.30        107.84        24.44 o                         
 -11   1   6        527.10        526.93        30.86 o                         
 -10   1   6         38.76         53.99        14.20 o                         
  -9   1   6         73.12         49.20        13.99 o                         
  -8   1   6        656.66        660.14        55.08 o                         
  -7   1   6       3920.29       3972.21        79.81 o                         
  -6   1   6       1908.83       1851.39        45.23 o                         
  -5   1   6       6205.03       6306.58       106.56 o                         
  -4   1   6       1558.41       1530.18        33.68 o                         
  -3   1   6        388.07        345.62        23.10 o                         
  -2   1   6        264.61        281.58         8.49 o                         
  -1   1   6       6521.60       6595.42       158.61 o                         
   0   1   6        333.59        393.60        19.27 o                         
   1   1   6          0.47        -12.38        12.38 o                         
   2   1   6       3251.74       3329.34        49.40 o                         
   3   1   6         30.32         43.66         9.61 o                         
   4   1   6        659.80        738.83        24.94 o                         
   5   1   6        175.12        182.14        21.03 o                         
   6   1   6       1648.46       1655.62        56.51 o                         
   7   1   6        149.92        135.50        15.44 o                         
   8   1   6       2635.80       2471.59        63.05 o                         
   9   1   6          6.91         11.16        14.30 o                         
  10   1   6        288.12        293.40        22.05 o                         
  11   1   6        140.79        170.00        28.74 o                         
  12   1   6        122.84        110.11        14.88 o                         
  13   1   6         36.40         17.75        23.11 o                         
 -14   2   6        175.30        175.00        30.54 o                         
 -13   2   6        108.17         89.46        19.86 o                         
 -12   2   6        217.37        221.73        20.04 o                         
 -11   2   6         13.43         20.83        13.29 o                         
 -10   2   6         16.93          9.07        10.30 o                         
  -9   2   6        736.96        724.15        26.11 o                         
  -8   2   6         82.25        102.87        14.40 o                         
  -7   2   6       2117.88       1991.39        51.23 o                         
  -6   2   6       1181.53       1084.74        37.17 o                         
  -5   2   6        796.83        862.02        40.66 o                         
  -4   2   6       1053.95       1184.82        27.86 o                         
  -3   2   6       3304.61       3402.04        57.22 o                         
  -2   2   6       8423.67       8143.64       183.18 o                         
  -1   2   6       6528.78       6778.02       116.17 o                         
   0   2   6       1877.44       1922.58        82.33 o                         
   1   2   6       2407.27       2494.34        64.06 o                         
   2   2   6       4524.59       4225.66        59.97 o                         
   3   2   6      12102.67      12039.22       149.73 o                         
   4   2   6       4279.22       4101.85        75.56 o                         
   5   2   6       1003.60        908.83        49.97 o                         
   6   2   6       4842.67       4930.11        93.96 o                         
   7   2   6       3660.30       3673.22        78.24 o                         
   8   2   6       2736.23       2785.57        51.17 o                         
   9   2   6        231.65        204.86        19.69 o                         
  10   2   6        100.63         94.80        16.58 o                         
  11   2   6         61.97         93.82        18.23 o                         
  12   2   6        806.14        850.64        42.16 o                         
  13   2   6        389.65        377.43        40.33 o                         
 -13   3   6        144.49        158.94        27.67 o                         
 -12   3   6         21.90         32.43        23.96 o                         
 -11   3   6        154.83        162.00        20.32 o                         
 -10   3   6        160.29        169.13        15.06 o                         
  -9   3   6       1130.54       1005.77        31.83 o                         
  -8   3   6         26.48         31.56         9.74 o                         
  -7   3   6         40.71         35.33        12.16 o                         
  -6   3   6       1455.19       1384.57        32.83 o                         
  -5   3   6          0.17          9.91         7.45 o                         
  -4   3   6        233.37        177.16         8.79 o                         
  -3   3   6        460.52        467.71        29.64 o                         
  -2   3   6        894.34        887.66        39.35 o                         
  -1   3   6        408.89        365.46        25.10 o                         
   0   3   6        197.29        165.79        17.61 o                         
   1   3   6       1113.98       1302.43        51.33 o                         
   2   3   6        393.29        442.38        18.85 o                         
   3   3   6        150.29        156.84         9.42 o                         
   4   3   6        148.56        155.92        16.06 o                         
   5   3   6        116.33        128.19        12.41 o                         
   6   3   6         40.83         50.14         4.72 o                         
   7   3   6       1330.47       1238.13        52.03 o                         
   8   3   6        752.70        720.88        23.43 o                         
   9   3   6        202.75        215.07        19.67 o                         
  10   3   6        148.83        150.85        19.11 o                         
  11   3   6          7.58         31.53        36.08 o                         
  12   3   6          0.45          3.87        12.61 o                         
  13   3   6         69.64         85.43        19.72 o                         
 -13   4   6        512.51        495.80        35.11 o                         
 -12   4   6       2098.05       2111.81        68.70 o                         
 -11   4   6       1601.10       1546.19        44.91 o                         
 -10   4   6       1017.41        998.58        34.32 o                         
  -9   4   6        361.52        340.04        19.22 o                         
  -8   4   6        116.36        118.59         9.68 o                         
  -7   4   6        701.72        695.78        24.65 o                         
  -6   4   6       1426.82       1367.00        33.71 o                         
  -5   4   6       1740.15       1753.93        49.22 o                         
  -4   4   6         17.84          6.96         9.41 o                         
  -3   4   6       1959.58       2001.12        48.48 o                         
  -2   4   6       3163.43       3105.19        57.62 o                         
  -1   4   6       1272.11       1401.91        30.56 o                         
   0   4   6         40.97         56.26         5.13 o                         
   1   4   6        219.81        249.01         9.41 o                         
   2   4   6        580.55        549.17        15.11 o                         
   3   4   6        877.68        818.81        20.30 o                         
   4   4   6          6.38          7.18         7.38 o                         
   5   4   6         63.24         60.83        12.64 o                         
   6   4   6        130.83        141.48        10.87 o                         
   7   4   6         96.07        118.86        11.09 o                         
   8   4   6        988.45        932.48        27.74 o                         
   9   4   6        253.47        252.01        21.18 o                         
  10   4   6        201.88        247.58        39.11 o                         
  11   4   6         62.48         40.66        30.76 o                         
  12   4   6        803.99        812.82        63.24 o                         
 -13   5   6        119.36        110.17        29.86 o                         
 -12   5   6         12.12         -4.88        15.47 o                         
 -11   5   6          2.18        -11.20        12.88 o                         
 -10   5   6        178.36        182.88        25.64 o                         
  -9   5   6        175.59        139.58        14.62 o                         
  -8   5   6        472.49        465.82        17.60 o                         
  -7   5   6        633.39        631.59        21.55 o                         
  -6   5   6        201.60        210.03        13.97 o                         
  -5   5   6        266.24        262.18        19.89 o                         
  -4   5   6        638.06        572.63        28.06 o                         
  -3   5   6       1275.09       1266.66        38.66 o                         
  -2   5   6         59.10         75.30        16.29 o                         
  -1   5   6          3.71         13.62         5.05 o                         
   0   5   6        175.49        176.18         8.24 o                         
   1   5   6        688.61        728.83        19.50 o                         
   2   5   6        921.88        911.91        23.08 o                         
   3   5   6         56.34         66.86         9.97 o                         
   4   5   6          7.66          2.32         7.29 o                         
   5   5   6        348.95        376.08        21.10 o                         
   6   5   6        159.21        114.12        13.85 o                         
   7   5   6         37.09         26.31        17.66 o                         
   8   5   6        253.50        243.13        19.60 o                         
   9   5   6       1003.06       1130.06        64.42 o                         
  10   5   6        191.97        192.48        30.35 o                         
  11   5   6          2.08         49.64        25.84 o                         
 -11   6   6        327.52        263.50        37.58 o                         
 -10   6   6        114.85         83.30        39.43 o                         
  -9   6   6          1.79          4.45        14.11 o                         
  -8   6   6        222.76        189.14        21.10 o                         
  -7   6   6        715.63        698.01        26.19 o                         
  -6   6   6        289.32        274.28        16.84 o                         
  -5   6   6       1063.87       1045.50        31.18 o                         
  -4   6   6          8.63          4.70         8.88 o                         
  -3   6   6        680.01        733.06        24.92 o                         
  -2   6   6       1499.62       1482.00        44.91 o                         
  -1   6   6       1141.56       1008.45        36.37 o                         
   0   6   6         10.80         11.21         9.50 o                         
   1   6   6       1331.70       1325.96        44.26 o                         
   2   6   6       1237.83       1214.50        40.32 o                         
   3   6   6       3832.18       3971.02        56.84 o                         
   4   6   6       1858.23       1816.04        34.77 o                         
   5   6   6        409.30        436.63        23.65 o                         
   6   6   6       1174.16       1172.22        40.50 o                         
   7   6   6       1611.00       1653.85        50.58 o                         
   8   6   6       1078.19       1127.07        42.11 o                         
   9   6   6        233.76        248.71        32.68 o                         
  10   6   6         56.99         66.09        22.32 o                         
  11   6   6          1.96        -24.32        24.32 o                         
 -10   7   6         22.41         16.02        19.30 o                         
  -9   7   6         13.81         20.92        16.52 o                         
  -8   7   6        126.82        137.04        21.50 o                         
  -7   7   6          2.88         -1.95        10.09 o                         
  -6   7   6        566.78        586.49        25.60 o                         
  -5   7   6        239.83        307.96        43.83 o                         
  -4   7   6        154.31        147.80        13.99 o                         
  -3   7   6        493.55        488.03        27.02 o                         
  -2   7   6        128.11        131.55        21.22 o                         
  -1   7   6       1198.21       1161.03        41.16 o                         
   0   7   6        219.53        232.81        19.24 o                         
   1   7   6         17.70         15.88        11.24 o                         
   2   7   6         16.12         34.05        11.25 o                         
   3   7   6         10.94        -12.94        17.21 o                         
   4   7   6        312.99        340.01        33.59 o                         
   5   7   6         59.71         60.72        20.29 o                         
   6   7   6         43.05         57.94        19.87 o                         
   7   7   6        322.46        275.25        32.73 o                         
   8   7   6         38.01         30.99        17.78 o                         
  -8   8   6        239.93        226.19        47.71 o                         
  -7   8   6        737.88        789.16        31.70 o                         
  -6   8   6        980.02        983.15        35.06 o                         
  -5   8   6         70.50        105.04        13.55 o                         
  -4   8   6        111.61         98.18        16.08 o                         
  -3   8   6        385.47        406.85        41.55 o                         
  -2   8   6        715.63        679.22        47.76 o                         
  -1   8   6         60.41         54.98        20.99 o                         
   0   8   6         36.84         -8.00        20.91 o                         
   1   8   6          2.28        -11.23        18.64 o                         
   2   8   6        388.46        362.81        37.18 o                         
   3   8   6        291.76        245.78        32.57 o                         
   4   8   6         61.63         29.30        20.68 o                         
   5   8   6          2.48        -14.71        19.69 o                         
   6   8   6         25.42         80.20        25.15 o                         
   7   8   6        397.08        362.27        39.27 o                         
  -6   9   6          2.45         50.58        22.68 o                         
  -5   9   6         39.78         92.09        23.84 o                         
  -4   9   6        246.54        313.40        37.54 o                         
  -3   9   6        278.17        294.05        37.28 o                         
  -2   9   6        109.77        156.04        30.40 o                         
  -1   9   6         40.12         38.46        22.70 o                         
   0   9   6         43.78         42.63        24.41 o                         
 -14   1   7        386.48        434.70        43.54 o                         
 -13   1   7        453.13        491.71        33.57 o                         
 -12   1   7        433.32        448.73        29.35 o                         
 -11   1   7        222.07        257.84        23.09 o                         
 -10   1   7       1601.45       1592.33        51.71 o                         
  -9   1   7       3729.96       3467.81        64.33 o                         
  -8   1   7        696.03        629.75        27.69 o                         
  -7   1   7        135.67        118.55        12.76 o                         
  -6   1   7       3054.08       3119.65       140.71 o                         
  -5   1   7       9930.33      10458.41       176.95 o                         
  -4   1   7       6105.47       6199.45       129.64 o                         
  -3   1   7        317.10        325.45        10.21 o                         
  -2   1   7        562.96        666.42        14.46 o                         
  -1   1   7       7084.27       7352.61       142.88 o                         
   0   1   7        409.69        370.16        24.64 o                         
   1   1   7       1132.99       1087.35        41.30 o                         
   2   1   7        584.16        613.43        17.52 o                         
   3   1   7        219.94        264.83        14.83 o                         
   4   1   7       2098.60       2109.68        59.96 o                         
   5   1   7       8397.99       8106.82       135.67 o                         
   6   1   7       5754.61       5587.38       103.84 o                         
   7   1   7       1163.20       1135.80        41.70 o                         
   8   1   7         36.81         17.00        12.46 o                         
   9   1   7        197.53        207.71        19.93 o                         
  10   1   7       1392.17       1460.28        51.61 o                         
  11   1   7        826.81        832.19        39.73 o                         
  12   1   7         52.30         60.19        13.65 o                         
  13   1   7        135.18        189.99        35.22 o                         
 -14   2   7        184.56        194.37        23.71 o                         
 -13   2   7         16.03          7.30        15.27 o                         
 -12   2   7         18.31         29.81        15.50 o                         
 -11   2   7         18.65         26.58        14.29 o                         
 -10   2   7         51.88         26.12        12.03 o                         
  -9   2   7         15.15         -0.39        13.06 o                         
  -8   2   7         32.12         44.02        14.94 o                         
  -7   2   7        508.88        547.30        42.19 o                         
  -6   2   7        245.22        181.13        22.10 o                         
  -5   2   7         23.54         18.66         6.88 o                         
  -4   2   7          1.98          2.18         5.11 o                         
  -3   2   7       2526.28       2798.81        53.76 o                         
  -2   2   7       1540.80       1625.06        46.63 o                         
  -1   2   7       2110.31       2279.98       125.15 o                         
   0   2   7        132.25        135.38         9.42 o                         
   1   2   7        299.55        334.23        12.55 o                         
   2   2   7         28.28         45.28         7.27 o                         
   3   2   7       4796.20       4893.18        70.60 o                         
   4   2   7        143.26        164.46        12.90 o                         
   5   2   7         28.73         44.15        21.94 o                         
   6   2   7         15.40          4.96         9.65 o                         
   7   2   7        462.74        450.19        38.31 o                         
   8   2   7          7.61          4.12        12.03 o                         
   9   2   7         94.56         74.99        24.97 o                         
  10   2   7        512.97        512.06        30.60 o                         
  11   2   7        160.67        157.77        20.77 o                         
  12   2   7          6.05         30.33        13.29 o                         
  13   2   7          1.55        -12.82        15.09 o                         
 -13   3   7         18.84         18.57        13.87 o                         
 -12   3   7         62.93         65.16        16.01 o                         
 -11   3   7        164.70        135.48        21.18 o                         
 -10   3   7        747.47        762.30       120.96 o                         
  -9   3   7        756.61        752.66        33.55 o                         
  -8   3   7        133.44        118.43        15.04 o                         
  -7   3   7        145.41        111.44        14.17 o                         
  -6   3   7        179.22        196.07        23.70 o                         
  -5   3   7       5480.90       5702.71       222.81 o                         
  -4   3   7       2490.06       2363.28        47.55 o                         
  -3   3   7       1022.76       1001.83        44.91 o                         
  -2   3   7         54.57         59.82        15.37 o                         
  -1   3   7       6638.22       6891.64       105.63 o                         
   0   3   7       9814.85       9728.24       172.30 o                         
   1   3   7      10546.45      10709.56       133.86 o                         
   2   3   7        146.65        117.22         8.42 o                         
   3   3   7        347.48        306.10        12.90 o                         
   4   3   7       1502.07       1428.58        36.68 o                         
   5   3   7       2814.86       2713.27       143.09 o                         
   6   3   7        679.13        660.13        26.97 o                         
   7   3   7        211.90        222.14        18.01 o                         
   8   3   7        315.60        296.16        21.94 o                         
   9   3   7       1048.26       1090.28        41.56 o                         
  10   3   7       1345.80       1347.53        49.70 o                         
  11   3   7         58.57         43.11        43.80 o                         
  12   3   7          1.71          1.46        15.84 o                         
  13   3   7         63.69         48.92        20.94 o                         
 -13   4   7         13.15         45.42        17.75 o                         
 -12   4   7          0.03        -22.76        22.76 o                         
 -11   4   7         23.75         21.22        13.11 o                         
 -10   4   7        168.15        160.41        18.40 o                         
  -9   4   7        664.69        651.60        26.83 o                         
  -8   4   7         38.69         57.76        11.06 o                         
  -7   4   7        359.27        385.88        28.47 o                         
  -6   4   7        751.78        738.14        25.72 o                         
  -5   4   7        611.37        586.61        38.64 o                         
  -4   4   7        153.58        167.56        22.26 o                         
  -3   4   7        604.26        607.10        36.22 o                         
  -2   4   7        169.82        169.81        19.56 o                         
  -1   4   7        584.63        594.61        18.64 o                         
   0   4   7         68.01         75.56         9.80 o                         
   1   4   7         25.90         20.91         4.96 o                         
   2   4   7         28.19         21.64         5.49 o                         
   3   4   7        480.69        482.08        20.33 o                         
   4   4   7        712.45        721.61        32.36 o                         
   5   4   7         39.17         31.80         9.69 o                         
   6   4   7         12.63         43.12        11.73 o                         
   7   4   7         66.90         43.56         9.31 o                         
   8   4   7         34.64         48.00         8.92 o                         
   9   4   7        215.02        222.16        20.66 o                         
  10   4   7        168.55        145.79        27.65 o                         
  11   4   7         42.32         34.15        23.87 o                         
 -13   5   7        255.92        312.22        40.99 o                         
 -12   5   7        295.54        286.92        26.81 o                         
 -11   5   7        489.94        476.44        31.09 o                         
 -10   5   7       2671.23       2691.70        61.70 o                         
  -9   5   7        883.24        872.75        31.46 o                         
  -8   5   7       1344.95       1293.61        35.23 o                         
  -7   5   7        346.54        370.84        18.76 o                         
  -6   5   7        243.99        251.17        20.11 o                         
  -5   5   7       1360.56       1347.67        43.78 o                         
  -4   5   7          7.64         19.61        14.89 o                         
  -3   5   7         72.80         61.45        15.86 o                         
  -2   5   7         60.24         66.71        17.49 o                         
  -1   5   7        962.34       1008.91        48.14 o                         
   0   5   7       2565.13       2574.82        38.75 o                         
   1   5   7        158.83        150.31         7.04 o                         
   2   5   7        243.29        220.86        14.97 o                         
   3   5   7        270.22        264.18        27.48 o                         
   4   5   7       1772.42       1782.03        47.86 o                         
   5   5   7        441.90        451.68        23.55 o                         
   6   5   7        933.05        873.46        33.97 o                         
   7   5   7          3.54         -9.19        11.19 o                         
   8   5   7         25.45         20.47        11.08 o                         
   9   5   7        586.06        616.21        48.19 o                         
  10   5   7       1744.36       1893.26        89.07 o                         
  11   5   7        431.30        491.19        48.21 o                         
 -11   6   7        188.55        157.86        32.09 o                         
 -10   6   7        199.17        169.65        30.21 o                         
  -9   6   7         42.13         44.57        16.34 o                         
  -8   6   7        342.88        407.32        29.00 o                         
  -7   6   7       1173.68       1130.24        37.45 o                         
  -6   6   7        480.07        447.82        21.06 o                         
  -5   6   7       2221.18       2249.12        49.39 o                         
  -4   6   7         28.54         29.12        11.32 o                         
  -3   6   7        412.96        407.76        33.98 o                         
  -2   6   7         77.48         54.77        17.03 o                         
  -1   6   7        333.34        342.10        29.94 o                         
   0   6   7       1107.98       1056.82        52.11 o                         
   1   6   7        201.51        220.51        24.99 o                         
   2   6   7         52.85         53.19         9.01 o                         
   3   6   7         54.96         41.07         8.45 o                         
   4   6   7         48.97         19.27         8.18 o                         
   5   6   7        169.38        168.11        16.50 o                         
   6   6   7        116.89        162.33        17.11 o                         
   7   6   7        410.12        402.98        24.96 o                         
   8   6   7        428.78        361.85        36.68 o                         
   9   6   7         33.57          8.08        20.00 o                         
  10   6   7         45.74         83.74        26.83 o                         
 -10   7   7         15.32         13.74        21.24 o                         
  -9   7   7        153.35        194.89        33.90 o                         
  -8   7   7         24.22         10.73        22.95 o                         
  -7   7   7        135.83        153.04        15.16 o                         
  -6   7   7        663.81        698.82        33.84 o                         
  -5   7   7       3842.46       3773.02        88.02 o                         
  -4   7   7       1374.45       1374.58        47.35 o                         
  -3   7   7        649.30        597.25        30.21 o                         
  -2   7   7          2.89         -3.40        10.29 o                         
  -1   7   7        554.01        554.58        29.03 o                         
   0   7   7       2179.65       2212.93        85.25 o                         
   1   7   7       2242.61       2206.89        84.82 o                         
   2   7   7        850.95        860.88        36.22 o                         
   3   7   7        784.49        763.45        34.08 o                         
   4   7   7       1017.06        896.91        54.97 o                         
   5   7   7       1536.77       1525.86        73.33 o                         
   6   7   7        580.29        609.61        45.83 o                         
   7   7   7        183.41        190.74        27.89 o                         
   8   7   7         67.05         84.79        22.62 o                         
  -8   8   7        830.65        945.32        66.00 o                         
  -7   8   7        453.19        450.74        29.71 o                         
  -6   8   7         32.50         28.93        32.43 o                         
  -5   8   7         15.45         23.29        12.69 o                         
  -4   8   7         53.59         55.39        21.63 o                         
  -3   8   7        119.50        141.39        18.50 o                         
  -2   8   7         29.54         23.71        10.88 o                         
  -1   8   7          7.76          8.57        16.96 o                         
   0   8   7         99.85        102.71        25.02 o                         
   1   8   7        519.54        510.55        44.31 o                         
   2   8   7         40.38         53.99        23.73 o                         
   3   8   7         35.11         79.93        24.42 o                         
   4   8   7        334.57        356.80        38.07 o                         
   5   8   7        127.41        129.08        27.52 o                         
   6   8   7          3.08         16.02        17.00 o                         
  -6   9   7          8.59          1.85        19.73 o                         
  -5   9   7        267.59        291.24        36.05 o                         
  -4   9   7        119.53        109.21        27.71 o                         
  -3   9   7         68.57        143.81        29.21 o                         
  -2   9   7         49.57         43.61        22.07 o                         
 -15   0   8          7.46         12.06        21.58 o                         
 -14   0   8        494.82        504.51        52.45 o                         
 -13   0   8       1828.83       1880.60        63.42 o                         
 -12   0   8       3563.94       3723.20       131.12 o                         
 -11   0   8        741.21        683.28        48.50 o                         
 -10   0   8         57.10         49.87        20.54 o                         
  -9   0   8       1199.67       1190.48        56.29 o                         
  -8   0   8       1074.07        983.30        47.20 o                         
  -7   0   8       6420.81       6494.19       160.75 o                         
  -6   0   8       1630.94       1720.39        59.10 o                         
  -5   0   8        269.26        298.83        22.05 o                         
  -4   0   8        866.10        901.77        35.82 o                         
  -3   0   8       4866.50       5023.20       118.07 o                         
  -2   0   8        995.95       1179.61        39.43 o                         
  -1   0   8          3.25         12.02        10.22 o                         
   0   0   8       2430.79       2565.69        69.84 o                         
   1   0   8         70.49         79.72        13.69 o                         
   2   0   8       3809.62       3744.32        98.05 o                         
   3   0   8       1023.22        910.15        40.24 o                         
   4   0   8         40.39         14.38        14.20 o                         
   5   0   8        142.83        151.41        20.91 o                         
   6   0   8        299.84        256.80        25.58 o                         
   7   0   8       1767.92       1583.58        66.56 o                         
   8   0   8       4158.31       4031.65       125.27 o                         
   9   0   8        234.63        215.82        29.24 o                         
  10   0   8        102.06         86.58        21.67 o                         
  11   0   8        840.61        912.91        60.56 o                         
  12   0   8        244.79        271.69        36.00 o                         
 -15   1   8         48.82         24.04        21.61 o                         
 -14   1   8         24.40         53.73        16.74 o                         
 -13   1   8         15.16          0.57        15.82 o                         
 -12   1   8        198.12        209.05        24.37 o                         
 -11   1   8         47.73         32.58        13.54 o                         
 -10   1   8        426.60        423.00        26.19 o                         
  -9   1   8        863.15        799.47        39.85 o                         
  -8   1   8        320.13        259.57        17.36 o                         
  -7   1   8        354.32        369.22        23.37 o                         
  -6   1   8        371.95        316.86        16.70 o                         
  -5   1   8       1352.77       1435.60        35.10 o                         
  -4   1   8       8654.60       9475.98       146.22 o                         
  -3   1   8        786.81        774.82        29.51 o                         
  -2   1   8        143.84        178.12         8.30 o                         
  -1   1   8        572.66        637.47        15.15 o                         
   0   1   8       1467.57       1536.18        45.27 o                         
   1   1   8         36.61         43.26        14.56 o                         
   2   1   8          7.01         10.86         6.99 o                         
   3   1   8       1767.18       1778.38        42.24 o                         
   4   1   8        541.07        473.87        21.23 o                         
   5   1   8        952.83        928.77        31.19 o                         
   6   1   8        955.71        855.77        31.84 o                         
   7   1   8         22.09         17.58        11.11 o                         
   8   1   8        899.09        889.37        67.32 o                         
   9   1   8         40.60         23.44        13.23 o                         
  10   1   8         59.75         59.19        15.02 o                         
  11   1   8         22.06         37.55        15.32 o                         
  12   1   8         55.04         56.61        21.20 o                         
 -14   2   8         40.74         35.11        17.77 o                         
 -13   2   8        690.22        650.97       102.54 o                         
 -12   2   8        211.24        184.30        26.58 o                         
 -11   2   8         27.01         39.55        14.27 o                         
 -10   2   8         69.50         68.39        17.37 o                         
  -9   2   8         85.70         80.90        14.66 o                         
  -8   2   8       1939.44       1846.38        51.59 o                         
  -7   2   8       3899.31       3783.92       177.39 o                         
  -6   2   8        610.02        561.92        21.29 o                         
  -5   2   8         32.39         32.48         6.92 o                         
  -4   2   8       3877.47       3771.49        66.84 o                         
  -3   2   8      14820.68      15661.75       228.94 o                         
  -2   2   8      23425.58      24665.85       472.96 o                         
  -1   2   8       6346.95       6572.09       194.49 o                         
   0   2   8        995.30       1044.34        33.23 o                         
   1   2   8       3520.14       3383.78        94.71 o                         
   2   2   8       6799.67       6532.68        89.12 o                         
   3   2   8       7057.20       6875.20        94.57 o                         
   4   2   8       2369.71       2440.56        53.67 o                         
   5   2   8          9.55         15.44         9.74 o                         
   6   2   8       1227.97       1177.30        53.71 o                         
   7   2   8        541.59        557.19        53.57 o                         
   8   2   8       2121.72       2020.65        56.66 o                         
   9   2   8          1.97          3.72        12.61 o                         
  10   2   8          7.37         26.35        14.16 o                         
  11   2   8         78.94         76.05        18.41 o                         
  12   2   8        209.60        231.43        33.61 o                         
  13   2   8          4.69         28.62        20.92 o                         
 -13   3   8          0.76         -2.18        24.69 o                         
 -12   3   8        174.35        157.13        35.24 o                         
 -11   3   8        153.42        118.29        17.74 o                         
 -10   3   8        757.27        718.32        35.12 o                         
  -9   3   8         67.71         52.71        12.81 o                         
  -8   3   8          0.95          2.40        13.95 o                         
  -7   3   8       1800.19       1727.66        64.51 o                         
  -6   3   8       2702.91       2670.67       116.99 o                         
  -5   3   8        534.32        546.09        17.55 o                         
  -4   3   8        647.06        736.88        17.74 o                         
  -3   3   8        377.45        353.87        27.11 o                         
  -2   3   8        312.93        322.38        26.64 o                         
  -1   3   8        604.21        719.85        18.35 o                         
   0   3   8         37.85         35.27        18.11 o                         
   1   3   8        660.95        634.29        17.86 o                         
   2   3   8       1538.52       1526.06        30.64 o                         
   3   3   8          7.10          6.51         6.74 o                         
   4   3   8          0.62         -5.52         8.16 o                         
   5   3   8        576.03        589.01        24.61 o                         
   6   3   8       1158.02       1152.38        37.34 o                         
   7   3   8        181.25        186.91        16.65 o                         
   8   3   8         96.70         64.95        13.42 o                         
   9   3   8         13.86        -13.79        13.79 o                         
  10   3   8        645.84        618.68        33.78 o                         
  11   3   8        481.74        496.69        32.03 o                         
  12   3   8          3.12         12.03        20.51 o                         
 -13   4   8       1280.75       1351.27        77.64 o                         
 -12   4   8       1780.88       1775.86        62.29 o                         
 -11   4   8        544.12        490.87        32.15 o                         
 -10   4   8         32.89         36.77        14.89 o                         
  -9   4   8        427.89        392.80        37.42 o                         
  -8   4   8       1590.46       1412.86        68.89 o                         
  -7   4   8       3247.55       3210.52       109.24 o                         
  -6   4   8        787.99        762.26        46.22 o                         
  -5   4   8        611.38        577.69        39.05 o                         
  -4   4   8        312.08        276.45        27.43 o                         
  -3   4   8       1008.85        954.03        47.20 o                         
  -2   4   8        188.74        170.23        20.72 o                         
  -1   4   8          5.88         35.28        15.53 o                         
   0   4   8       1771.64       1742.77        82.47 o                         
   1   4   8        182.39        191.56         9.70 o                         
   2   4   8       3873.63       3894.13        62.69 o                         
   3   4   8        913.61        897.54        24.29 o                         
   4   4   8        394.33        385.76        16.00 o                         
   5   4   8        352.33        339.60        26.57 o                         
   6   4   8        112.74        128.69        14.13 o                         
   7   4   8       1091.37       1182.69        39.41 o                         
   8   4   8        663.71        679.21        31.09 o                         
   9   4   8         70.05         55.59        13.99 o                         
  10   4   8        241.15        236.25        22.26 o                         
  11   4   8        490.53        556.02        52.01 o                         
 -12   5   8        326.65        416.25        47.30 o                         
 -11   5   8         34.33         58.50        26.88 o                         
 -10   5   8        446.70        396.50        42.33 o                         
  -9   5   8         88.04         97.95        25.70 o                         
  -8   5   8        311.33        293.81        20.19 o                         
  -7   5   8        105.01        123.81        22.78 o                         
  -6   5   8          7.63          6.40        18.24 o                         
  -5   5   8       2116.68       2082.84        82.61 o                         
  -4   5   8        971.90        925.43        50.76 o                         
  -3   5   8         19.57         24.84        15.43 o                         
  -2   5   8          0.10        -12.81        12.81 o                         
  -1   5   8         18.28          6.80        14.86 o                         
   0   5   8       1317.57       1321.83        25.43 o                         
   1   5   8         30.12         20.17         5.21 o                         
   2   5   8          1.08          1.03         9.77 o                         
   3   5   8        245.04        273.38        17.86 o                         
   4   5   8          1.81         -7.04        10.42 o                         
   5   5   8         67.07         83.47        19.18 o                         
   6   5   8         83.16         74.45        13.17 o                         
   7   5   8        248.08        226.87        19.36 o                         
   8   5   8       1205.70       1281.75        56.87 o                         
   9   5   8        341.37        271.56        33.74 o                         
  10   5   8        303.74        244.67        35.55 o                         
 -11   6   8        236.08        175.29        33.22 o                         
 -10   6   8         54.86         74.37        23.66 o                         
  -9   6   8        247.89        233.86        32.71 o                         
  -8   6   8       1287.80       1334.83        89.88 o                         
  -7   6   8       1468.70       1461.92        47.97 o                         
  -6   6   8         52.21         62.99        12.53 o                         
  -5   6   8        667.02        709.51        48.12 o                         
  -4   6   8          4.11         -7.43        16.26 o                         
  -3   6   8       4777.43       4780.67       141.66 o                         
  -2   6   8       5344.83       5261.48       150.02 o                         
  -1   6   8        986.85       1025.88        52.61 o                         
   0   6   8        121.40        106.19        17.99 o                         
   1   6   8        826.99        873.72        48.41 o                         
   2   6   8       1388.17       1464.19        42.13 o                         
   3   6   8        965.74        925.59        33.36 o                         
   4   6   8        352.68        368.36        18.35 o                         
   5   6   8        102.96        111.03        15.05 o                         
   6   6   8       1599.34       1599.29        79.87 o                         
   7   6   8       1194.07       1189.79        61.09 o                         
   8   6   8        772.16        734.64        34.63 o                         
   9   6   8        239.97        295.42        35.40 o                         
  10   6   8         27.93        -14.49        24.46 o                         
  -9   7   8          6.55          4.46        23.38 o                         
  -8   7   8          2.71         21.22        22.17 o                         
  -7   7   8        110.02         86.68        14.43 o                         
  -6   7   8         27.26         39.56        14.67 o                         
  -5   7   8         11.27         38.67        13.57 o                         
  -4   7   8         53.38         65.39        16.70 o                         
  -3   7   8         47.50         75.06        14.64 o                         
  -2   7   8         98.97        113.10        22.85 o                         
  -1   7   8        287.20        279.72        21.98 o                         
   0   7   8        216.74        168.58        17.69 o                         
   1   7   8         29.84         34.56        17.55 o                         
   2   7   8        130.39        148.58        17.38 o                         
   3   7   8        113.69         72.10        21.61 o                         
   4   7   8         51.32         60.26        16.91 o                         
   5   7   8         38.46         47.65        20.84 o                         
   6   7   8          0.05         18.17        20.41 o                         
   7   7   8         66.11         67.64        20.84 o                         
  -8   8   8        391.07        375.21        44.34 o                         
  -7   8   8        350.15        277.24        34.18 o                         
  -6   8   8          8.84          0.95        12.46 o                         
  -5   8   8          1.69        -13.12        24.56 o                         
  -4   8   8        211.71        226.04        22.57 o                         
  -3   8   8        701.25        739.70        52.23 o                         
  -2   8   8       1032.68        992.48        41.93 o                         
  -1   8   8         35.49         59.33        20.28 o                         
   0   8   8        173.52        149.31        25.01 o                         
   1   8   8         42.80         58.53        21.85 o                         
   2   8   8        304.23        303.01        34.96 o                         
   3   8   8        261.84        269.07        32.74 o                         
   4   8   8        141.29        199.53        31.20 o                         
   5   8   8         22.34          8.34        21.04 o                         
   6   8   8        272.14        242.65        34.60 o                         
 -15   1   9        835.19        837.88        62.51 o                         
 -14   1   9        168.18        121.90        19.58 o                         
 -13   1   9         81.16         75.18        15.88 o                         
 -12   1   9        123.80        126.36        17.32 o                         
 -11   1   9        595.84        608.22        30.98 o                         
 -10   1   9       4249.22       4013.83       109.96 o                         
  -9   1   9       1683.01       1645.18        47.56 o                         
  -8   1   9         27.39         51.55        14.70 o                         
  -7   1   9        351.37        329.23        31.19 o                         
  -6   1   9       2283.12       2280.22        75.29 o                         
  -5   1   9       3088.12       3026.07        59.66 o                         
  -4   1   9        301.07        272.50        13.99 o                         
  -3   1   9         80.99         69.49        11.73 o                         
  -2   1   9       1122.16       1211.05        29.18 o                         
  -1   1   9       3306.48       3105.98        57.49 o                         
   0   1   9       7534.44       7456.60       119.02 o                         
   1   1   9        925.98        957.70        41.61 o                         
   2   1   9        388.81        402.13        15.69 o                         
   3   1   9          3.68          4.98         8.87 o                         
   4   1   9       4091.27       3900.73        76.47 o                         
   5   1   9       1893.64       1764.47        47.04 o                         
   6   1   9        418.72        378.13        21.76 o                         
   7   1   9         33.96         42.16        12.49 o                         
   8   1   9       2869.79       2879.29       103.95 o                         
   9   1   9       1271.14       1313.43        65.48 o                         
  10   1   9        319.94        308.39        24.53 o                         
  11   1   9         69.26        121.35        22.68 o                         
  12   1   9          1.66        -19.50        20.10 o                         
 -14   2   9        223.61        235.85        37.80 o                         
 -13   2   9         34.07         49.86        17.89 o                         
 -12   2   9        150.52        146.84        18.18 o                         
 -11   2   9         18.94         11.32        11.03 o                         
 -10   2   9         10.18          4.98         9.36 o                         
  -9   2   9         21.05         36.06        14.07 o                         
  -8   2   9          6.99         16.54         9.15 o                         
  -7   2   9        823.86        761.48        27.24 o                         
  -6   2   9        139.80        115.59        10.83 o                         
  -5   2   9        274.98        313.09        27.12 o                         
  -4   2   9        237.38        227.96        11.72 o                         
  -3   2   9         10.61          7.04         3.55 o                         
  -2   2   9        160.65        202.26         7.97 o                         
  -1   2   9        241.19        265.79        12.52 o                         
   0   2   9         73.23         89.01        16.03 o                         
   1   2   9          0.23         -5.31        12.03 o                         
   2   2   9        377.20        370.13        15.11 o                         
   3   2   9         72.07         56.65         8.42 o                         
   4   2   9          7.05         -3.55         8.88 o                         
   5   2   9          6.75          3.14        13.83 o                         
   6   2   9       1686.25       1659.87        47.02 o                         
   7   2   9         41.64         33.86        11.89 o                         
   8   2   9         62.81         49.41        13.30 o                         
   9   2   9         10.20         -3.78        12.45 o                         
  10   2   9        207.45        163.76        20.53 o                         
  11   2   9         10.95         28.60        14.92 o                         
  12   2   9          0.83         -6.62        22.57 o                         
  13   2   9          0.56        -22.12        22.12 o                         
 -13   3   9        103.80        104.08        27.86 o                         
 -12   3   9          1.91         19.85        23.09 o                         
 -11   3   9       1042.49        945.40        61.03 o                         
 -10   3   9        569.07        594.10        28.69 o                         
  -9   3   9       1225.57       1289.16        53.30 o                         
  -8   3   9         21.24         24.33         7.83 o                         
  -7   3   9        158.23        150.08        11.96 o                         
  -6   3   9       2215.58       2223.41       109.23 o                         
  -5   3   9       2999.12       3084.16        57.56 o                         
  -4   3   9       5897.98       6114.69        97.75 o                         
  -3   3   9        581.18        635.96        36.79 o                         
  -2   3   9        329.23        271.09        14.71 o                         
  -1   3   9       8314.58       8448.41       253.41 o                         
   0   3   9       3693.69       3634.33       104.05 o                         
   1   3   9       3086.63       3079.09        50.38 o                         
   2   3   9        115.64        112.01         9.36 o                         
   3   3   9        946.72        936.71        24.70 o                         
   4   3   9       2112.14       1937.90        46.93 o                         
   5   3   9       1252.66       1169.23        36.20 o                         
   6   3   9        151.73        150.42        15.10 o                         
   7   3   9          4.82        -11.48        11.48 o                         
   8   3   9         41.01         26.38        11.18 o                         
   9   3   9        110.72        154.45        18.44 o                         
  10   3   9        421.09        460.90        78.19 o                         
  11   3   9         17.99         26.55        15.30 o                         
  12   3   9          1.11        -22.84        22.84 o                         
 -12   4   9         54.40         43.46        21.71 o                         
 -11   4   9        243.33        206.60        32.35 o                         
 -10   4   9         15.51          3.92        19.05 o                         
  -9   4   9        807.20        732.69        52.40 o                         
  -8   4   9         55.53         60.79        19.99 o                         
  -7   4   9        112.60        136.29        25.19 o                         
  -6   4   9         81.59         61.03        17.28 o                         
  -5   4   9         84.80         79.62        18.60 o                         
  -4   4   9       1291.64       1254.63        57.80 o                         
  -3   4   9        414.53        383.06        31.30 o                         
  -2   4   9        105.26         86.15        17.35 o                         
  -1   4   9         98.00        109.16         5.90 o                         
   0   4   9        130.51        139.97         9.43 o                         
   1   4   9        714.26        663.63        24.22 o                         
   2   4   9        670.62        630.25        18.85 o                         
   3   4   9         63.48         61.81         7.97 o                         
   4   4   9       1488.64       1508.96        60.64 o                         
   5   4   9          9.92          1.58         8.81 o                         
   6   4   9          8.17         11.24         9.26 o                         
   7   4   9          1.88         -0.27        10.54 o                         
   8   4   9        260.84        225.29        19.23 o                         
   9   4   9        153.04        164.92        32.47 o                         
  10   4   9         68.07         60.53        15.43 o                         
  11   4   9         10.63        -23.30        23.30 o                         
 -12   5   9         22.64         19.93        24.49 o                         
 -11   5   9       1065.22        998.65        67.45 o                         
 -10   5   9       1138.54       1235.25        71.96 o                         
  -9   5   9        855.21        839.56        58.62 o                         
  -8   5   9          2.17          7.88        18.01 o                         
  -7   5   9         39.52         39.84        20.20 o                         
  -6   5   9         86.28         68.62        19.38 o                         
  -5   5   9       1686.03       1698.67        74.04 o                         
  -4   5   9       1115.84       1059.34        55.35 o                         
  -3   5   9          1.80         13.54        15.15 o                         
  -2   5   9        175.84        164.90        21.92 o                         
  -1   5   9         89.53         95.99        18.74 o                         
   0   5   9        802.68        779.74        25.09 o                         
   1   5   9         17.79         -2.23        10.04 o                         
   2   5   9         29.18         47.53        12.83 o                         
   3   5   9        101.57        122.99        17.62 o                         
   4   5   9       2568.32       2640.77        64.39 o                         
   5   5   9        346.99        328.55        30.59 o                         
   6   5   9        977.43        975.28        52.71 o                         
   7   5   9        146.74        160.16        48.66 o                         
   8   5   9        619.75        558.01        44.89 o                         
   9   5   9        605.59        663.70        50.60 o                         
  10   5   9        626.81        714.68        54.95 o                         
 -10   6   9          3.79          4.29        18.53 o                         
  -9   6   9         73.90        102.53        24.19 o                         
  -8   6   9        510.89        515.23        28.34 o                         
  -7   6   9        733.39        770.07        40.82 o                         
  -6   6   9        157.40        170.14        27.33 o                         
  -5   6   9         85.62         76.62        19.57 o                         
  -4   6   9        305.79        341.80        33.68 o                         
  -3   6   9        210.16        205.28        27.48 o                         
  -2   6   9        809.77        772.30        48.02 o                         
  -1   6   9        332.94        313.47        30.30 o                         
   0   6   9       1286.97       1300.86        61.41 o                         
   1   6   9        762.67        787.59        29.63 o                         
   2   6   9        189.81        182.14        15.45 o                         
   3   6   9        163.25        159.09        15.73 o                         
   4   6   9        127.90        126.06        14.99 o                         
   5   6   9        805.76        805.09        45.21 o                         
   6   6   9        598.91        540.00        28.60 o                         
   7   6   9         27.78         49.23        13.16 o                         
   8   6   9          3.82        -11.93        18.48 o                         
   9   6   9         28.21         34.13        20.27 o                         
  10   6   9        268.84        276.92        37.26 o                         
  -9   7   9        377.23        412.56        44.36 o                         
  -8   7   9         55.35         86.97        26.85 o                         
  -7   7   9        344.11        281.76        39.58 o                         
  -6   7   9       1188.96       1276.74        47.34 o                         
  -5   7   9       3490.60       3544.93        86.38 o                         
  -4   7   9        608.15        607.71        31.89 o                         
  -3   7   9        608.91        607.55        44.89 o                         
  -2   7   9        964.43        997.56        43.96 o                         
  -1   7   9       1306.54       1348.04        77.80 o                         
   0   7   9       2958.01       2846.22        74.01 o                         
   1   7   9        912.03        904.50        38.67 o                         
   2   7   9        411.00        409.96        26.30 o                         
   3   7   9        747.15        710.98        33.88 o                         
   4   7   9        992.65        967.98        98.76 o                         
   5   7   9        182.83        189.39        29.15 o                         
   6   7   9          1.93        -20.51        20.51 o                         
   7   7   9         14.35          4.66        16.00 o                         
  -8   8   9        157.95        153.01        29.09 o                         
  -7   8   9         24.42          8.90        12.51 o                         
  -6   8   9          1.22         19.41        12.25 o                         
  -5   8   9        140.02        144.09        17.98 o                         
  -4   8   9         89.75        103.99        17.71 o                         
  -3   8   9         62.00         65.00        14.72 o                         
  -2   8   9        188.07        196.05        21.86 o                         
  -1   8   9        226.98        235.45        21.76 o                         
   0   8   9         29.44         13.97        18.13 o                         
   1   8   9        158.14        146.54        28.09 o                         
   2   8   9        145.63        185.37        30.73 o                         
   3   8   9        804.63        782.13        55.67 o                         
   4   8   9        522.73        562.02        48.52 o                         
   5   8   9         38.28         54.82        20.90 o                         
 -15   0  10         73.14         78.91        28.72 o                         
 -14   0  10        339.53        342.92        40.38 o                         
 -13   0  10        860.75        938.97        61.42 o                         
 -12   0  10        461.97        384.74        37.35 o                         
 -11   0  10        438.11        359.02        35.26 o                         
 -10   0  10          3.51        -16.26        16.26 o                         
  -9   0  10          7.06         22.48        14.99 o                         
  -8   0  10        508.84        437.05        31.16 o                         
  -7   0  10       1788.46       1717.35        63.61 o                         
  -6   0  10       1451.78       1520.17        56.04 o                         
  -5   0  10       2464.44       2689.91        78.53 o                         
  -4   0  10       6193.04       6657.35       155.73 o                         
  -3   0  10       2441.95       2438.00        70.47 o                         
  -2   0  10        538.85        582.25        28.58 o                         
  -1   0  10       1465.43       1527.19        51.23 o                         
   0   0  10        263.95        298.87        22.02 o                         
   1   0  10        146.50         69.62        14.96 o                         
   2   0  10       2393.09       2327.88        73.62 o                         
   3   0  10       2113.28       2135.84        70.59 o                         
   4   0  10       1815.73       1785.20        65.32 o                         
   5   0  10        572.51        543.54        35.18 o                         
   6   0  10       3476.87       3217.07       102.83 o                         
   7   0  10       7344.57       7443.55       193.78 o                         
   8   0  10        562.99        568.71        42.15 o                         
   9   0  10        301.50        275.32        31.93 o                         
  10   0  10       1214.42       1252.14        68.34 o                         
  11   0  10       3712.57       4083.62       143.69 o                         
  12   0  10        528.58        579.36        51.21 o                         
 -15   1  10        326.34        339.30        41.34 o                         
 -14   1  10        115.22         93.02        19.25 o                         
 -13   1  10        230.91        219.56        22.66 o                         
 -12   1  10        372.34        393.32        31.59 o                         
 -11   1  10        396.11        400.34        25.65 o                         
 -10   1  10        818.01        875.97        35.24 o                         
  -9   1  10         87.43         66.44        12.37 o                         
  -8   1  10        840.19        780.07        29.51 o                         
  -7   1  10         16.21         18.76         8.62 o                         
  -6   1  10         11.60         10.87         7.58 o                         
  -5   1  10         86.22         70.78        13.82 o                         
  -4   1  10         71.81         76.11         9.23 o                         
  -3   1  10       1733.57       1741.62        38.82 o                         
  -2   1  10        843.01       1073.07        28.08 o                         
  -1   1  10         55.22         27.16         7.61 o                         
   0   1  10        135.88        145.07        11.75 o                         
   1   1  10       4438.12       4397.44       116.68 o                         
   2   1  10       3567.55       3671.35        58.75 o                         
   3   1  10       1965.16       1866.10        45.76 o                         
   4   1  10        937.96        867.51        30.19 o                         
   5   1  10        717.84        651.75        34.73 o                         
   6   1  10        223.35        210.34        18.42 o                         
   7   1  10        187.67        198.38        18.62 o                         
   8   1  10        407.11        437.76        31.63 o                         
   9   1  10          8.64          7.73        13.16 o                         
  10   1  10        130.85        127.06        19.15 o                         
  11   1  10         14.44         19.36        19.06 o                         
  12   1  10        200.34        153.36        31.11 o                         
 -14   2  10         31.48         72.34        26.23 o                         
 -13   2  10       1362.63       1250.35        74.47 o                         
 -12   2  10        157.65        144.03        17.57 o                         
 -11   2  10       1102.77       1125.58        42.34 o                         
 -10   2  10        324.26        324.30        21.73 o                         
  -9   2  10       1743.66       1789.95        85.30 o                         
  -8   2  10       4840.43       4688.35       179.22 o                         
  -7   2  10       3561.26       3674.66       146.46 o                         
  -6   2  10       1293.60       1147.25        34.12 o                         
  -5   2  10        936.81        873.23        25.99 o                         
  -4   2  10       7124.80       7121.87       131.70 o                         
  -3   2  10       5193.21       4834.97        80.07 o                         
  -2   2  10       3673.83       3757.56        74.85 o                         
  -1   2  10       1715.44       1619.96        36.67 o                         
   0   2  10       5729.48       6091.00       152.82 o                         
   1   2  10       6227.14       6119.24       154.96 o                         
   2   2  10       4684.46       4431.51        68.22 o                         
   3   2  10        749.63        712.20        21.80 o                         
   4   2  10          9.00          5.98         8.70 o                         
   5   2  10          2.58          7.60         9.65 o                         
   6   2  10       2270.30       2120.92        55.60 o                         
   7   2  10        141.78        158.87        17.63 o                         
   8   2  10          5.08         -2.92        13.20 o                         
   9   2  10       1256.18       1269.38        46.91 o                         
  10   2  10          1.56         -1.25        13.50 o                         
  11   2  10        416.08        417.34        30.29 o                         
  12   2  10        148.34         82.30        22.91 o                         
 -13   3  10        459.42        435.69        47.16 o                         
 -12   3  10       1250.42       1230.90        72.63 o                         
 -11   3  10        222.02        237.88        34.00 o                         
 -10   3  10         98.21         80.78        22.44 o                         
  -9   3  10        232.59        253.23        17.55 o                         
  -8   3  10         11.89         25.68         8.72 o                         
  -7   3  10        505.64        498.53        21.50 o                         
  -6   3  10         15.57         16.30         6.41 o                         
  -5   3  10        478.38        522.83        17.29 o                         
  -4   3  10        211.41        263.70        10.26 o                         
  -3   3  10         42.51         51.16        16.46 o                         
  -2   3  10        403.64        443.15        14.18 o                         
  -1   3  10        344.50        336.65        13.67 o                         
   0   3  10        436.84        431.30        31.42 o                         
   1   3  10        466.40        467.94        16.93 o                         
   2   3  10        887.91        862.12        25.27 o                         
   3   3  10        279.68        272.62        14.10 o                         
   4   3  10        432.90        422.66        20.83 o                         
   5   3  10        589.58        565.23        25.12 o                         
   6   3  10        527.46        471.86        24.20 o                         
   7   3  10        358.98        342.46        22.88 o                         
   8   3  10         85.00         37.73        13.77 o                         
   9   3  10          3.63          1.81        23.49 o                         
  10   3  10          0.01         -6.37        13.80 o                         
  11   3  10         19.67          0.57        15.06 o                         
  12   3  10        110.55        104.35        26.02 o                         
 -12   4  10        839.57        767.54        59.48 o                         
 -11   4  10          7.50          2.22        17.34 o                         
 -10   4  10        291.32        283.62        36.60 o                         
  -9   4  10        795.57        733.03        52.01 o                         
  -8   4  10         57.68         65.32        21.12 o                         
  -7   4  10         18.34          1.36        17.56 o                         
  -6   4  10         36.91         66.99        18.29 o                         
  -5   4  10         30.64         40.94        18.42 o                         
  -4   4  10       1283.13       1292.71        60.23 o                         
  -3   4  10        435.69        426.68        33.73 o                         
  -2   4  10        116.95         57.99        16.10 o                         
  -1   4  10        115.03        124.32        20.26 o                         
   0   4  10         13.64          8.46        14.67 o                         
   1   4  10        906.53        862.33        22.90 o                         
   2   4  10       2477.21       2406.42        44.35 o                         
   3   4  10          3.79         -1.24         8.68 o                         
   4   4  10         24.21         30.82         9.75 o                         
   5   4  10       1025.47       1046.22        34.36 o                         
   6   4  10       1782.43       1949.30        52.52 o                         
   7   4  10       1313.36       1383.31        75.76 o                         
   8   4  10        378.65        378.97        24.98 o                         
   9   4  10        199.92        182.69        20.16 o                         
  10   4  10        937.32       1130.26        70.26 o                         
 -11   5  10         95.13         96.68        28.42 o                         
 -10   5  10       1487.75       1399.05        77.37 o                         
  -9   5  10        405.81        422.90        41.69 o                         
  -8   5  10          1.75         20.77        17.03 o                         
  -7   5  10         26.89          8.96        16.11 o                         
  -6   5  10        148.36        143.00        26.12 o                         
  -5   5  10          0.17          4.56        16.21 o                         
  -4   5  10         76.70         91.38        21.55 o                         
  -3   5  10         26.84         18.48        14.50 o                         
  -2   5  10        170.59        147.54        23.87 o                         
  -1   5  10        199.68        194.08        26.49 o                         
   0   5  10        494.46        522.49        17.34 o                         
   1   5  10        627.53        619.72        26.73 o                         
   2   5  10        759.23        733.87        29.94 o                         
   3   5  10       2295.19       2286.44        58.75 o                         
   4   5  10          0.56         -8.62        10.01 o                         
   5   5  10        253.88        219.31        27.10 o                         
   6   5  10          2.15          8.41        16.31 o                         
   7   5  10         27.22         23.86        17.92 o                         
   8   5  10        316.22        318.10        36.23 o                         
   9   5  10         62.30         46.03        22.94 o                         
  10   5  10         25.10         20.67        22.37 o                         
 -10   6  10        242.62        230.28        35.67 o                         
  -9   6  10       1205.36       1282.95        74.25 o                         
  -8   6  10       2147.43       2153.70        62.23 o                         
  -7   6  10       1783.85       1946.77        89.52 o                         
  -6   6  10        276.40        251.80        31.62 o                         
  -5   6  10       1288.16       1219.35        65.51 o                         
  -4   6  10        635.44        687.62        47.49 o                         
  -3   6  10       1944.53       2002.91        83.34 o                         
  -2   6  10       1808.63       1777.20        76.02 o                         
  -1   6  10          6.49          2.77        16.16 o                         
   0   6  10       1954.11       1949.95        53.82 o                         
   1   6  10       1642.77       1655.38        58.64 o                         
   2   6  10       1050.26       1007.02        36.07 o                         
   3   6  10        163.25        179.92        16.85 o                         
   4   6  10          4.22         11.40        10.60 o                         
   5   6  10         71.95         55.93        17.15 o                         
   6   6  10        764.46        715.72        33.80 o                         
   7   6  10        378.98        393.94        26.05 o                         
   8   6  10          1.53          7.84        17.73 o                         
   9   6  10         69.31        104.20        26.79 o                         
  -9   7  10         42.11         38.11        25.54 o                         
  -8   7  10          0.63        -20.39        23.11 o                         
  -7   7  10        370.09        333.38        24.67 o                         
  -6   7  10         32.42         19.35        13.11 o                         
  -5   7  10          2.38         18.54        18.75 o                         
  -4   7  10        603.20        576.62        46.03 o                         
  -3   7  10        104.61        133.87        25.98 o                         
  -2   7  10         72.32         72.21        19.10 o                         
  -1   7  10         57.38         47.39        19.09 o                         
   0   7  10        581.93        600.52        44.92 o                         
   1   7  10        664.73        628.38        45.56 o                         
   2   7  10         62.49         70.17        15.04 o                         
   3   7  10         59.95         21.27        24.26 o                         
   4   7  10          1.26         -6.85        11.70 o                         
   5   7  10        217.61        297.84        34.68 o                         
   6   7  10        108.48        119.85        25.03 o                         
   7   7  10          0.80         14.59        17.17 o                         
  -7   8  10        199.74        164.85        20.43 o                         
  -6   8  10         27.13         30.26        13.77 o                         
  -5   8  10          1.76          2.35        12.52 o                         
  -4   8  10         11.28         12.89        13.72 o                         
  -3   8  10        278.32        255.42        23.86 o                         
  -2   8  10        149.25        173.17        20.72 o                         
  -1   8  10          3.32        -11.27        13.41 o                         
   0   8  10        241.51        264.09        23.48 o                         
   1   8  10        482.20        505.24        44.31 o                         
   2   8  10        856.90        853.85        59.48 o                         
   3   8  10          3.03         21.16        22.47 o                         
   4   8  10        154.11        160.37        30.06 o                         
 -15   1  11        660.37        561.31        50.98 o                         
 -14   1  11         66.09         54.52        15.68 o                         
 -13   1  11        373.35        302.14        29.27 o                         
 -12   1  11        143.50        142.71        18.88 o                         
 -11   1  11       1264.47       1234.39        48.33 o                         
 -10   1  11         26.91         15.07        13.75 o                         
  -9   1  11        139.16        128.04        15.06 o                         
  -8   1  11         38.82         16.75         9.58 o                         
  -7   1  11       3147.13       3206.26       104.70 o                         
  -6   1  11       3983.63       3835.85        74.94 o                         
  -5   1  11       1189.30       1218.26        58.88 o                         
  -4   1  11        974.75       1009.14        30.35 o                         
  -3   1  11       3329.01       3749.54        69.28 o                         
  -2   1  11       2830.31       2800.43        55.47 o                         
  -1   1  11       4281.93       3794.14        70.76 o                         
   0   1  11        644.26        574.81        21.73 o                         
   1   1  11          4.87          3.96        13.49 o                         
   2   1  11        559.78        550.30        19.49 o                         
   3   1  11       2955.43       2758.13        60.62 o                         
   4   1  11       3231.12       3005.70        66.13 o                         
   5   1  11       1177.22       1072.00        44.31 o                         
   6   1  11         92.80         88.98        14.73 o                         
   7   1  11         84.69         86.58        15.70 o                         
   8   1  11       1224.38       1113.41        42.63 o                         
   9   1  11       2007.33       2017.03        62.35 o                         
  10   1  11        858.68        892.16        56.75 o                         
  11   1  11         77.98         44.94        15.76 o                         
 -14   2  11          1.18         -7.51        19.77 o                         
 -13   2  11        971.45        921.36        62.65 o                         
 -12   2  11         52.79         42.55        18.15 o                         
 -11   2  11        618.52        542.10        40.22 o                         
 -10   2  11         40.76         30.40        11.60 o                         
  -9   2  11        788.41        768.83        40.54 o                         
  -8   2  11         17.27         24.12        11.70 o                         
  -7   2  11          2.84          0.68         7.68 o                         
  -6   2  11        242.79        265.40        15.24 o                         
  -5   2  11         97.41        113.71        14.91 o                         
  -4   2  11          6.58          3.19         6.11 o                         
  -3   2  11        746.76        850.72        25.64 o                         
  -2   2  11          3.69          5.84         6.15 o                         
  -1   2  11        294.61        317.39        15.22 o                         
   0   2  11       2944.23       2969.38        91.70 o                         
   1   2  11         42.39         55.79        15.28 o                         
   2   2  11        529.30        565.31        19.71 o                         
   3   2  11         29.63         38.02         8.33 o                         
   4   2  11        151.52        128.54        13.13 o                         
   5   2  11        445.78        423.13        22.50 o                         
   6   2  11        103.09         86.43        23.32 o                         
   7   2  11          2.30          0.82        21.61 o                         
   8   2  11          0.02         -8.56        13.02 o                         
   9   2  11         37.24         46.45        16.29 o                         
  10   2  11         11.95         25.96        16.93 o                         
  11   2  11         73.37         67.41        16.87 o                         
 -13   3  11         18.02         37.77        25.31 o                         
 -12   3  11        736.74        742.72        57.67 o                         
 -11   3  11       2694.69       2630.21       107.41 o                         
 -10   3  11       2059.75       2008.94        89.73 o                         
  -9   3  11        106.19         94.72        24.76 o                         
  -8   3  11        179.55        215.05        29.11 o                         
  -7   3  11        506.28        515.07        37.77 o                         
  -6   3  11       5023.55       5164.57       226.88 o                         
  -5   3  11       1566.14       1508.32        52.63 o                         
  -4   3  11        709.76       1181.49       300.11 o                         
  -3   3  11        523.38        477.08        11.39 o                         
  -2   3  11       4458.09       4531.56        78.30 o                         
  -1   3  11       6529.44       6614.85       168.77 o                         
   0   3  11       1907.60       1896.82        71.33 o                         
   1   3  11         58.98         68.40         9.06 o                         
   2   3  11        380.85        339.92        15.27 o                         
   3   3  11       2031.92       2013.69        41.38 o                         
   4   3  11       2138.50       2042.60        50.93 o                         
   5   3  11        415.94        403.66        22.23 o                         
   6   3  11        445.42        437.06        24.20 o                         
   7   3  11         40.61         59.42        13.80 o                         
   8   3  11        521.15        530.14        29.84 o                         
   9   3  11        458.77        450.17        57.48 o                         
  10   3  11          1.85         -6.76        26.18 o                         
  11   3  11         60.94         32.22        20.15 o                         
  12   3  11         67.29         37.11        22.24 o                         
 -12   4  11         63.06         61.19        25.01 o                         
 -11   4  11          0.30          8.97        20.56 o                         
 -10   4  11         13.59        -16.93        20.37 o                         
  -9   4  11        450.23        474.31        42.77 o                         
  -8   4  11         93.46         87.23        22.19 o                         
  -7   4  11         11.31         34.54        17.84 o                         
  -6   4  11         31.96         16.97        15.85 o                         
  -5   4  11        374.15        334.60        32.81 o                         
  -4   4  11        116.83        119.81        22.14 o                         
  -3   4  11        937.89        815.82        47.20 o                         
  -2   4  11        539.25        519.16        36.47 o                         
  -1   4  11          5.57         -4.74        15.90 o                         
   0   4  11         33.94         24.89        14.61 o                         
   1   4  11          3.09          3.67         6.77 o                         
   2   4  11        114.79        130.78        10.56 o                         
   3   4  11        244.30        246.89        13.85 o                         
   4   4  11       2533.23       2467.55        48.61 o                         
   5   4  11        121.80        110.76        13.74 o                         
   6   4  11         46.31         10.89        18.86 o                         
   7   4  11         68.22         65.14        12.61 o                         
   8   4  11          3.07         10.13        12.01 o                         
   9   4  11         57.33         64.32        15.04 o                         
  10   4  11         49.48         66.32        28.00 o                         
 -11   5  11       1213.38       1157.29        73.02 o                         
 -10   5  11        118.39         96.11        24.68 o                         
  -9   5  11         27.99         26.33        18.73 o                         
  -8   5  11          8.13         -6.61        23.62 o                         
  -7   5  11        405.93        398.63        38.82 o                         
  -6   5  11        294.76        220.86        28.03 o                         
  -5   5  11         87.43         84.29        22.23 o                         
  -4   5  11        436.81        441.68        37.22 o                         
  -3   5  11          8.70         -6.13        17.43 o                         
  -2   5  11       2858.07       2876.66        99.94 o                         
  -1   5  11       3328.23       3130.80       105.59 o                         
   0   5  11       3278.84       3288.12       106.12 o                         
   1   5  11        834.02        873.26        33.30 o                         
   2   5  11         81.83         65.15        24.03 o                         
   3   5  11        912.92        900.16        35.51 o                         
   4   5  11       2310.94       2319.57        61.93 o                         
   5   5  11        846.11        779.19        47.67 o                         
   6   5  11        265.82        238.01        28.94 o                         
   7   5  11        717.64        754.55        51.35 o                         
   8   5  11       1002.51        900.76        59.38 o                         
   9   5  11       1114.43       1166.80        69.09 o                         
 -10   6  11          0.03          6.36        18.05 o                         
  -9   6  11         60.07         49.04        20.68 o                         
  -8   6  11        143.31        169.83        33.06 o                         
  -7   6  11        334.42        332.49        37.20 o                         
  -6   6  11         38.77         22.81        18.92 o                         
  -5   6  11        332.03        260.10        32.88 o                         
  -4   6  11        469.74        471.15        40.24 o                         
  -3   6  11        694.81        704.06        48.90 o                         
  -2   6  11        649.45        650.01        46.05 o                         
  -1   6  11         28.58         54.28        18.67 o                         
   0   6  11         60.40         43.79        10.77 o                         
   1   6  11         44.59         36.99        10.82 o                         
   2   6  11        118.68         97.30        25.66 o                         
   3   6  11          4.02        -11.13        14.55 o                         
   4   6  11        388.94        395.08        26.10 o                         
   5   6  11        481.26        456.52        38.25 o                         
   6   6  11        194.45        207.82        20.83 o                         
   7   6  11         42.96         79.17        15.94 o                         
   8   6  11         40.34         62.95        24.19 o                         
   9   6  11          1.68        -18.89        20.40 o                         
  -9   7  11        316.08        295.92        39.73 o                         
  -8   7  11        541.96        555.49        52.12 o                         
  -7   7  11       1337.60       1335.21        50.32 o                         
  -6   7  11       2980.55       3174.75       122.20 o                         
  -5   7  11       1763.10       1770.61        86.51 o                         
  -4   7  11        786.92        754.88        53.37 o                         
  -3   7  11        253.89        295.11        35.10 o                         
  -2   7  11        523.66        523.30        43.33 o                         
  -1   7  11        328.17        359.47        36.80 o                         
   0   7  11        281.97        283.66        33.28 o                         
   1   7  11          3.70         13.85        17.38 o                         
   2   7  11        146.73        160.40        26.09 o                         
   3   7  11        769.60        732.30        50.57 o                         
   4   7  11       1001.32       1113.28        45.97 o                         
   5   7  11         27.95         16.64        18.45 o                         
   6   7  11         42.02         39.08        20.67 o                         
   7   7  11          1.49         14.37        17.99 o                         
  -7   8  11          5.14        -13.76        13.76 o                         
  -6   8  11          3.15         -6.12        20.88 o                         
  -5   8  11         17.86         34.68        15.31 o                         
  -4   8  11        174.80        164.37        22.43 o                         
  -3   8  11        364.78        416.60        29.34 o                         
  -2   8  11        828.45        859.12        40.92 o                         
  -1   8  11        396.04        389.43        28.53 o                         
   0   8  11          0.03         19.79        13.44 o                         
   1   8  11          7.61        -10.75        22.14 o                         
   2   8  11        167.30        220.77        31.98 o                         
   3   8  11        601.33        663.21        53.03 o                         
 -15   0  12         25.77         -3.07        21.71 o                         
 -14   0  12        534.41        515.60        48.09 o                         
 -13   0  12        304.34        260.77        35.58 o                         
 -12   0  12        342.62        282.72        32.89 o                         
 -11   0  12        143.45        126.85        24.64 o                         
 -10   0  12          4.65          7.84        15.09 o                         
  -9   0  12       1644.61       1615.38        68.57 o                         
  -8   0  12         20.66         11.37        13.47 o                         
  -7   0  12        470.10        462.85        31.65 o                         
  -6   0  12       1315.95       1390.03        55.17 o                         
  -5   0  12          6.61          7.52        11.22 o                         
  -4   0  12      17982.74      18694.58       393.14 o                         
  -3   0  12        449.37        503.92        29.17 o                         
  -2   0  12       1799.79       1744.75        58.83 o                         
  -1   0  12         57.24         85.92        15.74 o                         
   0   0  12        607.02        506.82        30.06 o                         
   1   0  12       4320.66       3855.43       106.76 o                         
   2   0  12       1872.68       1658.95        62.96 o                         
   3   0  12         80.42         61.09        16.41 o                         
   4   0  12         42.59         40.45        15.63 o                         
   5   0  12       4964.12       4482.31       129.08 o                         
   6   0  12       4169.50       3900.99       120.41 o                         
   7   0  12       5351.31       5222.30       151.92 o                         
   8   0  12        321.89        326.47        35.34 o                         
   9   0  12        818.20        806.72        54.23 o                         
  10   0  12       1981.67       2154.58        95.79 o                         
  11   0  12        689.40        934.10        63.83 o                         
 -14   1  12         23.65         26.88        30.50 o                         
 -13   1  12        258.57        253.89        24.00 o                         
 -12   1  12          3.21         21.19        12.68 o                         
 -11   1  12        243.43        248.42        21.89 o                         
 -10   1  12        616.39        600.31        29.64 o                         
  -9   1  12        215.05        204.09        18.80 o                         
  -8   1  12        190.41        220.95        17.03 o                         
  -7   1  12        721.32        723.02        27.78 o                         
  -6   1  12        719.06        686.83        52.18 o                         
  -5   1  12        933.82        933.70        29.46 o                         
  -4   1  12          0.32         20.28         7.98 o                         
  -3   1  12       2406.07       2365.22        50.59 o                         
  -2   1  12          2.93          3.50         9.13 o                         
  -1   1  12        997.00        953.99        28.97 o                         
   0   1  12       1518.28       1411.54        37.71 o                         
   1   1  12         31.26         39.04        14.71 o                         
   2   1  12       1162.56       1116.53        28.91 o                         
   3   1  12        664.56        652.85        27.21 o                         
   4   1  12        583.85        538.07        25.38 o                         
   5   1  12       1303.95       1239.80        40.47 o                         
   6   1  12        139.24        116.59        19.27 o                         
   7   1  12        420.83        407.70        25.45 o                         
   8   1  12         13.45          6.07        13.08 o                         
   9   1  12         52.98         43.47        15.76 o                         
  10   1  12        143.50        137.28        19.50 o                         
  11   1  12         23.54          6.73        15.00 o                         
 -14   2  12        962.79        919.00        66.27 o                         
 -13   2  12       1776.91       1874.82        93.51 o                         
 -12   2  12          3.34         22.44        22.51 o                         
 -11   2  12         94.18        106.90        27.73 o                         
 -10   2  12       1217.79       1285.25        43.45 o                         
  -9   2  12       5953.52       6123.43       265.56 o                         
  -8   2  12       8252.79       8297.78       444.91 o                         
  -7   2  12       1861.33       1854.33        51.38 o                         
  -6   2  12        264.54        247.42        15.23 o                         
  -5   2  12       2177.12       2143.68        48.19 o                         
  -4   2  12       5668.58       5750.81        99.16 o                         
  -3   2  12       4125.18       3900.34        72.49 o                         
  -2   2  12       1078.72       1092.94        30.25 o                         
  -1   2  12         20.06         13.22         6.73 o                         
   0   2  12        933.44        788.71        42.29 o                         
   1   2  12       1685.30       1627.40        65.24 o                         
   2   2  12        915.29        885.63        31.91 o                         
   3   2  12          1.96         -4.22         8.61 o                         
   4   2  12        337.68        329.77        19.84 o                         
   5   2  12        532.69        479.48        24.88 o                         
   6   2  12        631.38        546.24        27.34 o                         
   7   2  12         41.46         19.69        12.08 o                         
   8   2  12          8.83         25.73        14.33 o                         
   9   2  12        125.33        158.02        26.12 o                         
  10   2  12          7.82          0.78        15.42 o                         
  11   2  12        157.19        221.54        33.72 o                         
 -13   3  12         40.66         59.08        23.53 o                         
 -12   3  12        198.65        157.89        30.81 o                         
 -11   3  12          2.70         22.15        22.50 o                         
 -10   3  12        753.41        641.96        48.98 o                         
  -9   3  12         25.82         -8.03        18.81 o                         
  -8   3  12        400.06        398.19        36.14 o                         
  -7   3  12         10.77          0.83         6.62 o                         
  -6   3  12        397.13        370.74        35.41 o                         
  -5   3  12       1273.24       1267.02        31.52 o                         
  -4   3  12        705.45        612.91        35.18 o                         
  -3   3  12         91.61         71.39         7.42 o                         
  -2   3  12        424.25        459.42        21.79 o                         
  -1   3  12       2991.62       2906.90        95.37 o                         
   0   3  12       1042.39        943.96        48.97 o                         
   1   3  12       1177.27       1208.34        30.07 o                         
   2   3  12         22.56         17.91         8.16 o                         
   3   3  12         33.08         16.30        16.62 o                         
   4   3  12         93.13         93.42        12.41 o                         
   5   3  12          5.95         -4.62        10.34 o                         
   6   3  12        168.95        126.01        15.45 o                         
   7   3  12          0.44          9.67        12.49 o                         
   8   3  12         68.85         76.62        15.84 o                         
   9   3  12         12.16         22.07        56.22 o                         
  10   3  12         58.51         44.37        15.09 o                         
  11   3  12        127.59        161.39        30.56 o                         
 -12   4  12         43.52         42.59        26.15 o                         
 -11   4  12        161.00         93.49        26.26 o                         
 -10   4  12          7.96          3.90        20.10 o                         
  -9   4  12        398.02        362.58        39.14 o                         
  -8   4  12        250.67        248.89        32.20 o                         
  -7   4  12        288.42        232.58        29.97 o                         
  -6   4  12          3.01          4.83        16.99 o                         
  -5   4  12         30.26         16.79        16.33 o                         
  -4   4  12        919.46        919.44        52.17 o                         
  -3   4  12       1170.40       1224.68        59.72 o                         
  -2   4  12        284.52        281.30        29.42 o                         
  -1   4  12          3.12          5.13        16.01 o                         
   0   4  12       1817.30       1858.45        74.54 o                         
   1   4  12       6394.72       6471.34        94.39 o                         
   2   4  12       6216.12       6049.18        90.58 o                         
   3   4  12        831.10        833.20        25.44 o                         
   4   4  12        277.60        285.29        16.04 o                         
   5   4  12        736.89        814.24        31.98 o                         
   6   4  12        913.82        984.45        37.64 o                         
   7   4  12        933.62        963.25        38.16 o                         
   8   4  12        169.37        190.86        27.47 o                         
   9   4  12        541.72        515.55        47.01 o                         
  10   4  12        459.06        401.88        46.56 o                         
 -11   5  12        340.38        462.92        48.10 o                         
 -10   5  12        134.44        141.61        32.18 o                         
  -9   5  12         31.01         15.64        20.92 o                         
  -8   5  12          0.47          2.37        16.69 o                         
  -7   5  12          1.06          2.69        16.45 o                         
  -6   5  12         40.93          8.94        21.12 o                         
  -5   5  12         26.22         27.97        19.06 o                         
  -4   5  12        136.05        113.47        23.56 o                         
  -3   5  12       2196.98       2093.34        85.45 o                         
  -2   5  12       1862.53       1940.50        79.96 o                         
  -1   5  12        284.61        272.83        29.91 o                         
   0   5  12        327.34        338.77        21.67 o                         
   1   5  12        222.58        201.96        18.12 o                         
   2   5  12        323.40        297.47        21.35 o                         
   3   5  12         56.87         23.84        15.02 o                         
   4   5  12        267.03        242.30        41.41 o                         
   5   5  12          0.87         -4.11        17.18 o                         
   6   5  12          0.30         -7.96        17.34 o                         
   7   5  12         69.14         13.94        19.07 o                         
   8   5  12        151.66        164.28        29.26 o                         
   9   5  12         59.50         64.83        22.42 o                         
 -10   6  12        214.94        179.20        31.29 o                         
  -9   6  12       1513.23       1501.23        83.17 o                         
  -8   6  12       2108.63       2155.51       100.50 o                         
  -7   6  12         68.43         41.70        21.39 o                         
  -6   6  12        898.94        897.51        59.88 o                         
  -5   6  12       1513.36       1506.44        75.77 o                         
  -4   6  12       3218.33       3224.45       116.81 o                         
  -3   6  12       1952.07       1925.78        84.79 o                         
  -2   6  12        674.05        643.24        46.00 o                         
  -1   6  12        294.55        277.16        19.96 o                         
   0   6  12        162.88        191.02        17.92 o                         
   1   6  12        285.28        283.48        23.85 o                         
   2   6  12        275.61        252.32        20.00 o                         
   3   6  12         41.56         15.63        20.54 o                         
   4   6  12         36.92         16.48        11.78 o                         
   5   6  12        273.07        257.61        30.50 o                         
   6   6  12        511.39        517.06        43.29 o                         
   7   6  12         42.46         25.12        13.34 o                         
   8   6  12        103.64        119.96        27.64 o                         
  -8   7  12        110.89        175.19        33.90 o                         
  -7   7  12        231.40        204.57        21.56 o                         
  -6   7  12        398.83        388.74        43.70 o                         
  -5   7  12         10.48          3.95        18.40 o                         
  -4   7  12        190.99        205.22        32.84 o                         
  -3   7  12         51.57         50.64        18.31 o                         
  -2   7  12         59.31         52.93        21.43 o                         
  -1   7  12        529.53        470.15        42.00 o                         
   0   7  12        482.51        524.70        45.09 o                         
   1   7  12          2.04          1.66        17.41 o                         
   2   7  12         13.39         26.25        18.48 o                         
   3   7  12          0.12        -10.51        16.14 o                         
   4   7  12        272.36        208.13        30.38 o                         
   5   7  12        271.96        305.16        36.13 o                         
   6   7  12          8.83         -4.34        18.07 o                         
   7   7  12        183.04        207.50        31.64 o                         
  -7   8  12         24.20         22.51        16.77 o                         
  -6   8  12         54.46         35.66        14.89 o                         
  -5   8  12         20.89          2.39        14.15 o                         
  -4   8  12        677.47        660.35        37.48 o                         
  -3   8  12        563.97        653.38        36.79 o                         
  -2   8  12          6.09         -5.80        26.32 o                         
  -1   8  12         48.80         76.95        18.67 o                         
   0   8  12        224.07        249.17        70.14 o                         
   1   8  12        449.89        508.33        64.01 o                         
   2   8  12        132.94        156.61        27.82 o                         
 -14   1  13         83.36         78.69        18.24 o                         
 -13   1  13        129.21        114.29        27.49 o                         
 -12   1  13        803.13        776.34        37.50 o                         
 -11   1  13       1137.92       1183.31        44.45 o                         
 -10   1  13       1007.52        946.74        50.13 o                         
  -9   1  13        121.07        112.75        14.91 o                         
  -8   1  13         38.34         44.28        10.90 o                         
  -7   1  13       1650.63       1561.13        65.79 o                         
  -6   1  13       4231.83       4326.44        84.32 o                         
  -5   1  13        874.08        821.88        28.12 o                         
  -4   1  13         91.94         84.84        10.16 o                         
  -3   1  13         67.90         32.93        14.26 o                         
  -2   1  13       8743.55       8884.47       188.90 o                         
  -1   1  13       2488.67       2400.89        63.70 o                         
   0   1  13         14.90          5.49         8.34 o                         
   1   1  13        231.36        215.26        23.62 o                         
   2   1  13        778.29        641.12        22.34 o                         
   3   1  13       1357.81       1230.23        38.87 o                         
   4   1  13        564.11        460.59        24.61 o                         
   5   1  13       1268.61       1215.54        75.40 o                         
   6   1  13        337.24        303.28        22.48 o                         
   7   1  13       1212.02       1092.06        41.60 o                         
   8   1  13       1834.46       1778.52        56.91 o                         
   9   1  13        668.21        726.30        37.58 o                         
  10   1  13         66.43        102.67        20.60 o                         
  11   1  13         26.42         30.28        20.65 o                         
 -14   2  13        145.15        173.28        34.23 o                         
 -13   2  13         23.43          0.13        19.31 o                         
 -12   2  13        136.80        102.48        24.67 o                         
 -11   2  13         47.09         28.98        12.84 o                         
 -10   2  13         27.23         38.05        14.26 o                         
  -9   2  13         12.76         13.87        18.37 o                         
  -8   2  13          0.98         10.15        14.20 o                         
  -7   2  13          0.73          7.21         8.71 o                         
  -6   2  13         18.09         26.15         8.30 o                         
  -5   2  13        212.86        218.16        14.37 o                         
  -4   2  13          1.29          1.08         6.61 o                         
  -3   2  13          0.18         -1.37         6.78 o                         
  -2   2  13         85.52         87.36         9.85 o                         
  -1   2  13         39.81         26.75        10.19 o                         
   0   2  13        116.42        138.54        21.69 o                         
   1   2  13       1976.50       2068.20        77.76 o                         
   2   2  13        640.45        683.36        23.30 o                         
   3   2  13          6.02          1.22         8.47 o                         
   4   2  13          1.93         -6.66         9.83 o                         
   5   2  13        170.57        160.42        22.73 o                         
   6   2  13        177.30        182.96        18.20 o                         
   7   2  13        141.60        144.72        18.46 o                         
   8   2  13          4.86         -4.27        15.83 o                         
   9   2  13         11.56         20.13        14.92 o                         
  10   2  13          1.71        -16.14        16.14 o                         
  11   2  13         16.12         24.94        21.16 o                         
 -13   3  13        194.48        189.05        35.23 o                         
 -12   3  13       1575.08       1428.93        80.49 o                         
 -11   3  13       1762.78       1772.33        87.26 o                         
 -10   3  13       1088.81       1041.74        63.26 o                         
  -9   3  13         72.19         56.14        21.24 o                         
  -8   3  13        854.94        904.00        54.92 o                         
  -7   3  13       1429.66       1507.81        70.39 o                         
  -6   3  13       2739.86       2768.94        58.20 o                         
  -5   3  13        254.64        215.82        12.39 o                         
  -4   3  13        692.82        673.34        37.59 o                         
  -3   3  13        433.39        394.17        16.10 o                         
  -2   3  13       2339.49       2231.94        81.58 o                         
  -1   3  13        678.90        648.05        41.96 o                         
   0   3  13        436.41        461.05        36.03 o                         
   1   3  13          4.37          6.41         8.38 o                         
   2   3  13        572.54        538.95        20.75 o                         
   3   3  13       2245.14       2139.01        45.28 o                         
   4   3  13       1466.55       1386.00        42.11 o                         
   5   3  13        151.02        158.75        27.46 o                         
   6   3  13        103.00        106.92        16.26 o                         
   7   3  13        432.98        416.58        26.22 o                         
   8   3  13        114.12         99.21        16.94 o                         
   9   3  13          9.88         12.74        18.55 o                         
  10   3  13         96.56        101.02        18.23 o                         
  11   3  13        213.41        284.47        37.41 o                         
 -12   4  13         10.18        -25.36        25.36 o                         
 -11   4  13         37.48         53.76        22.15 o                         
 -10   4  13          2.49          9.08        19.88 o                         
  -9   4  13        385.67        421.52        41.44 o                         
  -8   4  13        473.65        447.08        42.23 o                         
  -7   4  13          0.30         24.09        20.38 o                         
  -6   4  13         57.94         60.66        20.64 o                         
  -5   4  13         59.11         56.26        20.31 o                         
  -4   4  13        165.12        177.46        25.50 o                         
  -3   4  13        256.88        218.83        26.99 o                         
  -2   4  13       1861.37       1770.40        74.57 o                         
  -1   4  13         30.38          6.72        17.19 o                         
   0   4  13         36.47         39.79        16.96 o                         
   1   4  13         15.28          5.60         7.84 o                         
   2   4  13         24.05         14.82        14.31 o                         
   3   4  13        120.72        110.93        16.02 o                         
   4   4  13        135.97        141.59        12.58 o                         
   5   4  13         70.39         79.67        14.70 o                         
   6   4  13        251.55        236.31        19.99 o                         
   7   4  13        128.80        150.19        22.10 o                         
   8   4  13          0.99        -20.15        25.04 o                         
   9   4  13        197.33        241.89        34.58 o                         
 -11   5  13        401.14        350.86        41.77 o                         
 -10   5  13         20.67        -28.84        28.84 o                         
  -9   5  13          1.48        -12.06        22.14 o                         
  -8   5  13        120.28         92.41        23.20 o                         
  -7   5  13        527.14        511.75        44.84 o                         
  -6   5  13        839.77        921.72        57.92 o                         
  -5   5  13          7.18        -19.69        19.69 o                         
  -4   5  13          9.35          4.94        17.56 o                         
  -3   5  13        204.42        214.14        30.03 o                         
  -2   5  13       1063.33       1045.10        57.81 o                         
  -1   5  13       1618.97       1538.51        71.76 o                         
   0   5  13       1810.62       1766.60        51.77 o                         
   1   5  13       1953.89       1970.57        87.15 o                         
   2   5  13       1401.06       1380.63       126.42 o                         
   3   5  13       3988.06       4065.31       100.06 o                         
   4   5  13        234.21        220.38        20.31 o                         
   5   5  13        115.72        103.54        23.70 o                         
   6   5  13        285.68        354.04        35.87 o                         
   7   5  13       1190.98       1222.47        69.03 o                         
   8   5  13        814.95        859.46        59.33 o                         
   9   5  13        304.12        359.20        39.79 o                         
 -10   6  13        498.31        589.20        56.54 o                         
  -9   6  13          2.31        -18.09        20.43 o                         
  -8   6  13        619.42        606.73        52.93 o                         
  -7   6  13        148.43        195.71        34.00 o                         
  -6   6  13        133.26        156.32        29.29 o                         
  -5   6  13        660.90        635.38        49.50 o                         
  -4   6  13        306.51        294.72        35.74 o                         
  -3   6  13         56.69         71.11        22.81 o                         
  -2   6  13        478.79        455.30        40.74 o                         
  -1   6  13        524.33        487.75        29.79 o                         
   0   6  13       2610.60       2543.89        65.85 o                         
   1   6  13        143.76        161.28        17.72 o                         
   2   6  13        280.20        262.96        41.09 o                         
   3   6  13        328.75        315.32        23.73 o                         
   4   6  13        134.22        156.40        18.57 o                         
   5   6  13          5.18         -2.41        16.58 o                         
   6   6  13        184.64        200.34        30.22 o                         
   7   6  13        319.54        302.30        28.34 o                         
   8   6  13        263.48        234.53        33.43 o                         
  -8   7  13        592.63        496.01        32.14 o                         
  -7   7  13       1040.12       1007.14        68.77 o                         
  -6   7  13       3243.10       3529.69       134.94 o                         
  -5   7  13        554.24        656.53        53.22 o                         
  -4   7  13        265.82        212.18        32.64 o                         
  -3   7  13        166.26        126.90        26.12 o                         
  -2   7  13        586.09        511.02        44.68 o                         
  -1   7  13        446.17        417.19        40.87 o                         
   0   7  13          2.64         -4.65        17.98 o                         
   1   7  13        175.25        150.21        28.74 o                         
   2   7  13          5.28         12.27        18.57 o                         
   3   7  13          5.40         59.84        23.64 o                         
   4   7  13         10.32         39.42        18.99 o                         
   5   7  13        161.33        151.48        29.01 o                         
   6   7  13         10.77         54.09        20.07 o                         
  -7   8  13         23.27         10.32        18.71 o                         
  -6   8  13         12.82         26.06        14.13 o                         
  -5   8  13         29.53         26.03        14.66 o                         
  -4   8  13        709.01        676.39        44.08 o                         
  -3   8  13        888.00        889.77        62.57 o                         
  -2   8  13        532.77        595.48        51.54 o                         
  -1   8  13         66.95         80.31        22.61 o                         
   0   8  13          6.37          5.11        17.43 o                         
   1   8  13        369.84        357.51        41.53 o                         
   2   8  13        596.69        717.61        55.78 o                         
 -15   0  14         29.08         40.55        24.38 o                         
 -14   0  14         18.17         89.04        28.04 o                         
 -13   0  14          2.26         10.53        18.91 o                         
 -12   0  14        205.49        205.08        30.27 o                         
 -11   0  14         84.53        106.09        24.12 o                         
 -10   0  14        977.52        997.98        56.15 o                         
  -9   0  14        108.52        107.20        19.80 o                         
  -8   0  14        350.53        338.84        30.21 o                         
  -7   0  14        121.25        117.87        19.98 o                         
  -6   0  14       1353.99       1340.47        56.19 o                         
  -5   0  14        209.84        184.37        21.08 o                         
  -4   0  14      10040.11      10184.18       232.81 o                         
  -3   0  14       1337.60       1219.14        50.05 o                         
  -2   0  14       1499.53       1466.18        56.29 o                         
  -1   0  14       1876.00       1695.60        62.44 o                         
   0   0  14       4821.23       4509.99       123.36 o                         
   1   0  14       5000.73       4769.59       130.27 o                         
   2   0  14       1630.85       1573.37        64.89 o                         
   3   0  14        819.10        776.96        44.39 o                         
   4   0  14       3885.73       3850.52       117.34 o                         
   5   0  14       3026.02       2853.21        98.80 o                         
   6   0  14         29.96          2.28        16.91 o                         
   7   0  14        482.95        457.45        39.39 o                         
   8   0  14          1.98        -20.13        20.13 o                         
   9   0  14        108.78         64.69        22.22 o                         
  10   0  14       2214.04       2389.17       104.18 o                         
 -14   1  14         43.92         21.73        21.52 o                         
 -13   1  14         10.46         14.02        14.40 o                         
 -12   1  14         84.69         82.91        15.54 o                         
 -11   1  14        106.15        121.54        17.20 o                         
 -10   1  14         65.91         60.93        12.95 o                         
  -9   1  14        818.96        897.16        35.00 o                         
  -8   1  14        312.08        305.21        20.22 o                         
  -7   1  14        326.15        326.37        19.52 o                         
  -6   1  14       1139.43       1186.88        43.45 o                         
  -5   1  14        330.47        296.40        17.13 o                         
  -4   1  14       1140.49       1123.70        33.60 o                         
  -3   1  14       1195.12       1159.31        34.14 o                         
  -2   1  14          0.91         -2.53         8.05 o                         
  -1   1  14          0.33         -8.99         8.99 o                         
   0   1  14         97.83        106.63        12.44 o                         
   1   1  14         84.64         56.94        17.05 o                         
   2   1  14        718.78        782.54        25.54 o                         
   3   1  14         29.51         45.44        12.47 o                         
   4   1  14        998.26        997.16        36.52 o                         
   5   1  14         50.93         50.28        31.87 o                         
   6   1  14        748.82        736.85        33.59 o                         
   7   1  14          0.06        -13.98        13.98 o                         
   8   1  14          9.67        -13.71        13.71 o                         
   9   1  14          0.31         -4.47        26.04 o                         
  10   1  14         21.74         -7.07        25.83 o                         
 -13   2  14       1540.91       1506.27        85.04 o                         
 -12   2  14        514.09        498.51        48.36 o                         
 -11   2  14        977.95       1000.73        62.53 o                         
 -10   2  14       2214.39       2467.80        76.42 o                         
  -9   2  14       1842.43       1984.18        85.03 o                         
  -8   2  14       1480.93       1334.38        41.43 o                         
  -7   2  14        650.38        614.06        40.16 o                         
  -6   2  14        730.79        780.94        32.33 o                         
  -5   2  14       3262.89       3181.70        66.12 o                         
  -4   2  14       1022.97        964.03        29.77 o                         
  -3   2  14         16.53         29.72         8.31 o                         
  -2   2  14        282.11        279.63        16.12 o                         
  -1   2  14        144.59        141.21        12.43 o                         
   0   2  14       3481.58       3617.02       111.65 o                         
   1   2  14        955.76        947.31        50.89 o                         
   2   2  14        646.41        622.82        29.58 o                         
   3   2  14        414.33        367.89        18.35 o                         
   4   2  14        223.18        222.77        19.08 o                         
   5   2  14        945.64        863.44        35.14 o                         
   6   2  14        115.57         95.06        15.54 o                         
   7   2  14        221.13        202.64        30.41 o                         
   8   2  14          4.26         22.47        19.35 o                         
   9   2  14        335.81        376.81        34.44 o                         
  10   2  14        691.81        612.89        36.73 o                         
 -13   3  14        210.88        263.17        40.06 o                         
 -12   3  14         86.05         71.13        27.40 o                         
 -11   3  14        273.31        232.42        34.11 o                         
 -10   3  14         95.11         57.55        23.05 o                         
  -9   3  14        115.31        107.33        23.52 o                         
  -8   3  14          6.66         17.01        17.78 o                         
  -7   3  14         48.83         37.47        17.78 o                         
  -6   3  14       1748.63       1731.32        76.12 o                         
  -5   3  14       1728.80       1584.21        43.37 o                         
  -4   3  14        531.20        529.30        25.94 o                         
  -3   3  14         35.65         39.14         7.25 o                         
  -2   3  14        739.58        692.19        43.20 o                         
  -1   3  14        731.24        709.82        45.18 o                         
   0   3  14        318.64        324.78        32.11 o                         
   1   3  14        389.15        424.52        18.99 o                         
   2   3  14        170.88        124.59        12.14 o                         
   3   3  14        120.14         96.53        11.71 o                         
   4   3  14          1.21          2.27        11.02 o                         
   5   3  14        150.99        142.23        18.83 o                         
   6   3  14       1465.00       1447.24        47.97 o                         
   7   3  14        630.29        693.10        36.96 o                         
   8   3  14        480.69        478.30        29.84 o                         
   9   3  14         27.02         22.44        17.52 o                         
  10   3  14          0.56        -22.58        22.58 o                         
 -12   4  14         21.26         27.25        21.89 o                         
 -11   4  14        258.81        174.45        32.84 o                         
 -10   4  14        326.61        329.20        39.52 o                         
  -9   4  14        619.35        573.99        48.86 o                         
  -8   4  14          5.14         -7.37        18.96 o                         
  -7   4  14         43.41         26.65        17.76 o                         
  -6   4  14         55.82         35.78        20.60 o                         
  -5   4  14       1187.33       1279.93        65.90 o                         
  -4   4  14       2453.36       2548.73        96.34 o                         
  -3   4  14          6.90         28.95        18.78 o                         
  -2   4  14        276.91        286.82        30.10 o                         
  -1   4  14        905.02        861.21        51.23 o                         
   0   4  14       3304.85       3460.92       115.89 o                         
   1   4  14       4726.30       4696.62        77.29 o                         
   2   4  14        684.47        669.17        23.61 o                         
   3   4  14       1735.37       1766.80        54.22 o                         
   4   4  14       3404.21       3487.86        65.05 o                         
   5   4  14       5356.12       5559.43       109.62 o                         
   6   4  14       1954.36       2078.39        59.00 o                         
   7   4  14         60.77         66.66        15.78 o                         
   8   4  14         50.33         43.72        22.12 o                         
   9   4  14        543.27        659.85        55.19 o                         
 -11   5  14         77.20        -18.02        22.45 o                         
 -10   5  14          4.59          0.62        21.20 o                         
  -9   5  14        183.65        234.90        34.83 o                         
  -8   5  14        261.25        286.32        36.91 o                         
  -7   5  14        583.46        537.55        48.25 o                         
  -6   5  14         52.17         46.95        18.60 o                         
  -5   5  14         64.39         40.90        19.15 o                         
  -4   5  14        451.92        397.19        39.99 o                         
  -3   5  14        940.25        848.36        54.13 o                         
  -2   5  14         57.17         54.73        20.06 o                         
  -1   5  14        956.81       1009.30        58.71 o                         
   0   5  14        609.15        621.48        30.50 o                         
   1   5  14        134.62         99.46        15.21 o                         
   2   5  14        860.14        834.69        36.16 o                         
   3   5  14          2.30         10.51        12.29 o                         
   4   5  14         61.35         50.19        14.09 o                         
   5   5  14        598.09        595.05        43.99 o                         
   6   5  14        248.79        176.51        28.28 o                         
   7   5  14          1.10          8.34        19.47 o                         
   8   5  14        146.83        182.20        31.99 o                         
  -9   6  14        990.11        901.04        65.59 o                         
  -8   6  14        526.98        531.86        51.18 o                         
  -7   6  14        265.17        223.11        35.32 o                         
  -6   6  14        870.77        827.42        58.11 o                         
  -5   6  14        592.03        602.32        49.53 o                         
  -4   6  14       1250.24       1230.62        70.06 o                         
  -3   6  14        971.29        983.31        60.98 o                         
  -2   6  14        296.51        304.06        34.84 o                         
  -1   6  14        108.94        101.03        14.91 o                         
   0   6  14        675.12        691.96        32.93 o                         
   1   6  14         55.87         43.54        17.20 o                         
   2   6  14        414.31        403.18        43.56 o                         
   3   6  14        119.59        136.22        17.59 o                         
   4   6  14          2.70        -11.11        21.17 o                         
   5   6  14       1031.57        982.60        58.83 o                         
   6   6  14        145.37        169.45        28.54 o                         
   7   6  14         97.93        104.33        23.77 o                         
  -8   7  14          2.49        -13.23        23.47 o                         
  -7   7  14          5.20         26.07        23.35 o                         
  -6   7  14        348.60        345.06        42.34 o                         
  -5   7  14         60.40         33.24        21.56 o                         
  -4   7  14          0.03          1.22        21.86 o                         
  -3   7  14         14.76         16.41        16.94 o                         
  -2   7  14         19.22         25.90        19.56 o                         
  -1   7  14        716.79        738.88        55.39 o                         
   0   7  14        364.26        409.17        41.58 o                         
   1   7  14         72.22         71.62        23.63 o                         
   2   7  14        211.14        230.60        33.92 o                         
   3   7  14        247.72        272.89        36.16 o                         
   4   7  14         52.56         80.12        23.71 o                         
  -7   8  14        149.48        149.29        29.17 o                         
  -6   8  14        184.23        190.73        32.96 o                         
  -5   8  14        334.14        266.14        38.67 o                         
  -4   8  14        136.80         61.71        22.78 o                         
  -3   8  14        211.70        237.60        34.98 o                         
  -2   8  14          2.24         46.67        21.55 o                         
  -1   8  14       1040.74        911.16        64.16 o                         
   0   8  14        586.42        583.00        49.57 o                         
   1   8  14        669.45        594.79        51.93 o                         
   2   8  14         94.48         83.17        26.78 o                         
 -14   1  15         96.13         31.81        19.56 o                         
 -13   1  15        258.35        223.58        33.83 o                         
 -12   1  15        211.32        241.62        28.01 o                         
 -11   1  15         60.58         79.86        14.54 o                         
 -10   1  15         15.94         25.31        12.52 o                         
  -9   1  15        109.18        106.09        14.12 o                         
  -8   1  15       3858.17       3937.95        84.64 o                         
  -7   1  15       5080.86       5193.64       223.76 o                         
  -6   1  15        854.96        846.49        31.09 o                         
  -5   1  15         19.44         19.91         9.63 o                         
  -4   1  15        419.76        388.87        20.14 o                         
  -3   1  15       3826.05       3805.48        76.37 o                         
  -2   1  15       4022.43       4098.71        80.83 o                         
  -1   1  15       2106.80       2112.44        52.05 o                         
   0   1  15          9.22         16.43        13.00 o                         
   1   1  15       1507.02       1472.55        63.45 o                         
   2   1  15       2347.39       2386.17        49.34 o                         
   3   1  15       2652.86       2428.04        61.30 o                         
   4   1  15          3.11          0.94        11.72 o                         
   5   1  15          3.47          1.48        16.51 o                         
   6   1  15          2.90          7.01        22.97 o                         
   7   1  15       1591.57       1614.74        53.89 o                         
   8   1  15        662.26        648.47        35.24 o                         
   9   1  15          1.72        -16.12        16.12 o                         
  10   1  15         21.22        -24.54        24.81 o                         
 -13   2  15         76.57         84.97        26.72 o                         
 -12   2  15          7.19         -2.49        19.12 o                         
 -11   2  15        238.24        214.05        31.95 o                         
 -10   2  15        593.93        570.65        46.60 o                         
  -9   2  15       1532.80       1452.05        45.85 o                         
  -8   2  15        102.31         92.71        13.02 o                         
  -7   2  15         54.63         88.21        12.44 o                         
  -6   2  15         79.42         57.62         9.60 o                         
  -5   2  15         74.00         94.78        10.93 o                         
  -4   2  15          0.24         -3.45         7.76 o                         
  -3   2  15         53.29         43.85        15.17 o                         
  -2   2  15        336.01        318.24        17.64 o                         
  -1   2  15        160.38        166.57        13.83 o                         
   0   2  15          4.63        -11.01        17.14 o                         
   1   2  15        762.08        759.72        45.69 o                         
   2   2  15        695.88        681.57        41.87 o                         
   3   2  15        308.61        318.57        17.78 o                         
   4   2  15        370.77        343.36        22.70 o                         
   5   2  15        110.86        102.59        16.04 o                         
   6   2  15          1.56          5.93        12.40 o                         
   7   2  15        205.74        171.02        27.54 o                         
   8   2  15         29.12         -5.88        15.33 o                         
   9   2  15         74.16         85.23        19.10 o                         
  10   2  15         50.66         81.53        28.30 o                         
 -12   3  15       4263.52       4077.69       150.46 o                         
 -11   3  15       1363.67       1397.91        78.95 o                         
 -10   3  15        807.49        804.76        57.12 o                         
  -9   3  15         59.56         52.33        22.60 o                         
  -8   3  15        575.16        661.38        48.20 o                         
  -7   3  15       1162.56       1339.10        67.99 o                         
  -6   3  15         11.93          6.41        17.43 o                         
  -5   3  15          5.06        -17.05        19.16 o                         
  -4   3  15        338.13        336.54        27.28 o                         
  -3   3  15        926.61        822.06        34.46 o                         
  -2   3  15       3161.52       2888.52       100.87 o                         
  -1   3  15          7.05         27.96        18.17 o                         
   0   3  15        589.75        585.95        43.08 o                         
   1   3  15        309.81        311.23        17.26 o                         
   2   3  15       1394.98       1381.99        36.14 o                         
   3   3  15       2607.54       2518.94        54.21 o                         
   4   3  15        643.06        607.78        28.88 o                         
   5   3  15         13.51         10.53        11.88 o                         
   6   3  15        266.12        214.71        31.36 o                         
   7   3  15       1765.41       1738.85        56.20 o                         
   8   3  15        759.27        790.78        38.52 o                         
   9   3  15        359.60        375.19        29.10 o                         
  10   3  15         12.32         77.65        25.90 o                         
 -11   4  15         49.32         30.34        22.57 o                         
 -10   4  15        120.34        164.59        30.99 o                         
  -9   4  15       1245.27       1289.96        73.60 o                         
  -8   4  15        639.92        593.54        49.35 o                         
  -7   4  15        517.39        573.32        48.12 o                         
  -6   4  15         35.29         50.39        22.33 o                         
  -5   4  15         94.25         48.91        21.43 o                         
  -4   4  15         44.73         68.50        21.56 o                         
  -3   4  15        528.01        510.26        41.35 o                         
  -2   4  15        702.73        718.55        47.39 o                         
  -1   4  15        285.29        241.16        29.61 o                         
   0   4  15         20.36         10.43        19.46 o                         
   1   4  15        136.36        115.19        12.42 o                         
   2   4  15        551.25        501.90        21.19 o                         
   3   4  15        104.24        123.58        16.59 o                         
   4   4  15        237.69        215.94        15.47 o                         
   5   4  15        133.09        157.08        17.37 o                         
   6   4  15         76.05         75.19        30.79 o                         
   7   4  15         10.73         22.60        20.18 o                         
   8   4  15          1.67         25.77        21.98 o                         
 -10   5  15        150.24        140.18        28.60 o                         
  -9   5  15        209.00        288.56        39.63 o                         
  -8   5  15        967.25        895.57        62.16 o                         
  -7   5  15       1973.33       2008.47        93.78 o                         
  -6   5  15        712.50        703.69        52.98 o                         
  -5   5  15         41.08         58.66        23.43 o                         
  -4   5  15         67.09         59.28        22.28 o                         
  -3   5  15       1944.12       1986.65        87.26 o                         
  -2   5  15       1486.92       1632.40        77.08 o                         
  -1   5  15       2265.49       2222.42        92.87 o                         
   0   5  15        302.22        310.96        23.73 o                         
   1   5  15        830.03        824.98        36.68 o                         
   2   5  15       1009.48       1044.87        41.85 o                         
   3   5  15       4185.42       4190.13       111.87 o                         
   4   5  15        315.92        304.40        30.87 o                         
   5   5  15        189.03        181.71        31.02 o                         
   6   5  15        186.62        184.06        29.10 o                         
   7   5  15       1085.31       1170.69        70.31 o                         
   8   5  15        513.90        457.77        47.82 o                         
  -9   6  15          2.68        -24.97        24.97 o                         
  -8   6  15         22.99         26.04        21.68 o                         
  -7   6  15        484.69        512.28        50.27 o                         
  -6   6  15         79.56        145.43        29.55 o                         
  -5   6  15        118.45        215.35        35.39 o                         
  -4   6  15          9.85         50.47        23.53 o                         
  -3   6  15        234.39        203.86        30.77 o                         
  -2   6  15        266.36        252.45        33.19 o                         
  -1   6  15        563.51        492.35        65.82 o                         
   0   6  15          0.84        -16.39        16.39 o                         
   1   6  15        229.65        201.59        19.97 o                         
   2   6  15         20.52          6.87        21.70 o                         
   3   6  15         24.26         25.79        29.63 o                         
   4   6  15        125.43         94.96        16.69 o                         
   5   6  15          9.34         52.68        22.47 o                         
   6   6  15        335.40        324.05        36.54 o                         
   7   6  15        245.02        244.34        33.79 o                         
  -7   7  15        435.70        416.30        46.59 o                         
  -6   7  15        748.43        732.84        58.58 o                         
  -5   7  15          3.35         36.60        25.53 o                         
  -4   7  15        136.84        132.62        26.91 o                         
  -3   7  15       1004.08        927.10        63.46 o                         
  -2   7  15         83.11        111.60        27.12 o                         
  -1   7  15         14.97         25.69        18.48 o                         
   0   7  15        151.40        197.22        33.73 o                         
   1   7  15         13.53         -7.83        17.71 o                         
   2   7  15        444.19        421.78        44.49 o                         
   3   7  15        404.99        397.67        42.80 o                         
   4   7  15         48.12         66.84        26.36 o                         
  -4   8  15        624.24        705.56        59.03 o                         
  -3   8  15        233.99        187.95        33.61 o                         
  -2   8  15         45.54         51.76        26.92 o                         
  -1   8  15          1.77         20.96        20.85 o                         
   0   8  15         14.80         69.36        25.29 o                         
   1   8  15          1.41         39.80        22.92 o                         
   2   8  15         40.14         39.10        24.34 o                         
 -14   0  16         93.26        113.79        27.12 o                         
 -13   0  16        508.44        450.83        43.21 o                         
 -12   0  16         18.70        -12.39        21.07 o                         
 -11   0  16        320.97        338.89        34.72 o                         
 -10   0  16       1187.16       1211.14        63.16 o                         
  -9   0  16         12.42          1.56        14.48 o                         
  -8   0  16         45.61         49.01        17.04 o                         
  -7   0  16         16.80         19.87        15.65 o                         
  -6   0  16       1068.80       1057.45        50.90 o                         
  -5   0  16      17713.76      17657.42       384.58 o                         
  -4   0  16      17928.76      17709.54       383.56 o                         
  -3   0  16       1948.03       1923.96        69.90 o                         
  -2   0  16       1449.19       1408.80        58.10 o                         
  -1   0  16       5324.67       5377.63       144.70 o                         
   0   0  16       5574.73       5237.20       142.73 o                         
   1   0  16       1709.20       1739.26        68.74 o                         
   2   0  16        115.66         76.73        20.38 o                         
   3   0  16       1304.56       1137.70        57.00 o                         
   4   0  16       3070.23       2915.84       101.67 o                         
   5   0  16       1952.30       1833.48        78.90 o                         
   6   0  16       1244.24       1256.74        64.99 o                         
   7   0  16        106.33         92.87        24.05 o                         
   8   0  16        314.62        263.26        33.15 o                         
   9   0  16        119.85         94.81        28.19 o                         
 -14   1  16        137.79        130.15        30.18 o                         
 -13   1  16         74.72         52.39        21.99 o                         
 -12   1  16        174.34        188.64        26.22 o                         
 -11   1  16         14.68          4.33        20.41 o                         
 -10   1  16        415.27        432.90        40.71 o                         
  -9   1  16        185.24        154.50        20.58 o                         
  -8   1  16        758.71        782.29        35.10 o                         
  -7   1  16       3431.65       3457.79        76.32 o                         
  -6   1  16       4462.29       4625.05        91.76 o                         
  -5   1  16        663.91        623.89        26.19 o                         
  -4   1  16        889.93        902.31        31.45 o                         
  -3   1  16        161.71        151.64        18.68 o                         
  -2   1  16        366.32        365.43        39.90 o                         
  -1   1  16        762.95        685.49        27.96 o                         
   0   1  16        124.97        134.76        14.63 o                         
   1   1  16         75.23         55.16        17.40 o                         
   2   1  16        159.57        154.63        14.25 o                         
   3   1  16        213.57        180.80        35.88 o                         
   4   1  16        162.16        159.90        17.36 o                         
   5   1  16        360.39        344.45        38.39 o                         
   6   1  16       1695.58       1727.51       102.84 o                         
   7   1  16        566.19        561.18        52.52 o                         
   8   1  16        243.78        252.49        24.65 o                         
   9   1  16        170.67        169.49        21.45 o                         
 -13   2  16         46.74         68.57        27.88 o                         
 -12   2  16        148.37        133.78        29.20 o                         
 -11   2  16        957.52        940.65        61.92 o                         
 -10   2  16       2533.09       2666.30       106.72 o                         
  -9   2  16       2157.29       2095.93        89.85 o                         
  -8   2  16        278.52        321.84        20.35 o                         
  -7   2  16          6.51         30.55         9.55 o                         
  -6   2  16         12.49         15.55         8.49 o                         
  -5   2  16       1609.10       1649.96        44.53 o                         
  -4   2  16         34.77         38.73        21.98 o                         
  -3   2  16        555.75        505.88        23.07 o                         
  -2   2  16        712.50        724.67        27.62 o                         
  -1   2  16        463.42        439.87        22.31 o                         
   0   2  16       1112.85       1150.53        58.72 o                         
   1   2  16        156.97        152.24        24.89 o                         
   2   2  16         57.99         29.52        10.11 o                         
   3   2  16         21.50         31.96        10.48 o                         
   4   2  16         98.16         87.23        14.29 o                         
   5   2  16       1424.88       1399.38        47.67 o                         
   6   2  16         16.60         17.63        12.42 o                         
   7   2  16        116.59        135.82        18.30 o                         
   8   2  16        106.99        129.51        26.05 o                         
   9   2  16       1037.33       1091.12        47.69 o                         
  10   2  16       1205.00       1298.56        75.11 o                         
 -12   3  16        346.92        377.86        46.05 o                         
 -11   3  16        537.90        564.90        51.09 o                         
 -10   3  16         20.29         30.39        20.03 o                         
  -9   3  16        506.78        469.66        44.48 o                         
  -8   3  16        602.46        517.23        44.56 o                         
  -7   3  16        234.12        218.05        30.47 o                         
  -6   3  16        686.35        673.63        47.15 o                         
  -5   3  16          0.23         15.11        16.35 o                         
  -4   3  16        341.47        366.44        35.32 o                         
  -3   3  16         16.10         12.42         7.79 o                         
  -2   3  16         96.11        103.12        20.72 o                         
  -1   3  16        176.16        172.24        25.03 o                         
   0   3  16         43.72         57.43        19.44 o                         
   1   3  16        236.84        227.41        16.22 o                         
   2   3  16        170.69        140.91        12.98 o                         
   3   3  16         15.91         22.50         9.99 o                         
   4   3  16         95.42         73.04        13.99 o                         
   5   3  16         61.91         78.50        17.76 o                         
   6   3  16         64.70         80.12        15.78 o                         
   7   3  16         52.81         72.35        16.68 o                         
   8   3  16        412.06        421.66        29.20 o                         
   9   3  16        294.35        263.28        33.21 o                         
  10   3  16         66.24         94.72        25.40 o                         
 -11   4  16          2.62         14.11        18.89 o                         
 -10   4  16       1840.83       1781.61        90.91 o                         
  -9   4  16       1101.77       1129.28        70.28 o                         
  -8   4  16         43.95         46.40        21.75 o                         
  -7   4  16        241.86        209.02        30.70 o                         
  -6   4  16       1391.47       1457.00        74.49 o                         
  -5   4  16       3088.29       3076.61       113.38 o                         
  -4   4  16        791.96        831.47        54.32 o                         
  -3   4  16        177.70        164.63        26.58 o                         
  -2   4  16        506.66        430.33        38.54 o                         
  -1   4  16       2328.33       2386.19        94.94 o                         
   0   4  16       1717.65       1637.09        77.40 o                         
   1   4  16       2881.46       2948.05        58.44 o                         
   2   4  16        466.44        459.65        20.63 o                         
   3   4  16        132.75        108.10        16.14 o                         
   4   4  16        997.13       1034.41        32.78 o                         
   5   4  16       1020.23       1081.10        40.85 o                         
   6   4  16        571.18        578.61        47.23 o                         
   7   4  16        476.53        403.36        42.85 o                         
   8   4  16        384.55        373.24        43.03 o                         
 -10   5  16         41.39         40.84        27.41 o                         
  -9   5  16        742.09        815.77        62.18 o                         
  -8   5  16         96.42        211.48        34.25 o                         
  -7   5  16         62.10         77.87        26.40 o                         
  -6   5  16          0.70         -0.34        20.52 o                         
  -5   5  16         42.82         34.52        20.57 o                         
  -4   5  16         88.32         65.72        23.83 o                         
  -3   5  16        135.66        117.26        25.20 o                         
  -2   5  16        190.13        148.87        26.89 o                         
  -1   5  16        172.45        173.48        30.07 o                         
   0   5  16         38.36         26.03        21.59 o                         
   1   5  16         50.66         24.55        20.36 o                         
   2   5  16        510.07        479.03        31.37 o                         
   3   5  16        903.27        912.13        78.32 o                         
   4   5  16         94.74        113.58        18.92 o                         
   5   5  16         41.69         37.46        20.58 o                         
   6   5  16         36.48         43.35        20.79 o                         
   7   5  16          0.24         -1.66        20.05 o                         
  -8   6  16        116.11        124.55        28.29 o                         
  -7   6  16        293.88        396.99        45.20 o                         
  -6   6  16        544.27        459.23        45.76 o                         
  -5   6  16        531.65        529.91        48.56 o                         
  -4   6  16         86.79        137.82        31.03 o                         
  -3   6  16        146.67         94.54        26.63 o                         
  -2   6  16         88.51        110.31        26.96 o                         
  -1   6  16        538.56        558.67        31.56 o                         
   0   6  16        678.88        704.59        34.70 o                         
   1   6  16         87.02         71.61        14.99 o                         
   2   6  16          7.78        -13.59        13.59 o                         
   3   6  16         27.87         25.11        13.68 o                         
   4   6  16         77.22         99.16        38.75 o                         
   5   6  16        312.12        324.87        37.31 o                         
   6   6  16        156.25        184.14        31.55 o                         
  -6   7  16        203.24        221.36        35.88 o                         
  -5   7  16          0.03        -22.67        22.67 o                         
  -4   7  16        128.38        135.97        28.84 o                         
  -3   7  16          0.38          4.80        20.81 o                         
  -2   7  16         18.18         38.57        20.54 o                         
  -1   7  16        112.01         69.29        22.34 o                         
   0   7  16          7.24          6.60        21.13 o                         
   1   7  16        230.38        219.01        33.08 o                         
   2   7  16         41.75         49.89        20.52 o                         
   3   7  16          6.73          5.71        17.90 o                         
   4   7  16         46.29         31.91        22.46 o                         
  -3   8  16        287.77        314.58        41.33 o                         
  -2   8  16         31.66         33.77        20.48 o                         
  -1   8  16        799.21        822.67        64.34 o                         
   0   8  16        804.58        917.89        66.16 o                         
   1   8  16        777.24        783.21        59.97 o                         
 -14   1  17        165.75        202.91        35.89 o                         
 -13   1  17        497.35        442.18        46.68 o                         
 -12   1  17       1098.77       1129.63        69.55 o                         
 -11   1  17         46.85         31.64        13.09 o                         
 -10   1  17          4.06          7.91        19.26 o                         
  -9   1  17         51.11         68.01        14.12 o                         
  -8   1  17       1395.56       1534.85        47.52 o                         
  -7   1  17       1588.27       1604.58        69.36 o                         
  -6   1  17        143.35        164.13        20.57 o                         
  -5   1  17       2521.69       2659.80        62.67 o                         
  -4   1  17         63.75         51.40        11.54 o                         
  -3   1  17       2876.65       2881.83        65.97 o                         
  -2   1  17       3133.43       3246.32       138.14 o                         
  -1   1  17        924.22        950.00        34.40 o                         
   0   1  17        249.07        227.50        17.43 o                         
   1   1  17       2611.82       2644.44        95.40 o                         
   2   1  17       3129.84       3095.98        69.64 o                         
   3   1  17        379.46        397.22        24.53 o                         
   4   1  17          8.57         19.90        13.57 o                         
   5   1  17         83.42         62.88        14.34 o                         
   6   1  17        368.37        343.70        25.90 o                         
   7   1  17        434.59        513.31        31.46 o                         
   8   1  17        200.26        185.48        33.06 o                         
   9   1  17         54.30         82.58        26.39 o                         
 -13   2  17          1.38        -12.54        20.90 o                         
 -12   2  17          9.64          5.63        22.98 o                         
 -11   2  17          0.36          1.19        18.07 o                         
 -10   2  17         37.73         27.76        17.66 o                         
  -9   2  17          0.02         -5.61        18.15 o                         
  -8   2  17        704.02        751.09        50.63 o                         
  -7   2  17        992.63        981.69        35.17 o                         
  -6   2  17        103.19         85.35        19.48 o                         
  -5   2  17         44.38         40.02         9.93 o                         
  -4   2  17          3.79         13.47         8.81 o                         
  -3   2  17         98.43         97.55        12.42 o                         
  -2   2  17         48.27         38.80         9.57 o                         
  -1   2  17        569.99        538.17        25.46 o                         
   0   2  17        529.54        472.49        39.65 o                         
   1   2  17        324.89        296.46        17.77 o                         
   2   2  17        463.30        407.38        20.64 o                         
   3   2  17        261.05        246.34        17.22 o                         
   4   2  17        256.76        242.76        31.74 o                         
   5   2  17        309.36        296.65        23.59 o                         
   6   2  17          3.78         19.85        17.02 o                         
   7   2  17         36.52         13.97        20.79 o                         
   8   2  17          6.11        -14.45        15.62 o                         
   9   2  17         52.01        106.20        29.44 o                         
 -12   3  17       1601.39       1625.01        89.68 o                         
 -11   3  17        643.67        703.59        56.65 o                         
 -10   3  17         94.05         94.74        28.23 o                         
  -9   3  17        860.95        870.84        58.31 o                         
  -8   3  17       1013.49       1034.66        63.02 o                         
  -7   3  17       1503.03       1375.26        72.03 o                         
  -6   3  17          2.26        -16.48        16.48 o                         
  -5   3  17         52.05         63.74        21.70 o                         
  -4   3  17        264.94        317.75        34.53 o                         
  -3   3  17       1053.44       1101.24        44.80 o                         
  -2   3  17        121.78        108.92        21.60 o                         
  -1   3  17        200.56        141.08        24.14 o                         
   0   3  17        223.72        238.54        30.77 o                         
   1   3  17        220.25        193.22        15.40 o                         
   2   3  17        950.55        911.41        30.62 o                         
   3   3  17        130.61        119.06        26.35 o                         
   4   3  17        396.58        379.80        25.31 o                         
   5   3  17        551.78        531.30        46.55 o                         
   6   3  17       1282.78       1303.62        48.02 o                         
   7   3  17       1041.84       1050.46        44.37 o                         
   8   3  17         80.92        123.19        18.36 o                         
   9   3  17          4.29        -16.87        20.91 o                         
 -11   4  17        367.32        434.16        49.14 o                         
 -10   4  17         66.71         72.38        25.32 o                         
  -9   4  17        671.61        641.97        54.64 o                         
  -8   4  17         90.88         93.42        26.03 o                         
  -7   4  17         22.80         24.02        20.65 o                         
  -6   4  17          7.78         32.99        21.77 o                         
  -5   4  17        429.68        343.52        36.91 o                         
  -4   4  17        536.64        524.18        44.83 o                         
  -3   4  17          1.40        -10.86        20.02 o                         
  -2   4  17        105.83        103.60        24.01 o                         
  -1   4  17        162.17        155.55        26.40 o                         
   0   4  17          0.31        -14.04        21.78 o                         
   1   4  17          0.40        -10.36        10.36 o                         
   2   4  17       1200.52       1192.32        46.81 o                         
   3   4  17        128.93        114.57        12.56 o                         
   4   4  17        916.31        912.10        33.23 o                         
   5   4  17         19.46         32.78        12.91 o                         
   6   4  17         92.20         51.66        24.03 o                         
   7   4  17          0.79        -20.03        20.03 o                         
 -10   5  17         53.61         34.20        24.07 o                         
  -9   5  17        520.93        551.19        52.67 o                         
  -8   5  17       1963.27       1880.96        94.75 o                         
  -7   5  17       1104.51       1144.33        70.79 o                         
  -6   5  17        306.41        294.40        36.43 o                         
  -5   5  17        198.13        163.94        30.09 o                         
  -4   5  17       1261.90       1219.75        69.23 o                         
  -3   5  17       3749.45       3715.72       132.64 o                         
  -2   5  17        306.34        295.42        36.11 o                         
  -1   5  17        999.29        892.49        59.56 o                         
   0   5  17        213.81        178.41        21.74 o                         
   1   5  17       1510.50       1444.41        62.12 o                         
   2   5  17       1127.90       1150.97        45.82 o                         
   3   5  17        349.21        310.69        25.64 o                         
   4   5  17         70.04         80.94        23.81 o                         
   5   5  17          1.67         -5.61        19.99 o                         
   6   5  17        569.12        529.56        47.52 o                         
  -8   6  17          1.29         31.29        26.56 o                         
  -7   6  17         94.47          3.04        24.94 o                         
  -6   6  17        190.74        178.24        31.61 o                         
  -5   6  17         55.18         68.37        26.48 o                         
  -4   6  17        359.60        440.47        46.05 o                         
  -3   6  17          1.15        -13.55        20.10 o                         
  -2   6  17          6.75        -21.38        22.59 o                         
  -1   6  17         26.51         31.47        25.78 o                         
   0   6  17        114.50        112.48        17.90 o                         
   1   6  17         78.35         70.71        15.87 o                         
   2   6  17        367.01        353.30        27.06 o                         
   3   6  17         39.01         46.37        15.61 o                         
   4   6  17          0.55         -4.21        27.53 o                         
   5   6  17          0.19          8.74        19.66 o                         
   6   6  17         98.66         85.83        25.49 o                         
  -5   7  17         31.68         23.05        22.64 o                         
  -4   7  17         23.73          5.86        22.57 o                         
  -3   7  17        275.86        298.78        40.21 o                         
  -2   7  17        100.94        100.36        26.65 o                         
  -1   7  17         71.37        106.62        29.83 o                         
   0   7  17         36.62         41.24        25.32 o                         
   1   7  17        114.63         83.62        24.75 o                         
   2   7  17        134.26        108.38        27.26 o                         
   3   7  17        366.88        433.84        47.44 o                         
 -13   0  18        112.67         92.03        22.80 o                         
 -12   0  18        545.63        518.84        45.18 o                         
 -11   0  18       1240.59       1390.04        72.69 o                         
 -10   0  18       3439.31       3359.57       119.35 o                         
  -9   0  18         81.88         83.14        20.36 o                         
  -8   0  18        143.58        135.04        23.35 o                         
  -7   0  18       1231.86       1218.51        58.12 o                         
  -6   0  18        156.76        142.53        21.71 o                         
  -5   0  18       4399.87       4399.58       127.15 o                         
  -4   0  18         31.15         51.59        16.67 o                         
  -3   0  18       5045.58       5415.83       148.20 o                         
  -2   0  18      10953.00      10976.10       259.15 o                         
  -1   0  18       8246.01       8300.68       208.42 o                         
   0   0  18       2009.62       2001.10        77.97 o                         
   1   0  18        102.07         78.09        19.57 o                         
   2   0  18         47.78         47.41        19.41 o                         
   3   0  18        416.23        380.67        35.62 o                         
   4   0  18       4208.14       4456.79       139.21 o                         
   5   0  18         14.35         37.07        20.04 o                         
   6   0  18          4.71        -16.55        19.89 o                         
   7   0  18        183.46        219.17        31.96 o                         
   8   0  18         11.55         85.16        25.70 o                         
 -13   1  18        406.56        391.78        43.04 o                         
 -12   1  18        307.44        271.44        37.21 o                         
 -11   1  18         55.78         62.70        19.86 o                         
 -10   1  18        165.95        154.04        18.22 o                         
  -9   1  18          0.10          1.71        11.11 o                         
  -8   1  18          4.12         17.20        10.95 o                         
  -7   1  18         14.57         18.93        10.18 o                         
  -6   1  18        633.14        654.39        28.98 o                         
  -5   1  18         81.21         81.92        12.95 o                         
  -4   1  18       3242.57       3115.39       134.99 o                         
  -3   1  18         48.07         41.87        22.95 o                         
  -2   1  18        568.90        557.22        30.22 o                         
  -1   1  18        444.83        445.19        23.89 o                         
   0   1  18       2306.08       2321.86        75.12 o                         
   1   1  18        412.33        427.62        36.88 o                         
   2   1  18        265.48        258.21        18.32 o                         
   3   1  18       1010.93        954.18        50.84 o                         
   4   1  18         82.06         71.16        15.46 o                         
   5   1  18        959.43        902.31        39.83 o                         
   6   1  18        185.93        189.99        21.05 o                         
   7   1  18        141.03        162.67        21.02 o                         
   8   1  18         53.04         39.69        15.88 o                         
 -13   2  18          6.55         35.59        25.79 o                         
 -12   2  18         24.21         -1.43        19.19 o                         
 -11   2  18        505.71        556.96        49.67 o                         
 -10   2  18        173.03        176.83        29.70 o                         
  -9   2  18          2.12        -22.41        22.82 o                         
  -8   2  18         17.14         27.09        17.68 o                         
  -7   2  18        269.42        260.76        38.20 o                         
  -6   2  18       1210.82       1244.58        39.99 o                         
  -5   2  18        392.59        388.82        21.78 o                         
  -4   2  18        985.28        996.77        34.61 o                         
  -3   2  18        399.95        327.72        20.32 o                         
  -2   2  18         64.82         56.93        11.75 o                         
  -1   2  18        861.65        776.37        49.66 o                         
   0   2  18        677.02        673.47        46.78 o                         
   1   2  18          3.68         -2.09         9.73 o                         
   2   2  18         40.84         34.61        10.78 o                         
   3   2  18        525.80        503.70        24.05 o                         
   4   2  18       1977.62       1942.55       115.41 o                         
   5   2  18        948.78        903.60        39.62 o                         
   6   2  18         53.26         96.52        18.10 o                         
   7   2  18        733.14        756.22        38.46 o                         
   8   2  18       1484.37       1699.62        80.34 o                         
   9   2  18        982.63       1048.33        67.22 o                         
 -12   3  18       1255.88        992.76        70.42 o                         
 -11   3  18        242.74        209.82        33.31 o                         
 -10   3  18          0.20         24.99        21.81 o                         
  -9   3  18        288.03        313.12        37.83 o                         
  -8   3  18         45.27         73.30        22.66 o                         
  -7   3  18         56.92         65.24        24.63 o                         
  -6   3  18        208.61        176.16        28.71 o                         
  -5   3  18          8.88        -11.95        16.46 o                         
  -4   3  18        377.58        308.46        34.56 o                         
  -3   3  18        650.70        609.33        46.53 o                         
  -2   3  18          5.88        -11.58        19.28 o                         
  -1   3  18        366.19        362.99        36.74 o                         
   0   3  18        552.60        531.09        44.59 o                         
   1   3  18        851.33        833.19        33.71 o                         
   2   3  18         54.62         42.78        11.33 o                         
   3   3  18         25.00         40.56        10.84 o                         
   4   3  18        409.50        408.67        26.18 o                         
   5   3  18        339.10        322.20        24.23 o                         
   6   3  18        261.93        271.22        28.76 o                         
   7   3  18         24.88          3.20        14.08 o                         
   8   3  18         38.66         30.98        20.79 o                         
   9   3  18        229.80        190.07        32.91 o                         
 -11   4  18        724.00        678.20        58.38 o                         
 -10   4  18       1751.98       1802.86        94.97 o                         
  -9   4  18       1540.50       1469.54        82.40 o                         
  -8   4  18        158.87        207.97        33.47 o                         
  -7   4  18       2512.30       2614.85       109.19 o                         
  -6   4  18       3589.99       3652.98       131.78 o                         
  -5   4  18       3017.33       2948.27       114.51 o                         
  -4   4  18        647.62        707.16        51.42 o                         
  -3   4  18        351.69        343.67        38.31 o                         
  -2   4  18        938.26       1006.48        61.75 o                         
  -1   4  18       2171.12       2133.65        94.19 o                         
   0   4  18        703.64        663.60        34.63 o                         
   1   4  18         82.89         84.37        11.53 o                         
   2   4  18          7.51        -10.39        10.39 o                         
   3   4  18        291.34        254.39        21.10 o                         
   4   4  18       1185.94       1139.31        42.98 o                         
   5   4  18         98.03         65.54        24.84 o                         
   6   4  18        109.29         77.89        26.47 o                         
   7   4  18        276.81        277.63        38.66 o                         
  -9   5  18        327.23        358.13        43.81 o                         
  -8   5  18         17.61         63.65        30.35 o                         
  -7   5  18         25.14         30.62        25.25 o                         
  -6   5  18        109.09        119.53        27.49 o                         
  -5   5  18        179.52        176.76        32.99 o                         
  -4   5  18          1.55        -13.62        23.15 o                         
  -3   5  18         32.72         10.68        18.77 o                         
  -2   5  18        722.07        744.06        55.11 o                         
  -1   5  18        122.04        131.04        30.12 o                         
   0   5  18         50.37         26.12        14.97 o                         
   1   5  18         38.08         54.48        16.07 o                         
   2   5  18        256.85        277.73        24.56 o                         
   3   5  18        482.28        467.76        31.73 o                         
   4   5  18          5.54         36.81        33.95 o                         
   5   5  18          2.04        -23.23        23.50 o                         
   6   5  18          0.74        -22.70        22.77 o                         
  -7   6  18          4.76         49.82        26.28 o                         
  -6   6  18        435.80        460.73        47.89 o                         
  -5   6  18        435.81        391.16        45.62 o                         
  -4   6  18         28.49         17.26        20.73 o                         
  -3   6  18         89.12        121.97        29.38 o                         
  -2   6  18         76.25         54.59        24.42 o                         
  -1   6  18        516.65        486.97        31.57 o                         
   0   6  18         83.65         77.82        16.92 o                         
   1   6  18         31.44         31.55        14.15 o                         
   2   6  18        193.14        176.67        36.46 o                         
   3   6  18        644.82        783.35        40.90 o                         
   4   6  18       1180.95       1243.42        51.63 o                         
   5   6  18        600.61        682.22        53.40 o                         
  -4   7  18         29.91         25.80        29.09 o                         
  -3   7  18         94.50        131.08        32.58 o                         
  -2   7  18        148.74        206.53        35.33 o                         
  -1   7  18         12.10         12.46        20.20 o                         
   0   7  18        223.39        267.16        39.47 o                         
   1   7  18        242.12        194.06        33.95 o                         
 -13   1  19       1397.77       1436.71        83.63 o                         
 -12   1  19         47.22         28.37        20.79 o                         
 -11   1  19         31.71         70.52        24.11 o                         
 -10   1  19        387.13        374.43        25.90 o                         
  -9   1  19       1446.66       1542.51        50.83 o                         
  -8   1  19       1645.27       1672.55        51.72 o                         
  -7   1  19        275.01        271.26        27.62 o                         
  -6   1  19        189.57        192.42        17.61 o                         
  -5   1  19        328.40        299.54        29.03 o                         
  -4   1  19       1061.51       1051.21        37.34 o                         
  -3   1  19       3187.55       3310.31        75.36 o                         
  -2   1  19        118.72        130.38        25.30 o                         
  -1   1  19        133.32        118.10        26.72 o                         
   0   1  19        759.14        768.65        33.02 o                         
   1   1  19       4826.88       4834.88       104.69 o                         
   2   1  19       2614.08       2675.34        58.24 o                         
   3   1  19         26.12         26.83        27.34 o                         
   4   1  19        243.35        216.88        21.29 o                         
   5   1  19          6.61         -4.96        29.74 o                         
   6   1  19        953.29        941.04        42.68 o                         
   7   1  19        489.34        484.90        32.89 o                         
   8   1  19          1.40         19.98        20.63 o                         
 -12   2  19          0.05        105.17        32.47 o                         
 -11   2  19         22.64         44.93        24.04 o                         
 -10   2  19         29.22        -23.72        23.72 o                         
  -9   2  19         58.32         72.69        23.23 o                         
  -8   2  19          7.10          2.64        20.10 o                         
  -7   2  19        120.51         81.65        21.47 o                         
  -6   2  19        108.03         98.95        12.79 o                         
  -5   2  19         14.48         21.02        12.41 o                         
  -4   2  19         80.46         67.05        11.96 o                         
  -3   2  19          0.01         21.71        17.15 o                         
  -2   2  19         97.51         87.93        12.86 o                         
  -1   2  19       1633.55       1503.67        72.94 o                         
   0   2  19        280.52        264.64        31.41 o                         
   1   2  19          3.08         -0.61        10.54 o                         
   2   2  19         63.06         40.53        10.74 o                         
   3   2  19        281.76        259.27        22.09 o                         
   4   2  19        270.39        206.64        21.32 o                         
   5   2  19         47.74         53.45        16.11 o                         
   6   2  19          0.12          2.81        16.37 o                         
   7   2  19         14.77        -10.70        22.11 o                         
   8   2  19          4.54         16.84        18.30 o                         
 -11   3  19        260.46        219.92        35.34 o                         
 -10   3  19         29.30         14.18        21.49 o                         
  -9   3  19       1029.07       1077.44        67.80 o                         
  -8   3  19        411.81        514.20        46.43 o                         
  -7   3  19         51.86         21.80        19.50 o                         
  -6   3  19        291.70        305.96        35.21 o                         
  -5   3  19        843.43        698.17        51.25 o                         
  -4   3  19       3157.42       3062.85       112.80 o                         
  -3   3  19       2845.96       2696.03       105.46 o                         
  -2   3  19         18.54         30.46        24.08 o                         
  -1   3  19        131.36        117.99        24.31 o                         
   0   3  19          3.98          7.17        17.86 o                         
   1   3  19        157.81        137.41        15.03 o                         
   2   3  19        596.45        620.35        26.76 o                         
   3   3  19        244.07        248.73        18.29 o                         
   4   3  19        127.17        110.14        16.84 o                         
   5   3  19        441.02        514.56        31.39 o                         
   6   3  19       1614.90       1641.78        57.18 o                         
   7   3  19        664.96        662.76        49.22 o                         
   8   3  19        216.21        222.79        32.77 o                         
 -10   4  19        284.85        282.86        38.68 o                         
  -9   4  19        634.71        694.60        56.69 o                         
  -8   4  19          1.43         24.12        20.26 o                         
  -7   4  19        161.03        175.09        31.25 o                         
  -6   4  19         72.30         50.36        22.92 o                         
  -5   4  19         59.98         62.27        26.84 o                         
  -4   4  19        501.37        504.27        45.21 o                         
  -3   4  19        218.21        153.14        29.00 o                         
  -2   4  19         34.95         33.79        20.08 o                         
  -1   4  19         13.54         35.65        22.52 o                         
   0   4  19         15.71         16.06        12.99 o                         
   1   4  19         78.11         86.06        12.13 o                         
   2   4  19       1089.47       1084.74        35.34 o                         
   3   4  19        557.36        582.59        26.45 o                         
   4   4  19        128.78         98.34        22.44 o                         
   5   4  19         41.33         27.21        22.42 o                         
   6   4  19          3.26        -20.29        21.20 o                         
  -9   5  19       1261.33       1236.07        79.52 o                         
  -8   5  19       2108.40       2261.63       108.23 o                         
  -7   5  19       2100.65       2175.02       104.62 o                         
  -6   5  19        335.56        300.55        39.98 o                         
  -5   5  19        592.14        604.69        53.00 o                         
  -4   5  19       1111.59       1380.30        78.52 o                         
  -3   5  19       1129.33       1179.43        71.91 o                         
  -2   5  19         44.56         55.53        29.21 o                         
  -1   5  19        238.20        240.73        33.95 o                         
   0   5  19       1498.29       1461.12        72.30 o                         
   1   5  19        498.16        488.79        72.63 o                         
   2   5  19        639.24        629.02        36.18 o                         
   3   5  19         49.08         25.51        15.85 o                         
   4   5  19        158.57        189.51        29.95 o                         
   5   5  19          8.81          0.68        18.88 o                         
  -6   6  19         97.23        101.90        30.90 o                         
  -5   6  19        683.40        657.71        56.49 o                         
  -4   6  19        645.54        582.87        53.16 o                         
  -3   6  19          1.65         17.88        22.00 o                         
  -2   6  19        145.82         91.08        27.23 o                         
  -1   6  19        118.27        101.87        19.08 o                         
   0   6  19        803.04        826.94        62.61 o                         
   1   6  19        400.31        483.78        31.47 o                         
   2   6  19        228.02        224.13        23.72 o                         
   3   6  19         20.44         10.40        20.17 o                         
   4   6  19         21.33        -19.77        22.05 o                         
 -12   0  20        976.37       1046.54        65.78 o                         
 -11   0  20       5368.72       5711.96       176.58 o                         
 -10   0  20       1809.08       1928.15        85.94 o                         
  -9   0  20        167.48        187.71        27.17 o                         
  -8   0  20        189.69        239.78        29.74 o                         
  -7   0  20       4881.72       4720.45       142.33 o                         
  -6   0  20       1217.10       1234.64        60.44 o                         
  -5   0  20       3296.06       3185.62       106.27 o                         
  -4   0  20        207.73        219.00        25.33 o                         
  -3   0  20         25.04         34.88        15.59 o                         
  -2   0  20        100.12        123.58        21.91 o                         
  -1   0  20        823.94        814.66        49.13 o                         
   0   0  20        640.26        612.54        43.52 o                         
   1   0  20         12.39          8.27        21.56 o                         
   2   0  20         12.76         32.16        20.11 o                         
   3   0  20        951.46        896.42        56.22 o                         
   4   0  20       2265.32       2282.40        95.51 o                         
   5   0  20        249.60        237.05        31.44 o                         
   6   0  20          2.21         66.55        25.28 o                         
   7   0  20          7.94         15.27        22.97 o                         
 -13   1  20         88.31         85.41        28.86 o                         
 -12   1  20        196.37        193.47        33.10 o                         
 -11   1  20          0.41        -19.70        19.70 o                         
 -10   1  20         45.32         55.01        21.18 o                         
  -9   1  20        122.53        132.39        16.93 o                         
  -8   1  20        511.43        529.39        29.00 o                         
  -7   1  20         27.15          0.19        10.65 o                         
  -6   1  20          6.70         12.72        10.77 o                         
  -5   1  20        645.67        625.72        29.66 o                         
  -4   1  20        607.43        554.70        29.14 o                         
  -3   1  20       1006.32       1012.14        38.43 o                         
  -2   1  20        392.80        353.36        22.78 o                         
  -1   1  20          1.98         -1.53        10.32 o                         
   0   1  20         57.18         74.61        14.47 o                         
   1   1  20          4.59          8.81        19.02 o                         
   2   1  20         15.41         21.63        11.68 o                         
   3   1  20        594.30        607.92        32.83 o                         
   4   1  20         40.42         41.71        15.21 o                         
   5   1  20        192.10        189.95        21.96 o                         
   6   1  20        202.71        222.40        24.14 o                         
   7   1  20        119.77        139.99        21.06 o                         
 -12   2  20         35.41         -6.80        19.72 o                         
 -11   2  20        365.86        376.91        42.75 o                         
 -10   2  20        104.22         53.08        21.49 o                         
  -9   2  20        508.41        518.14        46.43 o                         
  -8   2  20         12.30         14.75        17.65 o                         
  -7   2  20        178.13        215.60        31.37 o                         
  -6   2  20       1097.76       1104.30        63.06 o                         
  -5   2  20         68.28         65.36        35.25 o                         
  -4   2  20         81.62         60.24        11.84 o                         
  -3   2  20          6.70          5.30        18.92 o                         
  -2   2  20        927.55        875.89        53.03 o                         
  -1   2  20       2581.90       2782.79       105.61 o                         
   0   2  20       1120.22       1136.94        65.17 o                         
   1   2  20          4.68         -3.43        11.42 o                         
   2   2  20        811.48        745.20        30.02 o                         
   3   2  20       1160.73       1160.54        45.16 o                         
   4   2  20       1676.14       1699.65        56.96 o                         
   5   2  20        183.51        196.02        26.73 o                         
   6   2  20        334.43        315.20        27.06 o                         
   7   2  20        769.15        767.06        56.01 o                         
 -11   3  20         86.21        158.20        34.77 o                         
 -10   3  20          5.21         33.53        22.54 o                         
  -9   3  20          9.24        -23.30        25.43 o                         
  -8   3  20          4.49         27.48        24.48 o                         
  -7   3  20         27.35         49.60        23.81 o                         
  -6   3  20        190.44        213.06        32.20 o                         
  -5   3  20        254.44        291.98        36.73 o                         
  -4   3  20        110.10        130.16        24.54 o                         
  -3   3  20         90.62         85.63        23.73 o                         
  -2   3  20        483.38        497.58        44.59 o                         
  -1   3  20       1157.18       1248.80        70.36 o                         
   0   3  20        789.11        758.16        55.31 o                         
   1   3  20        290.64        312.14        20.34 o                         
   2   3  20         26.89         26.31        11.03 o                         
   3   3  20         51.49         49.54        11.90 o                         
   4   3  20         40.96         41.46        14.02 o                         
   5   3  20        256.09        284.09        30.69 o                         
   6   3  20         18.33         19.86        44.03 o                         
   7   3  20          9.22         -8.05        20.05 o                         
 -10   4  20       1574.97       1714.52        94.42 o                         
  -9   4  20        472.27        507.32        51.95 o                         
  -8   4  20        812.10        837.46        62.06 o                         
  -7   4  20       2342.70       2509.45       110.10 o                         
  -6   4  20       2386.93       2537.42       109.78 o                         
  -5   4  20       1921.16       1870.94        90.50 o                         
  -4   4  20         13.04         38.12        21.66 o                         
  -3   4  20        629.90        654.25        52.69 o                         
  -2   4  20       2320.22       2428.74       105.01 o                         
  -1   4  20        963.32       1115.76        69.58 o                         
   0   4  20        134.44        152.55        15.21 o                         
   1   4  20        123.10        149.64        16.00 o                         
   2   4  20         47.82         57.17        13.24 o                         
   3   4  20         81.17        107.36        18.60 o                         
   4   4  20         20.61        -20.34        20.34 o                         
   5   4  20         86.78        112.56        29.88 o                         
  -8   5  20          0.07        -19.94        23.68 o                         
  -7   5  20        138.19        120.88        32.16 o                         
  -6   5  20        246.67        291.93        38.48 o                         
  -5   5  20         64.78        119.13        29.80 o                         
  -4   5  20         23.59         55.42        25.98 o                         
  -3   5  20       1302.13       1189.62        74.45 o                         
  -2   5  20        366.20        317.22        39.43 o                         
  -1   5  20          2.53         13.77        14.46 o                         
   0   5  20        358.32        346.71        43.84 o                         
   1   5  20        138.68        151.32        21.16 o                         
   2   5  20        615.43        640.03        36.88 o                         
   3   5  20        305.91        322.27        28.76 o                         
   4   5  20         18.34         58.37        24.27 o                         
  -5   6  20         16.33        -26.73        26.73 o                         
  -4   6  20          2.91        -12.38        22.69 o                         
  -3   6  20        394.08        442.97        48.29 o                         
  -2   6  20        529.69        657.17        57.52 o                         
  -1   6  20        700.17        664.29        37.69 o                         
   0   6  20        165.90        171.16        22.62 o                         
   1   6  20         17.65         20.10        12.51 o                         
   2   6  20        505.75        490.47        44.22 o                         
   3   6  20        467.62        401.64        40.57 o                         
 -13   1  21        424.07        460.22        48.39 o                         
 -12   1  21        154.55        165.34        33.68 o                         
 -11   1  21        139.60        173.79        33.00 o                         
 -10   1  21        558.61        500.99        46.58 o                         
  -9   1  21       1757.85       1787.75        86.56 o                         
  -8   1  21        955.34        960.57        39.91 o                         
  -7   1  21         26.30         40.86        27.24 o                         
  -6   1  21         65.60         66.50        13.30 o                         
  -5   1  21       1109.56       1082.80        40.29 o                         
  -4   1  21        922.32        989.25        38.45 o                         
  -3   1  21         24.49         30.36        10.97 o                         
  -2   1  21        128.83        161.60        17.28 o                         
  -1   1  21        130.28        121.63        15.67 o                         
   0   1  21       1070.08       1061.05        60.89 o                         
   1   1  21        380.98        431.91        23.28 o                         
   2   1  21        307.65        282.16        24.39 o                         
   3   1  21         48.48         36.26        29.83 o                         
   4   1  21        487.25        490.73        31.28 o                         
   5   1  21        632.80        644.01        40.61 o                         
   6   1  21        747.49        798.58        41.36 o                         
   7   1  21        100.57         89.29        27.92 o                         
 -12   2  21         13.11         55.19        25.88 o                         
 -11   2  21         63.51         23.02        22.22 o                         
 -10   2  21         21.41         18.30        22.91 o                         
  -9   2  21        158.74        132.30        30.59 o                         
  -8   2  21          1.43          0.18        18.34 o                         
  -7   2  21        174.08        155.49        29.44 o                         
  -6   2  21        285.70        250.77        32.09 o                         
  -5   2  21        225.05        216.35        30.50 o                         
  -4   2  21        323.60        297.93        21.26 o                         
  -3   2  21         51.19         50.05        12.10 o                         
  -2   2  21          1.01         -2.63        10.27 o                         
  -1   2  21          1.65        -12.62        18.56 o                         
   0   2  21        143.22        127.55        25.01 o                         
   1   2  21          4.77         -1.62        10.43 o                         
   2   2  21        330.64        322.70        21.13 o                         
   3   2  21         13.21         -3.04        14.68 o                         
   4   2  21          0.30        -14.63        14.63 o                         
   5   2  21         12.68         -6.68        14.95 o                         
   6   2  21          0.06         -9.39        14.48 o                         
   7   2  21         73.80         36.35        19.76 o                         
 -10   3  21         54.23         33.07        23.64 o                         
  -9   3  21        510.55        449.73        47.12 o                         
  -8   3  21        476.18        458.78        46.81 o                         
  -7   3  21         25.94         35.24        22.53 o                         
  -6   3  21          5.77          1.29        24.12 o                         
  -5   3  21       1210.45       1347.38        73.68 o                         
  -4   3  21       1165.46       1214.87        69.87 o                         
  -3   3  21       1333.89       1263.78        71.99 o                         
  -2   3  21        312.85        308.28        37.03 o                         
  -1   3  21        727.47        717.79        53.51 o                         
   0   3  21       1260.02       1234.51        71.43 o                         
   1   3  21       1361.92       1449.74        42.74 o                         
   2   3  21        169.40        175.86        17.27 o                         
   3   3  21          8.25          8.80        12.04 o                         
   4   3  21        290.88        292.51        24.58 o                         
   5   3  21        832.90        873.92        80.87 o                         
   6   3  21       1061.48       1101.44        64.55 o                         
   7   3  21          2.18        -13.34        19.97 o                         
  -9   4  21         50.51         50.56        23.08 o                         
  -8   4  21        128.61        122.52        29.41 o                         
  -7   4  21          6.94         -5.66        22.74 o                         
  -6   4  21         36.89         42.98        22.55 o                         
  -5   4  21         51.78         60.00        24.05 o                         
  -4   4  21        634.24        578.05        50.41 o                         
  -3   4  21        118.49         60.16        20.99 o                         
  -2   4  21        638.46        594.13        52.07 o                         
  -1   4  21          8.86         21.46        21.64 o                         
   0   4  21        798.97        772.59        31.22 o                         
   1   4  21          9.24         -2.45        10.83 o                         
   2   4  21        176.10        167.85        20.89 o                         
   3   4  21         72.28         65.15        17.43 o                         
   4   4  21          3.91         14.69        19.86 o                         
  -7   5  21        335.35        342.58        42.67 o                         
  -6   5  21        329.81        343.10        44.06 o                         
  -5   5  21        689.94        636.98        55.64 o                         
  -4   5  21       2076.98       2111.97       102.53 o                         
  -3   5  21         53.45         70.90        25.90 o                         
  -2   5  21         57.51         84.32        28.94 o                         
  -1   5  21         32.58         -0.38        14.29 o                         
   0   5  21        836.33        912.39        44.40 o                         
   1   5  21        202.20        240.29        25.73 o                         
   2   5  21        495.02        420.86        72.74 o                         
   3   5  21         14.12        -23.72        23.72 o                         
  -3   6  21        118.00        153.84        32.66 o                         
  -2   6  21        121.81        103.58        20.17 o                         
  -1   6  21        208.27        194.45        30.92 o                         
   0   6  21        292.66        287.19        34.60 o                         
   1   6  21         59.10        120.05        26.38 o                         
   2   6  21         17.55         -8.44        19.97 o                         
 -10   0  22        187.98        214.52        30.48 o                         
  -9   0  22        266.20        279.86        33.71 o                         
  -8   0  22       2082.31       2091.43        88.10 o                         
  -7   0  22       1083.14       1172.81        61.74 o                         
  -6   0  22        135.80        112.58        22.33 o                         
  -5   0  22         95.42         67.72        19.40 o                         
  -4   0  22          2.84         -6.31        16.40 o                         
  -3   0  22       1443.54       1458.20        70.10 o                         
  -2   0  22       2285.95       2466.55        94.74 o                         
  -1   0  22         26.17         12.39        16.67 o                         
   0   0  22       2394.39       2405.29        96.33 o                         
   1   0  22       1826.26       1801.65        84.10 o                         
   2   0  22         45.67         37.28        23.26 o                         
   3   0  22       1029.37       1038.79        65.18 o                         
   4   0  22         68.65         66.44        25.46 o                         
   5   0  22          3.00         -1.88        20.63 o                         
   6   0  22         40.96         58.48        25.69 o                         
 -12   1  22        111.22        124.49        30.46 o                         
 -11   1  22         87.57        121.18        29.61 o                         
 -10   1  22        163.34        134.73        28.06 o                         
  -9   1  22        649.03        695.48        52.50 o                         
  -8   1  22        755.05        650.12        49.72 o                         
  -7   1  22        180.43        216.09        19.63 o                         
  -6   1  22        767.96        756.56        34.17 o                         
  -5   1  22        197.31        197.71        19.28 o                         
  -4   1  22        110.24        124.63        16.69 o                         
  -3   1  22        340.04        326.62        23.81 o                         
  -2   1  22       1283.46       1354.65        47.51 o                         
  -1   1  22       1071.54       1086.39        42.45 o                         
   0   1  22        222.81        247.27        32.24 o                         
   1   1  22         18.63         34.31        15.18 o                         
   2   1  22        234.41        272.37        25.29 o                         
   3   1  22        266.56        269.16        24.89 o                         
   4   1  22        696.86        698.04        37.85 o                         
   5   1  22          3.60        -14.86        14.86 o                         
   6   1  22          8.11         40.66        23.20 o                         
 -11   2  22         79.19        109.53        30.75 o                         
 -10   2  22         87.52         60.51        25.93 o                         
  -9   2  22         95.12         95.05        27.38 o                         
  -8   2  22        408.06        400.04        41.71 o                         
  -7   2  22        377.67        426.27        41.12 o                         
  -6   2  22       1332.34       1394.18        74.91 o                         
  -5   2  22          3.55         24.92        21.95 o                         
  -4   2  22        190.99        240.63        33.30 o                         
  -3   2  22       1258.70       1388.94        47.18 o                         
  -2   2  22       2453.56       2485.78        84.41 o                         
  -1   2  22       1085.00       1115.40        66.80 o                         
   0   2  22        449.45        480.08        45.50 o                         
   1   2  22       1184.45       1192.22        49.13 o                         
   2   2  22       3985.20       4100.38        85.29 o                         
   3   2  22       1663.66       1731.40        58.60 o                         
   4   2  22        718.89        786.60        50.18 o                         
   5   2  22         41.72          4.15        21.88 o                         
   6   2  22        100.26         66.90        23.64 o                         
 -10   3  22          7.98         -5.33        22.70 o                         
  -9   3  22         36.19         58.40        26.21 o                         
  -8   3  22        105.49        130.82        30.34 o                         
  -7   3  22        150.90        181.68        32.57 o                         
  -6   3  22       1021.68       1032.89        66.36 o                         
  -5   3  22         96.65         87.24        24.48 o                         
  -4   3  22        169.40        171.24        29.52 o                         
  -3   3  22        189.19        196.32        31.54 o                         
  -2   3  22         43.35         43.50        20.96 o                         
  -1   3  22         93.19        173.22        32.15 o                         
   0   3  22        393.66        345.72        22.10 o                         
   1   3  22        251.94        212.65        21.72 o                         
   2   3  22        104.33         92.26        14.31 o                         
   3   3  22         52.46         38.04        14.36 o                         
   4   3  22         29.62         12.55        14.27 o                         
   5   3  22          0.92         30.22        21.01 o                         
   6   3  22        113.83        105.62        26.45 o                         
  -8   4  22        962.19       1010.97        71.07 o                         
  -7   4  22       1446.08       1634.63        90.25 o                         
  -6   4  22        832.67        846.47        62.79 o                         
  -5   4  22         24.18         19.44        19.87 o                         
  -4   4  22          5.35        -23.16        23.16 o                         
  -3   4  22        302.79        305.08        39.12 o                         
  -2   4  22       1643.40       1726.84        91.30 o                         
  -1   4  22          3.51         -7.57        22.70 o                         
   0   4  22         20.04          7.74        10.81 o                         
   1   4  22         11.81        -15.42        15.42 o                         
   2   4  22         32.82         32.62        14.83 o                         
   3   4  22        140.62        147.83        22.72 o                         
  -6   5  22          2.52        -12.67        18.62 o                         
  -5   5  22        162.18        204.33        36.94 o                         
  -4   5  22        104.59        131.20        30.65 o                         
  -3   5  22        941.95        899.47        67.19 o                         
  -2   5  22          3.21         21.19        21.87 o                         
  -1   5  22          1.91          7.02        24.50 o                         
   0   5  22        239.81        213.18        25.19 o                         
   1   5  22         27.63         13.24        14.84 o                         
   2   5  22        314.42        286.99        38.68 o                         
  -2   6  22       1085.42       1099.99        67.01 o                         
  -1   6  22        538.06        515.92        47.11 o                         
   0   6  22         97.78         95.10        25.55 o                         
   1   6  22        125.55        190.17        33.00 o                         
 -12   1  23         13.69         43.89        23.25 o                         
 -11   1  23        288.58        282.20        38.43 o                         
 -10   1  23       1400.17       1504.23        82.07 o                         
  -9   1  23       1601.06       1828.47        89.05 o                         
  -8   1  23        396.96        394.97        41.09 o                         
  -7   1  23        217.96        226.36        32.14 o                         
  -6   1  23       1909.96       1864.26        57.81 o                         
  -5   1  23        838.27        906.95        38.96 o                         
  -4   1  23        370.12        343.49        24.34 o                         
  -3   1  23          6.73         -4.76        16.00 o                         
  -2   1  23          2.50         -0.77        12.20 o                         
  -1   1  23         93.86        134.63        17.82 o                         
   0   1  23       1820.00       1958.71        90.04 o                         
   1   1  23       1710.98       1808.95        67.59 o                         
   2   1  23          5.01         36.24        15.59 o                         
   3   1  23        195.79        203.24        22.79 o                         
   4   1  23         76.95         37.21        41.50 o                         
   5   1  23        605.70        595.05        50.41 o                         
 -11   2  23          0.39         42.62        26.61 o                         
 -10   2  23         37.11         51.77        24.37 o                         
  -9   2  23          3.24        -22.87        25.22 o                         
  -8   2  23          1.12         -7.06        20.96 o                         
  -7   2  23        491.18        495.22        46.92 o                         
  -6   2  23        893.72        927.52        61.16 o                         
  -5   2  23         96.46        148.29        29.11 o                         
  -4   2  23          1.75         17.01        18.34 o                         
  -3   2  23        199.59        193.93        32.52 o                         
  -2   2  23        111.17        170.92        31.69 o                         
  -1   2  23         22.37         83.54        24.93 o                         
   0   2  23         29.21         -9.01        22.10 o                         
   1   2  23         13.92         40.67        13.58 o                         
   2   2  23         81.04         80.86        27.53 o                         
   3   2  23         10.04         24.75        22.93 o                         
   4   2  23          4.99         27.11        23.78 o                         
   5   2  23        188.25        165.92        28.94 o                         
  -9   3  23        130.12        111.07        30.84 o                         
  -8   3  23          6.36        -26.11        26.11 o                         
  -7   3  23         15.51        -26.96        26.96 o                         
  -6   3  23        392.63        463.88        46.42 o                         
  -5   3  23       2148.37       2353.97       105.64 o                         
  -4   3  23       2202.57       2248.71       102.34 o                         
  -3   3  23        374.47        387.99        42.90 o                         
  -2   3  23         58.20         53.54        24.53 o                         
  -1   3  23        741.10        774.08        60.12 o                         
   0   3  23       1365.29       1380.42        43.57 o                         
   1   3  23        922.58        964.54        36.24 o                         
   2   3  23          4.79         11.81        12.02 o                         
   3   3  23        386.98        370.17        28.17 o                         
   4   3  23       1049.79       1042.61        62.91 o                         
   5   3  23        689.32        729.13        54.15 o                         
  -7   4  23        156.27        189.16        34.38 o                         
  -6   4  23         26.62         14.44        20.76 o                         
  -5   4  23         66.29         58.82        23.43 o                         
  -4   4  23        451.65        484.34        49.20 o                         
  -3   4  23          6.23        -26.18        26.69 o                         
  -2   4  23         15.67         -4.94        23.62 o                         
  -1   4  23         26.26         74.11        25.75 o                         
   0   4  23         24.67         23.70        16.55 o                         
   1   4  23        257.57        247.00        45.53 o                         
   2   4  23         70.60         55.13        27.20 o                         
  -3   5  23        402.57        438.38        49.17 o                         
  -2   5  23         13.83          8.47        23.73 o                         
  -1   5  23         55.12         44.69        26.35 o                         
   0   5  23        675.75        673.64        53.82 o                         
   1   5  23          2.30         36.25        21.78 o                         
  -2   6  23         24.06         38.01        23.87 o                         
  -1   6  23        124.86         73.68        25.37 o                         
  -9   0  24        132.96        213.58        32.24 o                         
  -8   0  24       1601.25       1446.10        74.48 o                         
  -7   0  24         47.37         44.81        19.86 o                         
  -6   0  24         82.65         69.37        20.87 o                         
  -5   0  24        605.39        640.74        47.49 o                         
  -4   0  24          1.93         -2.65        15.96 o                         
  -3   0  24        304.15        287.31        33.89 o                         
  -2   0  24         77.55         39.38        21.22 o                         
  -1   0  24        134.39         89.12        22.06 o                         
   0   0  24          1.78         -0.15        16.03 o                         
   1   0  24        217.18        250.41        36.42 o                         
   2   0  24        153.84        115.80        29.22 o                         
   3   0  24        665.86        798.04        59.72 o                         
   4   0  24         97.65         52.93        22.21 o                         
 -11   1  24         38.89         86.28        24.84 o                         
 -10   1  24        344.64        281.09        37.60 o                         
  -9   1  24        681.18        634.39        52.57 o                         
  -8   1  24       1533.94       1635.52        82.64 o                         
  -7   1  24         25.62         41.90        21.48 o                         
  -6   1  24        659.31        632.42        50.34 o                         
  -5   1  24          1.68         -4.91        11.67 o                         
  -4   1  24        132.25        134.45        18.13 o                         
  -3   1  24        313.82        320.88        25.48 o                         
  -2   1  24        207.26        213.79        21.67 o                         
  -1   1  24          7.50         18.35        14.37 o                         
   0   1  24          6.84          9.69        18.74 o                         
   1   1  24         62.18         59.51        13.78 o                         
   2   1  24         10.52          6.35        16.21 o                         
   3   1  24        270.66        247.53        25.93 o                         
   4   1  24        315.10        225.71        33.07 o                         
 -10   2  24         75.71         66.43        28.03 o                         
  -9   2  24         80.06        116.07        29.99 o                         
  -8   2  24       1803.75       1863.30        94.30 o                         
  -7   2  24       1914.95       2240.83       102.36 o                         
  -6   2  24       1215.45       1247.28        72.33 o                         
  -5   2  24         18.34         52.88        23.80 o                         
  -4   2  24       1455.07       1500.33        80.40 o                         
  -3   2  24       2218.97       2454.00       106.53 o                         
  -2   2  24       1922.52       2151.74        98.95 o                         
  -1   2  24        927.28        932.30        63.33 o                         
   0   2  24        311.96        352.53        23.27 o                         
   1   2  24        742.28        824.94        37.93 o                         
   2   2  24       1158.60       1224.08        42.06 o                         
   3   2  24        916.07       1004.03        46.19 o                         
   4   2  24        396.50        417.57        43.00 o                         
  -8   3  24        316.33        302.80        40.34 o                         
  -7   3  24        319.37        404.15        46.10 o                         
  -6   3  24        108.48        126.73        32.77 o                         
  -5   3  24          7.46         -1.48        19.43 o                         
  -4   3  24          0.59         12.29        18.68 o                         
  -3   3  24         25.23        -23.11        23.11 o                         
  -2   3  24         82.10         53.90        26.78 o                         
  -1   3  24          0.57          4.49        22.77 o                         
   0   3  24          4.24        -14.58        17.12 o                         
   1   3  24        232.56        226.06        37.56 o                         
   2   3  24        180.38        213.69        19.64 o                         
   3   3  24          4.72        -19.65        19.65 o                         
   4   3  24         22.17         21.66        20.62 o                         
  -6   4  24          7.89         -6.15        22.81 o                         
  -5   4  24        229.76        246.75        39.10 o                         
  -4   4  24          1.85         24.46        24.58 o                         
  -3   4  24        317.86        381.36        47.67 o                         
  -2   4  24        567.95        619.22        56.89 o                         
  -1   4  24          6.13         30.86        27.28 o                         
   0   4  24         65.81         62.67        34.80 o                         
   1   4  24         33.92         34.33        22.91 o                         
  -1   5  24         31.78         12.87        21.88 o                         
 -11   1  25        721.74        678.96        57.87 o                         
 -10   1  25        741.27        727.09        58.32 o                         
  -9   1  25         83.88        111.25        28.33 o                         
  -8   1  25         20.98        -12.53        22.63 o                         
  -7   1  25         31.73         62.14        21.54 o                         
  -6   1  25       1641.11       1620.96        83.46 o                         
  -5   1  25        714.53        711.02        53.52 o                         
  -4   1  25        181.36        159.08        19.23 o                         
  -3   1  25          2.22         -9.17        14.21 o                         
  -2   1  25        177.85        167.67        20.87 o                         
  -1   1  25        524.37        550.51        49.56 o                         
   0   1  25        379.45        450.21        26.45 o                         
   1   1  25         69.04         87.60        15.70 o                         
   2   1  25         64.97         39.64        20.30 o                         
   3   1  25       1337.86       1478.64        80.65 o                         
  -9   2  25          0.63         44.51        23.29 o                         
  -8   2  25          0.39        -26.75        26.75 o                         
  -7   2  25         16.73         26.00        24.23 o                         
  -6   2  25         43.77         44.26        25.73 o                         
  -5   2  25         21.31         30.60        21.73 o                         
  -4   2  25         17.10         13.59        23.13 o                         
  -3   2  25        327.37        305.01        39.70 o                         
  -2   2  25        210.39        274.98        39.39 o                         
  -1   2  25         49.32         41.56        21.26 o                         
   0   2  25         17.86         24.13        13.47 o                         
   1   2  25        269.26        260.46        25.39 o                         
   2   2  25        286.36        333.48        29.78 o                         
   3   2  25          0.11         17.04        20.80 o                         
  -7   3  25         69.78         83.94        26.38 o                         
  -6   3  25        860.70        931.81        67.62 o                         
  -5   3  25       1012.49       1091.01        73.09 o                         
  -4   3  25        491.69        508.48        48.81 o                         
  -3   3  25        135.36        147.98        32.82 o                         
  -2   3  25        524.73        547.19        51.01 o                         
  -1   3  25       2083.58       2133.73       105.86 o                         
   0   3  25        589.45        672.88        45.94 o                         
   1   3  25         40.37         37.36        27.12 o                         
   2   3  25          1.73        -17.08        21.78 o                         
   3   3  25        177.25        208.62        31.82 o                         
  -1   4  25         49.05         25.21        22.19 o                         
  -7   0  26         13.19        -17.88        17.88 o                         
  -6   0  26        406.43        443.28        43.28 o                         
  -5   0  26        108.97        103.51        25.59 o                         
  -4   0  26         73.84         47.05        18.59 o                         
  -3   0  26        195.68        147.01        28.50 o                         
  -2   0  26          6.25          6.77        19.52 o                         
  -1   0  26         83.05         74.65        22.06 o                         
   0   0  26          2.17         -7.03        19.40 o                         
   1   0  26        563.27        665.15        56.38 o                         
 -10   1  26          2.95        -18.30        25.45 o                         
  -9   1  26         33.61        -23.86        23.86 o                         
  -8   1  26         91.62         86.54        25.89 o                         
  -7   1  26          0.17         17.05        22.07 o                         
  -6   1  26        300.75        324.04        40.35 o                         
  -5   1  26         40.54          6.64        19.81 o                         
  -4   1  26         63.71         91.33        28.70 o                         
  -3   1  26        215.49        276.17        37.91 o                         
  -2   1  26        343.09        361.63        27.60 o                         
  -1   1  26         42.31         74.00        24.69 o                         
   0   1  26        106.34        131.05        17.91 o                         
   1   1  26        907.93        903.56        59.36 o                         
   2   1  26         92.68        170.40        34.06 o                         
  -8   2  26       1088.96       1088.69        71.75 o                         
  -7   2  26        559.43        504.96        49.47 o                         
  -6   2  26        359.33        359.75        42.24 o                         
  -5   2  26       1076.40       1152.44        72.59 o                         
  -4   2  26       2934.30       3353.64       133.90 o                         
  -3   2  26       1991.30       2343.50       108.15 o                         
  -2   2  26        348.12        337.17        41.12 o                         
  -1   2  26        112.09        227.22        36.97 o                         
   0   2  26        112.09        121.27        17.73 o                         
   1   2  26       1543.43       1696.14        63.27 o                         
   2   2  26        756.64        713.04        56.50 o                         
  -6   3  26        172.96        233.54        39.98 o                         
  -5   3  26         38.90         16.26        21.86 o                         
  -4   3  26        162.30        130.09        32.39 o                         
  -3   3  26         41.65         38.69        24.92 o                         
  -2   3  26         52.60         41.45        23.98 o                         
   0   3  26        122.03        125.93        29.44 o                         
   1   3  26         90.60         94.55        25.21 o                         
   2   3  26        109.06         88.41        23.97 o                         
  -9   1  27         75.79         29.86        22.01 o                         
  -8   1  27          8.01         52.60        21.33 o                         
  -7   1  27         77.18         42.37        22.58 o                         
  -6   1  27        931.54        892.38        64.69 o                         
  -5   1  27        278.44        279.19        38.11 o                         
  -4   1  27        119.14        130.04        30.40 o                         
  -3   1  27         69.46         84.15        28.56 o                         
  -2   1  27        791.89        863.19        62.67 o                         
  -1   1  27       1260.13       1377.94        79.99 o                         
   0   1  27         80.54         39.12        16.86 o                         
  -7   2  27        124.37        123.42        31.08 o                         
  -6   2  27         15.83         37.49        25.79 o                         
  -5   2  27         60.71        112.27        30.44 o                         
  -4   2  27        308.90        384.98        45.19 o                         
  -3   2  27          1.20         17.90        23.05 o                         
  -2   2  27         21.69         55.78        26.64 o                         
  -1   2  27         11.82         -9.45        22.40 o                         
   0   2  27         20.65          3.05        24.12 o                         
  -1   3  27        753.05        885.24        61.96 o                         
   0   3  27        288.91        371.63        43.05 o                         
   1   3  27          1.49          8.48        19.43 o                         
  -4   0  28        507.96        463.88        46.31 o                         
  -3   0  28        210.79        157.91        30.85 o                         
  -2   0  28        113.88        113.07        27.86 o                         
  -1   0  28          6.23        -25.80        25.80 o                         
  -8   1  28        125.86        121.83        28.97 o                         
  -7   1  28        203.23        135.13        30.88 o                         
  -6   1  28         94.68        120.35        29.26 o                         
  -5   1  28         91.27        187.19        35.29 o                         
  -4   1  28         41.77         33.89        22.39 o                         
  -3   1  28         37.82         67.89        23.98 o                         
  -2   1  28        185.32        225.65        35.41 o                         
  -1   1  28        339.61        456.59        49.33 o                         
  -6   1  29        513.12        502.64        50.66 o                         
  -5   1  29          6.45         -3.54        24.61 o                         
  -4   1  29         33.50         -9.40        20.84 o                         
  -3   1  29        443.14        336.34        40.89 o                         
                                                                                
